# Supplementary material for: MMP8 increases tongue carcinoma cell–cell adhesion and diminishes migration via cleavage of anti-adhesive FXYD5
Source: Oncogenesis. 2021 May 31;10(5):44. doi: 10.1038/s41389-021-00334-x (PMC8167110; doi:10.1038/s41389-021-00334-x)
Supplement: Supplementary file 2 — Supplementary tables [file 41389_2021_334_MOESM2_ESM.xlsx]

## Sheet: Index
Supplementary Table 1 | Pre-TAILS proteins from control and MMP8+ HSC3 cells. Cells identified without constraint by enzyme specificity rules during spectrum-to-sequence matching.
Supplementary Table 2 | N-terminomics TAILS peptides from control and MM8+ HSC3 cells. Cells identified without constraint by enzyme specificity rules during spectrum-to-sequence matching.
Supplementary Table 3| TopFINDER analysis of the N-terminomics TAILS peptides from control HSC3 cells.
Supplementary Table 4| TopFINDER analysis of the N-terminomics TAILS peptides from MMP8+ HSC3 cells.

## Sheet: Supplementary Table 1
Supplementary Table 1 | Pre-TAILS proteins from control and MMP8+ HSC3 cells.
Peptide sequences were identified from the the human UniProt protein database with appended standard laboratory and common contamination protein entries and reverse decoy sequences using the Andromeda algorithm as implemented in the MaxQuant software package v1.6.0.1, using an peptide FDR of 0.01. Search parameters included a mass tolerance of 1 ppm for the parent ion and 0.5 Da for the fragment …
Sequence	Modifications	Mass	Proteins	Gene Names	Protein Names	Ratio control (L) vs MMP8+ HSC3 (H)	Log2 Fold Change	Charges	PEP	Andromeda Score	Delta score	Contaminant
YGFIEGHVVIPR	Unmodified	1385.75	E7EPC6;P16070-18;P16070-12;P16070-14;P16070-13;P16070-11;P16070-10;P16070-16;P16070-8;P16070-17;P16070-6;P16070-4;P16070-3;P16070-7;P16070-5;P16070;H0YDW7;H0YCV9;H0Y5E4;P16070-15;P16070-9;H0YDX6;H0YD13;H0YD17;H0Y2P0	Cd44	CD44 antigen	0.0013246	-9.56023	2;3	4.1655e-116	118.9	108.53
ELSEALGQIFDSQR	Unmodified	1591.78	Q08380;B4DVE1	Lgals3Bp	Galectin-3-binding protein	0.0092733	-6.7527	2;3	0	264.09	264.09
MCQGGDFTR	Oxidation (M)	1086.42	Q567Q0	Ppia	Peptidyl-prolyl cis-trans isomerase A;Peptidyl-prolyl cis-trans isomerase A, N-terminally processed	0.011555	-6.43534	2	6.7504e-59	101.65	101.65
LQSIGTENTEENR	Unmodified	1489.7	P04075;H3BPS8;H3BQN4;H3BUH7;H3BR04;H3BMQ8	Aldoa	Fructose-bisphosphate aldolase A;Fructose-bisphosphate aldolase	0.013625	-6.1976	2;3	1.9482e-124	122.39	107.76
DAYSGGAVNLYHVR	Unmodified	1520.74	E9PAV2	Psmb5	Proteasome subunit beta type-5	0.016401	-5.93007	3	1.4798e-07	66.004	61.698
QNLFQEAEEFLYR	Unmodified	1685.8	Q9UL46	Psme2	Proteasome activator complex subunit 2	0.018696	-5.74113	2;3	8.6378e-220	195.77	183.57
DMDDAYDR	Oxidation (M)	1015.36	Q5URX0;P07686;H0YA83;H0Y9B6;H0Y9M3	Hexb	Beta-hexosaminidase subunit beta;Beta-hexosaminidase subunit beta chain B;Beta-hexosaminidase subunit beta chain A	0.019713	-5.66471	2	0.033575	46.462	46.462
VEFMDDTSR	Oxidation (M)	1114.46	P62857	Rps28	40S ribosomal protein S28	0.023294	-5.4239	2	1.6646e-10	120.99	119.18
YLAEVACGDDR	Unmodified	1267.55	E9PG15;P27348;B4DMT8	Ywhaq	14-3-3 protein theta	0.024622	-5.34391	2	1.8009e-134	126.19	124.68
YEEVSVSGFEEFHR	Unmodified	1713.76	I3L0K2;I3L3M7;I3L2R6;Q9BRA2	Txndc17	Thioredoxin domain-containing protein 17	0.034421	-4.86057	3	4.7909e-109	117.48	112.18
DQLVIPDGQEEEQEAAGEGR	Unmodified	2168.98	Q8NBJ4-2;Q8NBJ4	Golm1	Golgi membrane protein 1	0.035739	-4.80636	3	1.5238e-24	65.184	63.869
ELGLIR	Unmodified	699.428	E7ENH9;B4E3P0;P53396-2;P53396	Acly	ATP-citrate synthase	0.037479	-4.73777	2	0.023535	63.581	0
GASWIDTADGSANHR	Unmodified	1556.7	A8MXB9;Q8NBJ7;E9PBT8;Q8NBJ7-2;Q8NBJ7-5;C9JL30;H7C3B2;C9J660	Sumf2	Sulfatase-modifying factor 2	0.04361	-4.5192	3	0.0010964	43.592	42.648
LLIDDQLLR	Unmodified	1097.64	Q16787-1;B0YJ33	Lama3	Laminin subunit alpha-3	0.044554	-4.4883	2	0.0045153	66.27	26.648
HQDVFSSAQR	Unmodified	1173.55	Q13753;Q13753-2;F5H430	Lamc2	Laminin subunit gamma-2	0.050815	-4.2986	3	7.8099e-06	56.043	41.364
GPCWCVDR	Unmodified	1048.42	F8VYK9;P24592	Igfbp6	Insulin-like growth factor-binding protein 6	0.052259	-4.25818	2	0.0084634	52.867	52.867
THYSNIEANESEEVR	Unmodified	1776.79	P04632	Capns1	Calpain small subunit 1	0.062815	-3.99275	3	1.0656e-48	85.469	81.09
LSGGLGAGSCR	Unmodified	1033.5	CON__Q04695;Q04695	Krt17	Keratin, type I cytoskeletal 17	0.070249	-3.83138	2	4.2974e-08	81.92	72.265	+
ECGVGVIVTPEQIEEAVEAAINR	Unmodified	2482.24	C9JSG9;B7Z840;C9J165;B4DWJ2;P47897	Qars	Glutamine--tRNA ligase	0.071123	-3.81354	3;4	5.9436e-82	91.337	89.231
FGLNVSSISR	Unmodified	1078.58	F8VZQ9;H0YHG0;P82979	Sarnp	SAP domain-containing ribonucleoprotein	0.071743	-3.80102	2	6.3625e-10	70.412	60.324
QGWACCPYR	Unmodified	1196.49	P28799;B4E1G5;P28799-2;Q9H8S1	Grn	Granulins;Acrogranin;Paragranulin;Granulin-1;Granulin-2;Granulin-3;Granulin-4;Granulin-5;Granulin-6;Granulin-7	0.078118	-3.6782	2	3.8797e-73	107.01	95.294
LVGGPMDASVEEEGVR	Oxidation (M)	1659.78	P01034	Cst3	Cystatin-C	0.078662	-3.66819	2;3	1.4426e-104	162.46	162.46
SQECYFDPELYR	Unmodified	1605.68	P11047	Lamc1	Laminin subunit gamma-1	0.07898	-3.66237	2	1.36e-201	141.13	141.13
SQYEQLAEQNR	Unmodified	1364.63	CON__P13645;P13645	Krt10	Keratin, type I cytoskeletal 10	0.079328	-3.65603	2;3	7.3852e-09	93.839	84.95	+
EFVAVTGAEEDR	Unmodified	1321.62	Q9UNZ2;Q9UNZ2-5;F2Z2K0;Q9UNZ2-4;G3V4V8	Nsfl1C	NSFL1 cofactor p47	0.081742	-3.61278	2	8.2733e-16	122.55	118.21
KTAPRDTGAFDAVGEVEAWHR	Unmodified	2312.13	O95388	Wisp1	WNT1-inducible-signaling pathway protein 1	0.084104	-3.57168	2	0.00073955	36.744	32.219
GFSSGSAVVSGGSR	Unmodified	1253.6	CON__P35908;P35908;CON__Q3TTY5	Krt2	Keratin, type II cytoskeletal 2 epidermal	0.084597	-3.56325	2	9.7171e-25	71.513	69.76	+
WFLTCINQPQFR	Unmodified	1608.79	P26641;B4DTG2	Eef1G	Elongation factor 1-gamma	0.085218	-3.5527	3	2.6377e-05	69.65	62.52
GFQFVSSSLPDICYR	Unmodified	1774.83	P62633-2;P62633;P62633-5;P62633-4;E9PDR7	Cnbp	Cellular nucleic acid-binding protein	0.091417	-3.45139	2;3	2.5249e-39	78.326	66.408
LGDLYEEEMR	Unmodified	1253.56	P08670;B0YJC4;F5H288	Vim	Vimentin	0.096097	-3.37936	2	2.7189e-10	71.03	64.099
LNLWISR	Unmodified	900.518	E9PDI4;O00515;H0Y901	Lad1	Ladinin-1	0.099621	-3.32741	2	9.3683e-06	70.69	35.585
AVEYLLMGIPGDR	Oxidation (M)	1448.73	G5E9P0;P54727	Rad23B	UV excision repair protein RAD23 homolog B	0.10141	-3.30173	2	0.0069704	41.621	36.119
DHINLPGFSGQNPLR	Unmodified	1663.84	P00491;G3V5M2;G3V308	Pnp	Purine nucleoside phosphorylase	0.10562	-3.24305	3	3.7794e-06	50.305	47.109
CVCPVSNAMCR	Unmodified	1352.55	Q12805-2;Q12805-4;Q12805-3;Q12805;E9PGL6;B4DW75	Efemp1	EGF-containing fibulin-like extracellular matrix protein 1	0.10938	-3.19258	2	2.6235e-18	73.499	69.159
SADGLTASCLCPATCR	Unmodified	1738.74	O00468	Agrn	Agrin;Agrin N-terminal 110 kDa subunit;Agrin C-terminal 110 kDa subunit;Agrin C-terminal 90 kDa fragment;Agrin C-terminal 22 kDa fragment	0.11168	-3.16256	2	1.0422e-39	79.652	69.277
QGMDLSANQDEETDQETFQLEIDR	Unmodified	2811.21	Q16658	Fscn1	Fascin	0.11199	-3.15856	3	3.2641e-158	120.42	120
DVTFDPELVDPVVAAGAVVTSSGIVFFSNPAHPEFR	Unmodified	3785.89	Q99519	Neu1	Sialidase-1	0.11892	-3.07194	3;4	1.315e-37	60.762	60.121
CRPPVGCEELVR	Unmodified	1470.71	P22692	Igfbp4	Insulin-like growth factor-binding protein 4	0.12154	-3.0405	3	1.9704e-43	89.43	77.372
MVDVGGQR	Oxidation (M)	876.412	G3V1P7;O95837;P50148;P29992	Gnaq;Gna14;Gna11	Guanine nucleotide-binding protein subunit alpha-14;Guanine nucleotide-binding protein G(q) subunit alpha;Guanine nucleotide-binding protein subunit alpha-11	0.12159	-3.0399	2	0.013524	46.426	24.295
NSWGEPWGER	Unmodified	1216.53	Q9UBR2	Ctsz	Cathepsin Z	0.12174	-3.03812	2	2.8008e-110	122.69	118.35
AWGPGLHGGIVGR	Unmodified	1275.68	O75369-6;O75369-3;O75369-2;O75369-9;O75369;O75369-8;E7EN95;O75369-5;O75369-4;O75369-7	Flnb	Filamin-B	0.12464	-3.00416	3	0.00010387	42.475	37.161
HNLGGNLGDPR	Unmodified	1148.57	Q08345-2;Q08345-6;Q08345;Q08345-5;Q6ZNR9;F8VYL2;H0Y4U0;A2ABM8;F5H786	Ddr1	Epithelial discoidin domain-containing receptor 1	0.12633	-2.98473	3	0.00049343	55.353	47.785
GVEEEEEDGEMRE	Unmodified	1536.59	P62306	Snrpf	Small nuclear ribonucleoprotein F	0.12653	-2.98245	2	8.0494e-64	100.22	99.234
SYQDPSNAQFLESIR	Unmodified	1753.83	Q9UNZ2;Q9UNZ2-5;F2Z2K0;Q9UNZ2-4;Q9UNZ2-6	Nsfl1C	NSFL1 cofactor p47	0.12781	-2.96793	2	2.1223e-71	97.904	93
VANPSGNLTETYVQDR	Unmodified	1762.85	P21333-2;P21333;Q5HY54;A6NDY9	Flna	Filamin-A	0.12824	-2.96308	2	1.7861e-85	103.88	98.669
VYQSLCPTSWVTDWDEQR	Unmodified	2269.01	P14854	Cox6B1	Cytochrome c oxidase subunit 6B1	0.12855	-2.9596	3	3.433e-29	98.062	86.419
DFVFDLYR	Unmodified	1073.52	CON__Q9N2I2			0.13067	-2.936	2	0.00069515	61.962	54.395	+
FDSDAASQR	Unmodified	995.431	P30447;P05534;P16188	Hla-A	HLA class I histocompatibility antigen, A-23 alpha chain;HLA class I histocompatibility antigen, A-24 alpha chain;HLA class I histocompatibility antigen, A-30 alpha chain	0.13206	-2.92073	2	5.3385e-05	87.258	85.214
LQEDPNYSPQR	Unmodified	1345.63	B0UX83;G3V1Z5;P46379-2;P46379;P46379-3;H0Y4L1;H0Y710;F8VX53;E7EMZ4;F8VXY4	Bag6	Large proline-rich protein BAG6	0.13424	-2.89711	2	0.010187	41.242	39.475
YGTLFTMDR	Oxidation (M)	1118.51	Q15582;G8JLA8;B9ZVW9;H0Y8L3	Tgfbi	Transforming growth factor-beta-induced protein ig-h3	0.13705	-2.86723	2	6.9769e-05	62.463	58.214
EDLESSGLQR	Unmodified	1132.54	Q9UK76;B8ZZT7;F5GY98;Q9UK76-3;Q9UK76-2	Hn1	Hematological and neurological expressed 1 protein;Hematological and neurological expressed 1 protein, N-terminally processed	0.13716	-2.86607	2	2.4885e-219	147.75	135.52
VFIMDNCEELIPEYLNFIR	Unmodified	2414.16	Q86U12;P07900;P07900-2	Hsp90Aa1	Heat shock protein HSP 90-alpha	0.13915	-2.84529	2;3;4	5.1437e-20	75.312	72.429
FSSHVGGTLGQFYQEVLWGSPAASDDGR	Unmodified	2967.38	F5H194;B7ZKJ8;E9PGN5;Q14624-2;Q14624;H7C0L5	Itih4	Inter-alpha-trypsin inhibitor heavy chain H4;70 kDa inter-alpha-trypsin inhibitor heavy chain H4;35 kDa inter-alpha-trypsin inhibitor heavy chain H4	0.13926	-2.84415	3;4	5.7398e-88	136.16	129.15
AGLGEEFEKEIR	Unmodified	1376.69	P10586-2;P10586;H0Y6Z7;H0Y7Z9;F2Z3B8	Ptprf	Receptor-type tyrosine-protein phosphatase F	0.14224	-2.8136	3	0.0073363	34.898	24.243
NFWVSGLSSTTR	Unmodified	1353.67	B7Z959;F5GZU3;B7Z2F6;F5H1L1;F5H0H3;Q15424	Safb	Scaffold attachment factor B1	0.14638	-2.77221	2	0.0036909	47.712	41.235
ALLSAPWYLNR	Unmodified	1302.71	H3BS10;H3BP20;P06865;E9PGL4	Hexa	Beta-hexosaminidase;Beta-hexosaminidase subunit alpha	0.14788	-2.7575	2;3	5.5481e-09	92.538	92.538
SPEACCELTLQPLR	Unmodified	1672.79	Q5T450;H0Y5R6;P06132	Urod	Uroporphyrinogen decarboxylase	0.15201	-2.71776	3	0.019212	24.697	21.835
GEIAGPPDTPYEGGR	Unmodified	1514.7	C9JGP1;P61086;D6RDM7;B4DIZ2	Ube2K	Ubiquitin-conjugating enzyme E2 K	0.15514	-2.68836	2	7.3623e-40	81.632	80.121
DAIAQAVR	Unmodified	842.461	B3KSI4;B4E022;P29401;E7EPA7	Tkt	Transketolase	0.157	-2.67116	2	2.2585e-06	67.032	44.013
EQLQLLEEQHR	Unmodified	1421.73	Q15149-7;Q15149-8;Q15149-9;Q15149-5;Q15149-4;Q15149-6;Q15149-3;Q15149-2;Q15149;H0YDN1	Plec	Plectin	0.17086	-2.54911	3	0.004041	42.843	38.327
SLADIAR	Unmodified	744.413	P25788-2;P25788;G3V4X5	Psma3	Proteasome subunit alpha type-3	0.1715	-2.54372	2	2.2982e-06	71.296	33.737
GEAGVPAEFSIWTR	Unmodified	1518.75	O75369-6;O75369-3;O75369-2;O75369-9;O75369;O75369-8;E7EN95;O75369-7	Flnb	Filamin-B	0.17453	-2.51845	2	1.1898e-07	69.92	62.762
DDVTGEEAR	Unmodified	990.425	Q13308-5;Q13308-4;Q13308;E9PFZ5;Q13308-2;B7Z471;Q86X91;Q13308-3;C9J9E8;F8WDG7	Ptk7	Inactive tyrosine-protein kinase 7	0.18087	-2.46697	2	0.039103	36.585	35.097
GQELAFPLSPDWQVDYESYTWR	Unmodified	2686.23	P26641;B4DTG2;B4DUP0;E7EMT2	Eef1G	Elongation factor 1-gamma	0.18147	-2.4622	3	1.4458e-39	99.11	96.525
SLTEEMALR	Unmodified	1048.52	E7EUD0;F6SYF8;Q9UBP4	Dkk3	Dickkopf-related protein 3	0.18357	-2.4456	2	2.0944e-88	116.05	106.69
DFVHFDDTSEPPTETVR	Unmodified	1990.89	CON__ENSEMBL:ENSBTAP00000024146			0.18498	-2.43456	3	8.2382e-15	58.461	58.069	+
QCNEVEPGYYFATLDHYLYEAEEANLGPGVSIVER	Unmodified	4031.85	G3XAI2;P07942;E7EPA6	Lamb1	Laminin subunit beta-1	0.18801	-2.41112	4	2.4736e-49	68.046	67.366
ASAVSELSPR	Unmodified	1015.53	Q9Y2W1	Thrap3	Thyroid hormone receptor-associated protein 3	0.18939	-2.40057	2	0.0069842	44.543	36.36
CAQELPGR	Unmodified	929.439	P35556;D6RJI3;P35556-2	Fbn2	Fibrillin-2	0.19086	-2.38941	2	3.6831e-72	107.29	99.355
MACGLVASNLNLKPGECLR	Unmodified	2102.04	P09382;F8WEI7	Lgals1	Galectin-1	0.19178	-2.38248	4	0.033468	18.936	3.9144
ILQAVQAAEDAAGQALQQADHTWATVVR	Unmodified	2960.51	O15230	Lama5	Laminin subunit alpha-5	0.19199	-2.3809	4	1.5732e-40	77.51	74.819
FSSSSGYGGGSSR	Unmodified	1234.52	P35527;CON__P35527	Krt9	Keratin, type I cytoskeletal 9	0.19364	-2.36855	2	2.419e-14	108.72	103.18	+
NFVYCNER	Unmodified	1100.47	O43155	Flrt2	Leucine-rich repeat transmembrane protein FLRT2	0.19462	-2.36127	2	0.019263	58.981	53.882
VTASPQSLCALR	Unmodified	1301.68	CON__ENSEMBL:ENSBTAP00000024146			0.19961	-2.32474	2	4.2142e-06	73.435	60.427	+
LISQIVSSITASLR	Unmodified	1486.87	F8VVB9;F5H5D3;Q9BQE3;P68363;C9JDS9;C9J2C0;Q9NY65-2;A8MUB1;P68366;Q9NY65;Q9H853	Tuba1B;Tuba1C;Tuba4A;Tuba8;Tuba4B	Tubulin alpha-1C chain;Tubulin alpha-1B chain;Tubulin alpha-8 chain;Tubulin alpha-4A chain;Putative tubulin-like protein alpha-4B	0.20714	-2.27132	2;3	6.4555e-13	82.651	73.369
VELYGCLWR	Unmodified	1194.59	Q08345-2;Q08345-6;Q08345;Q08345-5;A2ABL2;B8JJ50;B7Z3A2;E7EQ30;E7EPH4;Q08345-4;H0Y717;D6RGW5	Ddr1	Epithelial discoidin domain-containing receptor 1	0.21726	-2.20251	2	4.6137e-123	127.56	109.13
MMIPDCQR	2 Oxidation (M)	1081.44	E5RIW3;E5RJD8;O75347;B4DT30	Tbca	Tubulin-specific chaperone A	0.22162	-2.17384	2	0.00012957	61.962	59.918
QQLDYGIYVINQAGDTIFNR	Unmodified	2327.15	P15291-2;P15291;F5H0P7	B4Galt1	Beta-1,4-galactosyltransferase 1;Lactose synthase A protein;N-acetyllactosamine synthase;Beta-N-acetylglucosaminylglycopeptide beta-1,4-galactosyltransferase;Beta-N-acetylglucosaminyl-glycolipid beta-1,4-galactosyltransferase;Processed beta-1,4-galactosyltransferase 1	0.22372	-2.16023	3;4	3.0536e-34	115.91	112.97
DSLLQDGEFSMDLR	Unmodified	1624.74	P07737	Pfn1	Profilin-1	0.22381	-2.15965	2;3	5.3169e-247	200.16	200.16
DNLAEDIMR	Oxidation (M)	1091.49	P08670;B0YJC4;F5H288	Vim	Vimentin	0.23416	-2.09443	2	0.0020443	50.034	43.999
AEDGSVIDYELIDQDAR	Unmodified	1907.87	P07355;P07355-2;H0YM50;H0YN42;H0YMD0;H0YMU9;B3KRQ1;H0YN28;H0YL33;H0YNP5;H0YNA0	Anxa2	Annexin A2;Annexin	0.2353	-2.08743	2;3	8.9891e-206	189.81	186.67
TGDTGMLPANYVEAI	Unmodified	1550.73	Q14847;B4DGQ0	Lasp1	LIM and SH3 domain protein 1	0.2369	-2.07765	2	1.5286e-12	71.879	67.538
QHLGDVLNFLPL	Unmodified	1364.75	B4DQI1;Q5ST57;H0Y3H6;P06681-2;E9PFN7;P06681	C2	Complement C2;Complement C2b fragment;Complement C2a fragment	0.23941	-2.06244	2	7.6824e-11	62.466	58.604
GVNECDIESFVLGVWGR	Unmodified	1935.91	Q9GZM7-3;Q9GZM7	Tinagl1	Tubulointerstitial nephritis antigen-like	0.24241	-2.04448	2;3	4.7539e-40	78.078	71.476
FGQGGAGPVGGQGPR	Unmodified	1340.66	P23246	Sfpq	Splicing factor, proline- and glutamine-rich	0.24387	-2.03582	2;3	1.1293e-34	128.54	103.2
QLHDDYFYHDEL	Unmodified	1593.67	Q14257;F8WCY5;A8MXP8	Rcn2	Reticulocalbin-2	0.24552	-2.02609	3	0.041359	22.885	22.885
QEPSQGTTTFAVTSILR	Unmodified	1834.94	P01877;P01876	Igha2;Igha1	Ig alpha-2 chain C region;Ig alpha-1 chain C region	0.24739	-2.01514	3	0.0041486	30.138	27.573
YCGQLQMIQEQISNLEAQITDVR	Oxidation (M)	2752.32	P35527;CON__P35527	Krt9	Keratin, type I cytoskeletal 9	0.25796	-1.95478	3	2.999e-45	76.21	71.09	+
DSLLQDGEFSMDLR	Oxidation (M)	1640.74	P07737	Pfn1	Profilin-1	0.26771	-1.90126	2	2.9943e-67	148.57	144.17
VYVINKEICVR	Unmodified	1391.76	P55001-3;P55001-2;P55001	Mfap2	Microfibrillar-associated protein 2	0.26939	-1.89223	3	0.019192	30.729	12.592
YANNSNYKNDVMIR	Unmodified	1700.79	P61326;Q96A72;F5H6N1;A6NEC0;B1ARP8	Magoh;Magohb	Protein mago nashi homolog;Protein mago nashi homolog 2	0.27846	-1.84446	3	0.0091466	30.176	27.079
VLPEGGAQCECPLGR	Unmodified	1641.76	O00468	Agrn	Agrin;Agrin N-terminal 110 kDa subunit;Agrin C-terminal 110 kDa subunit;Agrin C-terminal 90 kDa fragment;Agrin C-terminal 22 kDa fragment	0.29187	-1.7766	2	2.2535e-07	55.66	51.317
CLQILAAGLFLPGSVGITDPCESGNFR	Unmodified	2891.43	Q12905	Ilf2	Interleukin enhancer-binding factor 2	0.3104	-1.6878	3	6.6497e-20	59.372	54.508
NIRCEGMTLGELLKR	Oxidation (M)	1804.93	Q9HB58-2;Q9HB58;Q9HB58-6	Sp110	Sp110 nuclear body protein	0.31117	-1.68423	5	0.010326	35.657	30.445
AEISELPSIVQDLANGNITWADVEAR	Unmodified	2810.41	P41250	Gars	Glycine--tRNA ligase	0.31145	-1.68293	3	0.00036769	30.403	29.04
EFDYVINDLTAVPISTSPEEDSTWEFLR	Unmodified	3272.54	B4DE40;P52788-2;P52788	Sms	Spermine synthase	0.31212	-1.67983	3	0.00073924	25.239	23.708
DSAQCAAIAER	Unmodified	1190.54	Q96RS6-3;Q96RS6-2;Q96RS6	Nudcd1	NudC domain-containing protein 1	0.31826	-1.65172	2	0.020951	37.144	35.203
KVSDLENEAKKQEAAIMDYNR	Oxidation (M)	2467.2	P11047	Lamc1	Laminin subunit gamma-1	0.32812	-1.6077	5	0.039923	26.742	24.386
DCQPGLCCAFQR	Unmodified	1510.61	E7EUD0;F6SYF8;Q9UBP4;F8W7H2;E9PKW6	Dkk3	Dickkopf-related protein 3	0.332	-1.59074	3	2.1755e-05	70.089	69.055
EAALPILEPVLGQEQPAAPDQPCVLFADAPEPGQALPVEEEAVTLAR	Unmodified	4945.51	Q9C0C2;Q9C0C2-2	Tnks1Bp1	182 kDa tankyrase-1-binding protein	0.33546	-1.57579	4;5	1.5952e-06	33.965	32.573
AGGPTTPLSPTR	Unmodified	1153.61	E9PBF6;P20700	Lmnb1	Lamin-B1	0.33598	-1.57355	2	0.00011687	65.179	60.081
DQYELLCLDNTR	Unmodified	1538.7	C9JVG0;P02787	Tf	Serotransferrin	0.33928	-1.55945	2;3	1.8094e-238	201	197.8
FEVNISELPDEIDISSYIEQTR	Unmodified	2596.25	F8VQ10;Q13838;Q13838-2;H0Y7G4;B4DP52;F8W0J0	Ddx39B;Hcg_2005638	Spliceosome RNA helicase DDX39B	0.34202	-1.54785	2;3	1.8845e-11	51.827	47.8
VSGQGLHEGHTFEPAEFIIDTR	Unmodified	2439.18	P21333-2;P21333;Q5HY54;E9PHF0;H0Y5C6	Flna	Filamin-A	0.35485	-1.49472	4	0.022848	17.734	12.857
SISADDDLQESSR	Unmodified	1421.63	A2ABK4;A2ABK3;E9PD43;A2ABK2;A2ABK1;B4DUN1;P18615;B4DYX9	Nelfe	Negative elongation factor E	0.38831	-1.36472	2	0.0075934	35.657	32.212
SVVQGQGAGQGEGAKADRR	Unmodified	1869.94	Q401N2-2			0.38919	-1.36145	4	0.040195	16.615	10.804
LCHEDVEALAAIYEEKEAWYR	Unmodified	2594.21	O43293	Dapk3	Death-associated protein kinase 3	0.39965	-1.32319	4	0.0029166	25.586	21.489
LHFFMPGFAPLTSR	Unmodified	1619.83	P68371;E7EWR1;Q5ST81;F8VUJ7;Q5JP53;F8VYX6;F8VW92;P07437;P04350;F5H894;F5H8C9;B4DJ43;Q9BVA1;Q13885;B4DFH6;F5H0I4;A6NKZ8;B3KS31;C9JAA5;Q5SQY0;I3L2F9;B4DP54;Q3ZCM7;A6NNZ2;Q9BUF5	Tubb4B;Tubb;Tubb4A;Tubb2B;Tubb2A;Tubb6;Tubb8	Tubulin beta-4B chain;Tubulin beta chain;Tubulin beta-4A chain;Tubulin beta-2B chain;Tubulin beta-2A chain;Tubulin beta-8 chain;Tubulin beta-8 chain-like protein LOC260334;Tubulin beta-6 chain	0.40982	-1.28694	3	3.4461e-07	50.897	41.36
RLDYQEGPPGVEISCWSVEL	Unmodified	2333.1	F5H194;B7ZKJ8;E9PGN5;Q14624-2;Q14624;H7C0L5	Itih4	Inter-alpha-trypsin inhibitor heavy chain H4;70 kDa inter-alpha-trypsin inhibitor heavy chain H4;35 kDa inter-alpha-trypsin inhibitor heavy chain H4	0.41834	-1.25725	2;3	3.2679e-69	89.011	86.128
EVQQGEEFER	Unmodified	1249.56	H0YID2;H0Y4J6;Q5T9B7;P00568	Ak1	Adenylate kinase isoenzyme 1	0.4288	-1.22162	2	3.7353e-50	98.04	92.005
DDFNSGFR	Unmodified	956.399	Q15056	Eif4H	Eukaryotic translation initiation factor 4H	0.43543	-1.19949	2	0.00097466	60.436	53.541
GFFQVGSDLHLIEPLDEGGEGGR	Unmodified	2428.17	H0YMT6;H0YN39;P78325;H0YLR0	Adam8	Disintegrin and metalloproteinase domain-containing protein 8	0.43874	-1.18856	3	1.7343e-25	66.467	59.964
GDSCQECAPGFYR	Unmodified	1545.6	O15230	Lama5	Laminin subunit alpha-5	0.44218	-1.17729	2	0.037168	33.273	33.273
SREPVTLGAWTR	Unmodified	1371.73	O00468;H0Y5U1;E9PD05	Agrn	Agrin;Agrin N-terminal 110 kDa subunit;Agrin C-terminal 110 kDa subunit;Agrin C-terminal 90 kDa fragment;Agrin C-terminal 22 kDa fragment	0.4422	-1.17723	3	0.016498	35.657	15.072
FEEEIKAEQEER	Unmodified	1535.71	Q96C19	Efhd2	EF-hand domain-containing protein D2	0.45409	-1.13895	3	0.0023701	56.956	53.51
GEAHLAVNDFELAR	Unmodified	1540.76	Q02790	Fkbp4	Peptidyl-prolyl cis-trans isomerase FKBP4;Peptidyl-prolyl cis-trans isomerase FKBP4, N-terminally processed	0.45951	-1.12183	3	0.00052877	38.44	32.821
NGPALQEAYVR	Unmodified	1216.62	B4DDD6;B4DDP6;Q9UJU6;Q9UJU6-2;Q9UJU6-3;F2Z2V3;F8WB73;F8WCK3;F2Z3E3;F8WC20;F8WBB2;F8WFE1;F8WBG8	Dbnl	Drebrin-like protein	0.46182	-1.1146	2	0.018565	37.995	32.681
HFENKFAVETLICS	Unmodified	1693.81	Q5W0A2;Q9Y287	Itm2B	Integral membrane protein 2B;BRI2, membrane form;BRI2 intracellular domain;BRI2C, soluble form;Bri23 peptide	0.46625	-1.10082	3	7.2918e-05	42.317	36.944
DLGEKMALEVVFLAR	Oxidation (M)	1705.91	O00468	Agrn	Agrin;Agrin N-terminal 110 kDa subunit;Agrin C-terminal 110 kDa subunit;Agrin C-terminal 90 kDa fragment;Agrin C-terminal 22 kDa fragment	0.47603	-1.07088	3	0.0045315	31.089	26.472
ELLTTMGDR	Oxidation (M)	1050.5	P19105;O14950;P24844-2;P24844	Myl12A;Myl12B;Myl9	Myosin regulatory light chain 12A;Myosin regulatory light chain 12B;Myosin regulatory light polypeptide 9	0.48653	-1.0394	2	0.001373	52.579	34.759
VCAKQLGELCTER	Unmodified	1562.75	P29279-2;P29279	Ctgf	Connective tissue growth factor	0.48837	-1.03395	3	1.5019e-12	81.904	75.217
SNTGGQAFPQCVFDHWQILPGDPFDNSSR	Unmodified	3276.47	B4DPU3;P13639	Eef2	Elongation factor 2	0.49031	-1.02823	4	0.0015067	23.03	22.814
DFVAEPMGEKPVGSLAGIGEVLGKKLEER	Unmodified	3054.61	O75531	Banf1	Barrier-to-autointegration factor;Barrier-to-autointegration factor, N-terminally processed	0.49707	-1.00848	5	9.9854e-06	38.925	34.166
NTEDLTEEWLR	Unmodified	1404.65	G3V4P8;E7EWZ9;P60983	Gmfb	Glia maturation factor beta	0.50174	-0.994988	2	7.8666e-25	79.23	75.261
DDAAICTTEYSR	Unmodified	1400.59	O15230;Q5JTP4;E2QRK0	Lama5	Laminin subunit alpha-5	0.5052	-0.985073	2	3.5651e-11	64.224	60.909
KPLENLGMTDMFR	2 Oxidation (M)	1582.75	P05121;F8WD53;B7Z1D9	Serpine1	Plasminogen activator inhibitor 1	0.51033	-0.970498	3	0.0058654	34.92	29.205
VKLQELESLIANLGTGDEMVTDQAFEDR	Unmodified	3120.53	P11047	Lamc1	Laminin subunit gamma-1	0.52451	-0.930958	3;4	1.067e-21	59.536	59.065
TLSSSTQASIEIDSLYEGIDFYTSITR	Unmodified	2996.45	P11142;E9PKE3;E9PNE6;P11142-2;A8K7Q2;E9PN89	Hspa8	Heat shock cognate 71 kDa protein	0.52521	-0.929034	2;3	6.5495e-52	102.53	99.591
GEVMFFKDR	Oxidation (M)	1143.54	P03956	Mmp1	Interstitial collagenase;22 kDa interstitial collagenase;27 kDa interstitial collagenase	0.5385	-0.892982	3	0.050069	40.994	18.464
TIIQKEPIDLR	Unmodified	1324.77	F5H1H0;F5H025;G3XAF4;P32004-2;P32004;F5H111	L1Cam	Neural cell adhesion molecule L1	0.54073	-0.88702	3	1.3353e-13	65.842	65.842
LELYKQGLR	Unmodified	1118.64	P04141	Csf2	Granulocyte-macrophage colony-stimulating factor	0.54514	-0.875301	3	0.0123	38.303	15.662
EFFESNIKSYR	Unmodified	1418.68	A6NEP9;Q8NG11-2;Q8NG11	Tspan14	Tetraspanin;Tetraspanin-14	0.55139	-0.858855	3	0.0082734	36.32	29.417
LIEIEKR	Unmodified	899.544	Q96MT7;Q96MT7-2	Cfap44	Cilia- and flagella-associated protein 44	0.55592	-0.847051	2	0.00032223	65.672	17.823
CYVLSQNLR	Unmodified	1151.58	C9JK10;P23229-4;P23229-2;P23229-5;P23229-3;G5E9H1;P23229-9;P23229-6;P23229;P23229-7;C9JXX7	Itga6	Integrin alpha-6;Integrin alpha-6 heavy chain;Integrin alpha-6 light chain;Processed integrin alpha-6	0.55777	-0.842258	2	0.031315	38.303	32.99
LVVFPTDDISLKCEASGKPEVQFR	Unmodified	2734.4	F5H1H0;F5H025;G3XAF4;P32004-2;P32004;E9PHJ4;E7EMY4;E7EVM4;E7EPI4	L1Cam	Neural cell adhesion molecule L1	0.55895	-0.839209	4	5.1845e-26	60.8	57.587
SNGLICGGNGVCKCR	Unmodified	1650.74	H7C4N8;P05556-2;P05556;P05556-5;P05556-4;P05556-3	Itgb1	Integrin beta-1	0.56242	-0.83028	3	0.03683	23.362	13.516
SLETVYLER	Unmodified	1108.58	C9J177;H7C003;Q15435-2;Q15435;H7C3Q5	Ppp1R7	Protein phosphatase 1 regulatory subunit 7	0.5909	-0.759014	2	0.015865	52.579	35.066
SQNPVQPIGPQTPKACDSKLTFDAITTIR	Unmodified	3182.64	P03956	Mmp1	Interstitial collagenase;22 kDa interstitial collagenase;27 kDa interstitial collagenase	0.59562	-0.747536	4;5	1.103e-81	85.191	80.953
EPAAEIEALLGMDLVR	Unmodified	1725.9	B8ZZP4;C9J7U9;C9K052;B4DIP5;Q12765;C9JPG0	Scrn1	Secernin-1	0.6038	-0.727857	3	4.1006e-26	69.878	62.439
ILTLQKANSWFNCR	Unmodified	1749.9	P03956	Mmp1	Interstitial collagenase;22 kDa interstitial collagenase;27 kDa interstitial collagenase	0.60809	-0.717643	3	3.2723e-211	143.98	125.58
MLDQTLLDLNEM	2 Oxidation (M)	1466.66	Q5VU66;P06753-2;Q5VU61;Q5VU59;Q8NAG3;Q5VU63	Tpm3;Dkfzp686J1372	Tropomyosin alpha-3 chain	0.62065	-0.688148	2	2.0576e-05	49.632	45.458
EIADGLCLEVEGKMVSR	Unmodified	1904.93	P13693;E9PJF7	Tpt1	Translationally-controlled tumor protein	0.6244	-0.679458	3	1.8156e-26	69.188	64.84
PGKCLPDQQPIPTETFQVADR	Unmodified	2396.18	O75326;F5H1S0;F5GYX3	Sema7A	Semaphorin-7A	0.62474	-0.678672	3	0.0017694	30.652	25.494
TLGDQLSLLLGAR	Unmodified	1355.78	Q9UBG0	Mrc2	C-type mannose receptor 2	0.6367	-0.651314	3	0.017439	26.532	21.218
DGEILATGSKDQTVFFFEVER	Unmodified	2387.16	Q96MT7;Q96MT7-2	Cfap44	Cilia- and flagella-associated protein 44	0.6395	-0.644984	3	0.0088804	24.679	21.958
EVILCKDQDGKIGLR	Unmodified	1742.93	O00560-3;O00560;G5EA09;O00560-2	Sdcbp	Syntenin-1	0.64338	-0.636257	4	3.4994e-41	82.651	72.277
QQKSDPIQEIR	Unmodified	1340.7	Q9BS26	Erp44	Endoplasmic reticulum resident protein 44	0.64345	-0.6361	3	1.291e-33	86.014	77.604
AGQIRYSVREEIDR	Unmodified	1690.88	Q9Y5H1-2;Q9Y5H1	Pcdhga2	Protocadherin gamma-A2	0.65222	-0.616569	3	0.041324	28.812	24.897
GGAVCEKVLGAPVPAFEGR	Unmodified	1912.98	O00468	Agrn	Agrin;Agrin N-terminal 110 kDa subunit;Agrin C-terminal 110 kDa subunit;Agrin C-terminal 90 kDa fragment;Agrin C-terminal 22 kDa fragment	0.65308	-0.614668	3	5.8081e-16	56.428	52.353
ELGFGSAKEAVTGSR	Unmodified	1507.76	H0YAR1;Q9Y4K0	Loxl2	Lysyl oxidase homolog 2	0.65602	-0.608188	3	0.00021264	38.995	30.925
DGKLVSESSDVLPK	Unmodified	1472.77	CON__P05787;P05787;F8VXB4	Krt8	Keratin, type II cytoskeletal 8	0.65731	-0.605354	3	1.2733e-124	121.99	114.82	+
FLVVKEAGNPGSLFGYSVALHR	Unmodified	2360.26	B4E0H8;P26006;P26006-1;D6R9X8	Itga3	Integrin alpha-3;Integrin alpha-3 heavy chain;Integrin alpha-3 light chain	0.66032	-0.598763	4	2.1092e-16	55.337	46.867
ESLLDGGNKVVISGFGDPLICDNQVSTGDTR	Unmodified	3262.58	O00468	Agrn	Agrin;Agrin N-terminal 110 kDa subunit;Agrin C-terminal 110 kDa subunit;Agrin C-terminal 90 kDa fragment;Agrin C-terminal 22 kDa fragment	0.66631	-0.585735	4	1.0009e-06	32.822	30.385
KPLENLGMTDMFR	Unmodified	1550.76	P05121;F8WD53;B7Z1D9	Serpine1	Plasminogen activator inhibitor 1	0.66645	-0.585431	3	4.8649e-15	89.231	89.231
ALANSLACQGKYTPSGQAGAAASESLFVSNHAY	Unmodified	3340.58	P04075;H3BR68	Aldoa	Fructose-bisphosphate aldolase A;Fructose-bisphosphate aldolase	0.6683	-0.581432	4	4.7471e-15	44.622	41.941
KLLEGEESR	Unmodified	1059.56	P08670;B0YJC4;F5H288;B0YJC5;P17661;H7C5W5;E7ES34;CON__Q9DCV7;CON__Q3KNV1;CON__P08729;P08729;P41219;P41219-2;CON__P05787;P05787;F8VXB4;Q9H552;CON__Q9H552	Vim;Des;Prph;Krt7;Krt8	Vimentin;Desmin;Keratin, type II cytoskeletal 7;Peripherin;Keratin, type II cytoskeletal 8	0.67196	-0.573553	3	1.177e-08	70.908	64.873	+
KNYELLCGDNTR	Unmodified	1481.69	CON__Q29443;CON__Q0IIK2			0.67552	-0.56593	3	2.7826e-26	82.069	77.522	+
EGTCPEAPTDECKPVKWCALSHHER	Unmodified	2993.32	P02787	Tf	Serotransferrin	0.67573	-0.565481	5	0.061271	12.815	9.917
FKLEESYDMESVLR	Unmodified	1744.83	P35237	Serpinb6	Serpin B6	0.67767	-0.561345	3	0.013047	26.771	20.567
EKMNRMR	2 Oxidation (M)	995.464	Q86SW4;B7Z5W8;P36957	Dlst	Dihydrolipoyllysine-residue succinyltransferase component of 2-oxoglutarate dehydrogenase complex, mitochondrial	0.67954	-0.55737	2	0.025753	34.892	13.364
DWKSDLSLER	Unmodified	1247.61	Q9P2B2;H0YFT2	Ptgfrn	Prostaglandin F2 receptor negative regulator	0.68666	-0.542332	3	0.055001	23.809	16.199
VFQQVAQASKDR	Unmodified	1375.72	P05121	Serpine1	Plasminogen activator inhibitor 1	0.68998	-0.535374	3	2.2063e-99	116.03	100.09
AAFVSEQQQKLSR	Unmodified	1490.78	B4E0H8;P26006;P26006-1;H0YA49	Itga3	Integrin alpha-3;Integrin alpha-3 heavy chain;Integrin alpha-3 light chain	0.69734	-0.520066	3	7.4644e-06	47.774	43.47
REEREKQLAAR	Unmodified	1384.75	Q14244-2;Q14244-4;F5H1E2;Q14244;E9PCP3	Map7	Ensconsin	0.69984	-0.514903	4	0.031351	43.308	31.04
GFGHIGIAVPDVYSACKR	Unmodified	1945.98	Q04760-2;Q04760	Glo1	Lactoylglutathione lyase	0.70024	-0.514079	4	0.00035725	36.775	33.025
SFTIWLSDKR	Unmodified	1251.66	Q14574-2;Q14574	Dsc3	Desmocollin-3	0.70367	-0.507029	3	2.0545e-14	73.666	64.921
FFLHGVTLVPIEEFSPEFVEPR	Unmodified	2588.33	O15230	Lama5	Laminin subunit alpha-5	0.7044	-0.505533	3	4.8405e-40	104.82	98.074
GYKHTLNQIDSVKVWPR	Unmodified	2040.09	CON__P12763			0.70516	-0.503977	5	0.0060427	24.053	22.192	+
EAQDVKDVDQNLMDR	Oxidation (M)	1790.81	P11047	Lamc1	Laminin subunit gamma-1	0.70626	-0.501729	3	0.00036465	41.695	40.208
MIVGTLKGFDQTINLILDESHER	Unmodified	2628.36	F2Z2Y6;O95777;C9JIZ0;C9JNV3	Lsm8	U6 snRNA-associated Sm-like protein LSm8	0.70715	-0.499912	4	0.02526	18.825	14.624
LQAEIEGLKGQR	Unmodified	1340.74	CON__P05787;P05787;F8VXB4	Krt8	Keratin, type II cytoskeletal 8	0.71205	-0.48995	3	2.5046e-06	72.29	50.895	+
YDLGKGAAVIR	Unmodified	1161.65	O00468;H0Y5U1;E9PD05	Agrn	Agrin;Agrin N-terminal 110 kDa subunit;Agrin C-terminal 110 kDa subunit;Agrin C-terminal 90 kDa fragment;Agrin C-terminal 22 kDa fragment	0.71324	-0.48754	3	1.3239e-18	72.434	52.775
EAQMAAKLER	Unmodified	1145.59	P16949;P16949-2	Stmn1	Stathmin	0.71975	-0.474432	3	0.0038237	42.788	35.423
DLKLVQGFMPHFFR	Unmodified	1733.91	P05121;F8WD53;C9J272	Serpine1	Plasminogen activator inhibitor 1	0.71983	-0.474272	4	2.0654e-07	50.088	45.184
PGYELQEDR	Unmodified	1105.5	H0YFH3;F5H3A3;F5H2D0;D3DUT5;F5GZR1	C1R		0.72108	-0.471769	2	0.0017816	50.194	46.021
QVEELQQR	Unmodified	1028.53	Q9BRP8-2;Q9BRP8	Wibg	Partner of Y14 and mago	0.72225	-0.46943	2	9.3641e-05	65.246	16.15
TLLIKTVETR	Unmodified	1172.71	P08670	Vim	Vimentin	0.72453	-0.464883	3	7.4517e-07	60.305	52.418
STVKQVDFSEVER	Unmodified	1522.76	P05121;F8WD53;C9J272	Serpine1	Plasminogen activator inhibitor 1	0.72609	-0.46178	3	6.895e-164	133.13	123.14
RWMLQLIMQLGSVLLTR	Unmodified	2057.16	Q96IK0	Tmem101	Transmembrane protein 101	0.7262	-0.461561	4	0.030253	19.297	12.695
TFVEYLNAVTESEKALQSNHFELSLR	Unmodified	3024.52	O00468	Agrn	Agrin;Agrin N-terminal 110 kDa subunit;Agrin C-terminal 110 kDa subunit;Agrin C-terminal 90 kDa fragment;Agrin C-terminal 22 kDa fragment	0.72701	-0.459953	4	1.4315e-141	161.04	155.21
CASIQKFGER	Unmodified	1194.58	CON__P02769			0.73	-0.454032	2;3	3.6971e-50	94.692	86.595	+
CCTKPESER	Unmodified	1165.49	CON__P02769			0.73077	-0.452511	3	2.8947e-08	70.056	65.807	+
LLVLPKFSLETEVDLR	Unmodified	1871.08	P05121;F8WD53;B7Z1D9	Serpine1	Plasminogen activator inhibitor 1	0.73332	-0.447485	3	4.9295e-100	107.82	103.07
KVPQVSTPTLVEVSR	Unmodified	1638.93	CON__P02769			0.73361	-0.446915	3	4.1268e-86	105.28	100.07	+
ASKLQEALVDCYKPTEEFIKELLSR	Unmodified	2966.54	Q8TAE6	Ppp1R14C	Protein phosphatase 1 regulatory subunit 14C	0.73401	-0.446128	5	1.0103e-10	47.806	44.489
NECALLKAR	Unmodified	1073.57	H0YA75;E9PC48;P19883-2;P19883-3;P19883	Fst	Follistatin	0.73467	-0.444832	3	0.0011394	48.157	38.836
ALKAWSVAR	Unmodified	1000.58	CON__P02769			0.73616	-0.441909	3	0.00047996	52.579	36.949	+
LFQQQKHPQGSLDTGEEAEEVGLKGER	Unmodified	3009.48	P08476	Inhba	Inhibin beta A chain	0.73635	-0.441536	5	1.3354e-42	82.639	80.014
DPDAGIDEAQVEQDAQALFQAGELKWGTDEEKFITIFGTR	Unmodified	4438.12	D6RBE9;E7ENQ5;P08758;D6RBL5	Anxa5	Annexin;Annexin A5	0.73728	-0.439715	5	7.7522e-39	54.282	52.921
DYETATLSDIKALIR	Unmodified	1707.9	D6PXK4;O43707;E7EV83	Actn4	Alpha-actinin-4	0.73773	-0.438835	3	0.0060075	29.633	25.445
TLKYWTAANSWGPAWGER	Unmodified	2093.01	Q9GZM7-3;Q9GZM7	Tinagl1	Tubulointerstitial nephritis antigen-like	0.74057	-0.433292	3	0.0016974	34.174	32.069
ELCLDPKENWVQR	Unmodified	1685.82	C9J4T6;P10145;P10145-2	Cxcl8	C-X-C motif chemokine;Interleukin-8;MDNCF-a;Interleukin-8;IL-8(5-77);IL-8(6-77);IL-8(7-77);IL-8(8-77);IL-8(9-77)	0.74099	-0.432474	3	1.517e-76	102.97	96.696
ELTGLKALYETELADAR	Unmodified	1891.99	E9PBF6;P20700	Lmnb1	Lamin-B1	0.74374	-0.42713	3	0.03246	20.251	12.811
VDKDCAYCTDEMFR	Unmodified	1808.72	P16144-4;P16144-2;P16144;P16144-3;P16144-5	Itgb4	Integrin beta-4	0.74475	-0.425172	3	7.1776e-15	60.55	59.725
CSCKPGVMGDKCDR	Unmodified	1668.68	P11047	Lamc1	Laminin subunit gamma-1	0.74561	-0.423507	4	0.059994	13.746	9.2653
KPVTDAENCHLAR	Unmodified	1509.74	CON__Q29443;CON__Q0IIK2			0.74663	-0.421535	4	5.5097e-15	62.088	62.088	+
VNVDKVLER	Unmodified	1070.61	F5H787;F5GZV7;F8WCA0;B4DZX9;Q15836;P63027;P23763-2;P23763-3;P23763	Vamp1;Vamp2;Vamp3	Vesicle-associated membrane protein 3;Vesicle-associated membrane protein 2;Vesicle-associated membrane protein 1	0.75129	-0.412558	3	0.037872	29.767	14.138
ETSGNLEQLLLAVVKSIR	Unmodified	1969.12	D6RBE9;E7ENQ5;P08758;D6RBL5	Anxa5	Annexin;Annexin A5	0.75174	-0.411694	3;4	2.7611e-31	66.152	62.402
NLKASLENSLR	Unmodified	1243.69	P05783;F8VZY9;CON__H-INV:HIT000015463	Krt18	Keratin, type I cytoskeletal 18	0.75372	-0.407899	3	0.010324	34.96	28.357
EYFGEFGEIEAIELPMDPKLNKR	Oxidation (M)	2740.34	D6R9P3;D6RD18;D6RBZ0;Q99729-3;Q99729-4;Q99729-2;Q99729	Hnrnpab	Heterogeneous nuclear ribonucleoprotein A/B	0.75443	-0.406541	4	3.2318e-05	37.825	35.81
NTKSPLFVGKVVNPTQA	Unmodified	1798.99	CON__P34955			0.75747	-0.400739	3	0.00095594	43.794	43.794	+
IAEDKTVVVSPDIVTIDLNTFEFAKPVQR	Unmodified	3243.74	F5H5H1;Q8NCL4	Galnt6	Polypeptide N-acetylgalactosaminyltransferase 6	0.76102	-0.393994	5	4.9281e-65	92.545	89.988
GKDFLALALLDGR	Unmodified	1387.78	O00468	Agrn	Agrin;Agrin N-terminal 110 kDa subunit;Agrin C-terminal 110 kDa subunit;Agrin C-terminal 90 kDa fragment;Agrin C-terminal 22 kDa fragment	0.763	-0.390245	3	2.2252e-25	75.764	64.181
LKSIDNGIFVQLVQANSPASLVGLR	Unmodified	2638.48	O00560-3;O00560;G5EA09;O00560-2	Sdcbp	Syntenin-1	0.7633	-0.389678	4	0.015432	19.535	17.374
VKPAPDETSFSEALLKR	Unmodified	1887.01	Q12905	Ilf2	Interleukin enhancer-binding factor 2	0.76454	-0.387336	4	1.9699e-10	50.966	46.58
IDINMSGFNETDDLKR	Oxidation (M)	1882.87	F8W8D8;B7Z6M1;B4DGB4;P13797;H7C4N2	Pls3	Plastin-3	0.76484	-0.38677	3	1.1018e-13	73.279	69.417
YFYLFPGN	Unmodified	1019.48	D6RIR9;D6RAQ6;D6RBW4;F8W830;Q6UXS9-3;P49662-2;Q6UXS9;P49662	Casp12;Casp4	Inactive caspase-12;Caspase-4;Caspase-4 subunit 1;Caspase-4 subunit 2	0.76597	-0.38464	2	0.011388	50.966	38.919
LLDSLPSDTR	Unmodified	1115.58	H9KV48;E9PGN7;B4E1H2;P05155;B4E1F0	Serping1	Plasma protease C1 inhibitor	0.76681	-0.383059	2	1.3142e-05	57.532	33.502
QKVQELQDKLSPLAQELR	Unmodified	2122.17	CON__P15497			0.76684	-0.383003	4	1.6342e-29	93.768	84.293	+
SLDMDSIIAEVKAQYEDIANR	Unmodified	2380.16	CON__P05787;P05787;F8VXB4;F8VU64;F8VUG2	Krt8	Keratin, type II cytoskeletal 8	0.76715	-0.382419	3;4	0.0035887	26.742	24.387	+
TLKILIEQNR	Unmodified	1226.73	E7ETU9;B3KWS3;O00469;O00469-2	Plod2	Procollagen-lysine,2-oxoglutarate 5-dioxygenase 2	0.76799	-0.380841	3	0.035835	30.139	19.387
ILGEAAVDLSLELRAEVAMLR	Oxidation (M)	2284.25	Q8N4L8	Ccdc24	Coiled-coil domain-containing protein 24	0.76829	-0.380277	3	0.0076683	27.924	22.255
SVYIKGFPTDATLDDIKEWLEDKGQVLNIQMR	Unmodified	3721.9	E9PFH8;P05455;E9PGX9;E7ERC4	Ssb	Lupus La protein	0.76928	-0.378419	5	0.015436	17.657	13.164
IYLLECKTGNGQTYR	Unmodified	1814.9	CON__P06868			0.76958	-0.377857	3	0.032864	20.838	10.463	+
EIIQKLMLDGDR	Unmodified	1429.76	F8W8D8;B7Z6M1;B4DGB4;P13797	Pls3	Plastin-3	0.77012	-0.376845	3	0.00066495	43.761	40.681
GELAIKDANAKLSELEAALQR	Unmodified	2239.22	CON__P05787;P05787;F8VXB4;CON__H-INV:HIT000292931;CON__REFSEQ:XP_092267	Krt8	Keratin, type II cytoskeletal 8	0.77183	-0.373645	4	0.00053737	41.115	38.62	+
KEAESSPFVER	Unmodified	1277.63	P14625;E9PEX3	Hsp90B1	Endoplasmin	0.77245	-0.372487	3	0.0053811	39.73	35.853
CKEQPELEVQYQGR	Unmodified	1762.83	H0YA75;E9PC48;P19883-2;P19883-3;P19883	Fst	Follistatin	0.77558	-0.366652	3	7.8166e-211	140.82	135.36
SGKYDLDFKSPDDPSR	Unmodified	1825.85	P06733;P06733-2	Eno1	Alpha-enolase	0.77827	-0.361657	3;4	0	178.51	173.45
DLGEKMALEVVFLAR	Unmodified	1689.91	O00468	Agrn	Agrin;Agrin N-terminal 110 kDa subunit;Agrin C-terminal 110 kDa subunit;Agrin C-terminal 90 kDa fragment;Agrin C-terminal 22 kDa fragment	0.77869	-0.360879	3	1.2158e-05	48.899	42.491
QVDQLTNDKAR	Unmodified	1286.66	P08670;B0YJC4;F5H288	Vim	Vimentin	0.77903	-0.360249	3	0.0053211	39.785	34.06
PTSISWDGLDSGKLYTLVLTDPDAPSR	Unmodified	2903.46	P30086;B4DRT4	Pebp1	Phosphatidylethanolamine-binding protein 1;Hippocampal cholinergic neurostimulating peptide	0.78048	-0.357566	3	8.7537e-27	61.488	58.209
KEASDPQPEEADGGLKSWR	Unmodified	2098.99	P52907	Capza1	F-actin-capping protein subunit alpha-1	0.78175	-0.355221	4	1.5881e-06	46.494	37.215
AKPSAPVVSGPAAR	Unmodified	1306.74	P78324-4;P78324;P78324-2;Q5TFQ8	Sirpa;Sirpb1	Tyrosine-protein phosphatase non-receptor type substrate 1;Signal-regulatory protein beta-1 isoform 3	0.78292	-0.353063	3	0.052374	22.365	16.179
RFTPTTIYPTDR	Unmodified	1466.75	C9J069	C9Orf172	Uncharacterized protein C9orf172	0.78317	-0.352603	4	0.037631	27.681	20.316
ETYGDMADCCEKQEPER	Oxidation (M)	2132.81	CON__P02769			0.78506	-0.349125	3	7.8982e-49	86.488	86.042	+
ETYGDMADCCEKQEPER	Unmodified	2116.81	CON__P02769			0.78507	-0.349107	3	3.2344e-197	138.91	138.35	+
MSPHLTALLGLVLCLAQTIHTQEGALPR	Unmodified	3039.64	Q6ISS4-2;Q6ISS4	Lair2	Leukocyte-associated immunoglobulin-like receptor 2	0.78595	-0.347491	5	0.017307	15.074	12.103
FKPVVPWPHVEGVEVDLESIR	Unmodified	2431.29	Q86SF2;E9PBY3	Galnt7	N-acetylgalactosaminyltransferase 7	0.78658	-0.346335	4	0.01232	21.349	17.737
TSWKNCEVR	Unmodified	1178.55	CON__Q58D62			0.78695	-0.345656	3	0.006312	42.348	28.757	+
SSPSFSSLHYQDAGNYVCETALQEVEGLKKR	Unmodified	3499.67	F5GXJ9;Q13740-2;B4DTU0;Q13740;H7C543;Q6ZS95	Alcam	CD166 antigen	0.78814	-0.343476	5	0.029999	14.58	13.67
DNWISVDSVTSEIKLAKLPDFESR	Unmodified	2748.4	Q14126	Dsg2	Desmoglein-2	0.78816	-0.34344	4	2.2139e-51	98.299	89.623
CMVTAWSPVR	Unmodified	1205.57	Q9P2B2;H0YFT2	Ptgfrn	Prostaglandin F2 receptor negative regulator	0.78908	-0.341757	2	3.2015e-09	66.056	63.416
MIAGQVLDINLAAEPKVNR	Unmodified	2051.12	G3V4C1;B2R603;G3V2Q1;P07910-4;P07910-2;P07910;G3V555;G3V575;G3V576;G3V4W0;B4DY08;G3V5X6;G3V3K6;G3V251;B4DSU6	Hnrnpc	Heterogeneous nuclear ribonucleoproteins C1/C2	0.79201	-0.336409	3;4	0.00036419	39.905	34.18
LQEEITKQSPTLQR	Unmodified	1669.9	A6NJA2;B7Z4N8;P54578	Usp14	Ubiquitin carboxyl-terminal hydrolase;Ubiquitin carboxyl-terminal hydrolase 14	0.79443	-0.332008	3	1.2614e-07	67.136	42.207
IGDLQAFQGHGAGNLAGLKGR	Unmodified	2079.1	B4E2Z3;F5GZS6;P08195-2;P08195-3;P08195;P08195-4;H0YFS2	Slc3A2	4F2 cell-surface antigen heavy chain	0.79496	-0.331046	4	0.0014203	28.748	14.643
FQMIPLDPKGTSQNDPNWVVR	Unmodified	2441.22	P07996;CON__Q28194	Thbs1	Thrombospondin-1	0.7953	-0.330429	3;4	0.00071966	33.707	29.507	+
DELLKDLQQSIAR	Unmodified	1527.83	Q8WUM4;E9PFU1	Pdcd6Ip	Programmed cell death 6-interacting protein	0.79538	-0.330284	3	6.5504e-25	72.891	62.819
CKPGFFNLESSNPR	Unmodified	1651.78	P11047	Lamc1	Laminin subunit gamma-1	0.79601	-0.329142	3	3.8015e-10	55.724	45.924
FQLQATTKEGPGEAIVR	Unmodified	1843.98	F5H1H0;F5H025;G3XAF4;P32004-2;P32004	L1Cam	Neural cell adhesion molecule L1	0.79668	-0.327928	3	8.7122e-09	55.975	49.025
NLQNVDMKIGV	Unmodified	1229.64	E7EPC6;P16070-18;P16070-12;P16070-14;P16070-13;P16070-11;P16070-10;P16070-16;P16070-8;P16070-17;P16070-6;P16070-4;P16070-3;P16070-7;P16070-5;P16070;H0YD13;H0YE40	Cd44	CD44 antigen	0.79683	-0.327656	2	2.9482e-43	91.549	84.171
IAKGGVNDNFQGVLQNVR	Unmodified	1928.02	P07996;CON__Q28194	Thbs1	Thrombospondin-1	0.79889	-0.323931	3	1.2204e-69	92.38	88.518	+
ETQISKTNTQTYR	Unmodified	1568.78	P30486;P30490	Hla-B	HLA class I histocompatibility antigen, B-48 alpha chain;HLA class I histocompatibility antigen, B-52 alpha chain	0.79947	-0.322884	3	0.0012681	36.944	31.049
KATCLLGR	Unmodified	917.512	H0YA75;E9PC48;P19883-2;P19883-3;P19883;H0YAF9	Fst	Follistatin	0.79973	-0.322415	3	0.0042588	48.036	28.521
ILKVYLTPDGTSSEYDSILVEINKR	Unmodified	2852.52	O15031;E2PU09;E7EQZ5	Plxnb2	Plexin-B2	0.80066	-0.320738	4	1.5666e-06	42.347	40.027
ISTSVKELENFR	Unmodified	1421.75	Q96HE7	Ero1L	ERO1-like protein alpha	0.80458	-0.313692	3	0.0028602	39.006	13.557
QENVFKKFDGPCDPCQGALPDPSR	Unmodified	2761.26	O00468	Agrn	Agrin;Agrin N-terminal 110 kDa subunit;Agrin C-terminal 110 kDa subunit;Agrin C-terminal 90 kDa fragment;Agrin C-terminal 22 kDa fragment	0.80538	-0.312258	4	0.0048459	21.647	19.917
GNPTVEVDLFTSKGLFR	Unmodified	1878.98	P06733	Eno1	Alpha-enolase	0.80757	-0.308341	2;3	3.5119e-101	110.84	20.118
TFQKWTAVVVPSGEEQR	Unmodified	1961	P30486;Q31610	Hla-B	HLA class I histocompatibility antigen, B-48 alpha chain;HLA class I histocompatibility antigen, B-81 alpha chain	0.80818	-0.307251	4	0.051361	14.88	10.872
ALGLKDIFDESKADLSGIASGGR	Unmodified	2319.21	F5GZC0;O75635	Serpinb7	Serpin B7	0.8089	-0.305967	4	1.5474e-34	66.52	59.422
DEPTGEVLSLVGKLEGTR	Unmodified	1898.99	C9JAQ9;O75643-2;O75643	Snrnp200	U5 small nuclear ribonucleoprotein 200 kDa helicase	0.80919	-0.30545	3	2.8967e-10	51.566	47.816
CLPVCGKPVNPVEQR	Unmodified	1751.88	H0YFH3			0.80985	-0.304273	3	0.01039	26.292	23.817
TEATQGLVLWSGKATER	Unmodified	1845.96	O00468;H0Y5U1;E9PD05	Agrn	Agrin;Agrin N-terminal 110 kDa subunit;Agrin C-terminal 110 kDa subunit;Agrin C-terminal 90 kDa fragment;Agrin C-terminal 22 kDa fragment	0.812	-0.300448	3	4.3191e-09	58.246	50.122
TFPGIPKWR	Unmodified	1100.61	P08254	Mmp3	Stromelysin-1	0.81251	-0.299543	3	0.050918	27.303	27.303
LHPKFVAAVHYEQPTIQIELR	Unmodified	2488.36	P09758	Tacstd2	Tumor-associated calcium signal transducer 2	0.81275	-0.299116	5	0.028238	18.316	16.483
LLDQGKSSLDVR	Unmodified	1329.73	P08476	Inhba	Inhibin beta A chain	0.81407	-0.296775	3	7.4926e-44	89.301	63.827
ATVIYEGER	Unmodified	1036.52	CON__P17690			0.8141	-0.296722	2	1.4368e-13	77.192	67.798	+
EVWNGKEHDEN	Unmodified	1355.57	Q7Z3S9;Q7Z3S9-3	Notch2Nl	Notch homolog 2 N-terminal-like protein	0.81473	-0.295606	3	0.028852	26.118	12.309
CAADAGRPPGEL	Unmodified	1212.56	A8MXB9;Q8NBJ7;E9PBT8;Q8NBJ7-2;Q8NBJ7-5	Sumf2	Sulfatase-modifying factor 2	0.81534	-0.294526	2	7.72e-55	95.417	91.798
DENIKVGSPFELVVSGNKR	Unmodified	2087.1	Q6YHK3-2;Q6YHK3-4;Q6YHK3;Q6YHK3-3	Cd109	CD109 antigen	0.81553	-0.29419	4	6.914e-10	50.358	42.919
KTGKLVSLSEQNLVDCSR	Unmodified	2033.06	O60911	Ctsv	Cathepsin L2	0.81643	-0.292599	4	2.9075e-16	65.423	62.854
TCSNPFEFPSQDMCLSALKR	Unmodified	2387.07	Q9NZV1	Crim1	Cysteine-rich motor neuron 1 protein;Processed cysteine-rich motor neuron 1 protein	0.81645	-0.292564	3	0.021801	21.901	19.477
KIIAPLVTR	Unmodified	1009.66	E7ETU9;B3KWS3;O00469;O00469-2	Plod2	Procollagen-lysine,2-oxoglutarate 5-dioxygenase 2	0.81823	-0.289422	3	0.00058446	51.445	42.051
TFAEVTDLDNEVNNMLKQLQEAEKELKR	Unmodified	3304.66	P11047	Lamc1	Laminin subunit gamma-1	0.81848	-0.288981	5	0	191.62	190.4
AAMKGLGTDEDTLIEILASR	Oxidation (M)	2119.08	P04083;Q5T3N1	Anxa1	Annexin A1;Annexin	0.81897	-0.288117	3	6.1668e-164	127.32	121.04
TNEKVELQELNDR	Unmodified	1586.79	P08670;B0YJC4;F5H288;P17661	Vim;Des	Vimentin;Desmin	0.81967	-0.286885	3	8.308e-15	89.624	82.566
TQGFGGSGIPKAWAGIDLKVQPQEPLVLKDVENTDWR	Unmodified	4049.1	F5H877;O43278;H3BVD9;O43278-2;H3BTQ8;H3BSM2	Spint1	Kunitz-type protease inhibitor 1	0.81977	-0.286709	5	0.00061622	28.883	25.662
NLLSVAYKNVIGAR	Unmodified	1516.87	P62258;B4DJF2;I3L3T1;P62258-2	Ywhae	14-3-3 protein epsilon	0.82163	-0.283439	3	3.5341e-15	63.185	56.708
FWKGPSEAPSGQA	Unmodified	1360.64	G3V1D3;G3V180;F5H8L6;Q9NY33;F5GXD5;Q9NY33-2	Dpp3	Dipeptidyl peptidase 3	0.82436	-0.278654	2	0.0059889	39.006	36.154
DSFKAGGSASAMLQPLLDNQVGFKNMQNVEHVPLSLDR	2 Oxidation (M)	4145.03	P20618	Psmb1	Proteasome subunit beta type-1	0.82644	-0.275018	5	9.412e-11	34.681	34.047
VELSGPKAAEPVSR	Unmodified	1438.78	Q9UHD8-7;Q9UHD8-2;Q9UHD8-5;Q9UHD8	2015-09-09	Septin-9	0.82746	-0.273239	3	0.03732	23.934	7.4618
KYAVLYQPLFDKR	Unmodified	1639.91	F8VRJ2;F5H1X5;H0YHC3;F8W020;F8W118;F8VY35;F8VV59;B7Z9C2;F8W0J6;F5H4R6;H0YIV4;B3KNT8;P55209;F8VVB5;H0YH88;F8W543	Nap1L1	Nucleosome assembly protein 1-like 1	0.82844	-0.271531	4	0.019765	21.942	17.396
NSKIEISELNR	Unmodified	1301.69	CON__P04264;P04264	Krt1	Keratin, type II cytoskeletal 1	0.82921	-0.270191	3	1.2003e-09	89.46	81.328	+
LAKYNQLLR	Unmodified	1117.66	P06733;P06733-2	Eno1	Alpha-enolase	0.8303	-0.268295	2;3	5.6686e-213	146.81	118.61
GIGTDEKMLISILTER	Oxidation (M)	1790.94	P12429;D6RAZ8;D6RCA8;D6RFG5	Anxa3	Annexin A3;Annexin	0.83313	-0.263386	3	0.00052676	39.91	32.201
ELISNASDALDKIR	Unmodified	1543.82	P14625;Q96GW1;F8W026;Q5T9W8;P08238	Hsp90B1;Hsp90Ab1	Endoplasmin;Heat shock protein HSP 90-beta	0.83435	-0.261275	3	0.00010174	52.527	29.949
NLQNVDMKIGV	Oxidation (M)	1245.64	E7EPC6;P16070-18;P16070-12;P16070-14;P16070-13;P16070-11;P16070-10;P16070-16;P16070-8;P16070-17;P16070-6;P16070-4;P16070-3;P16070-7;P16070-5;P16070;H0YD13;H0YE40	Cd44	CD44 antigen	0.83545	-0.259375	2	0.0038968	44.847	40.331
TALQKEITTR	Unmodified	1159.66	B5MCA4;P16422	Epcam	Epithelial cell adhesion molecule	0.8369	-0.256873	3	0.0099062	40.727	31.516
ACPSHQPDISSGLELPFPPGVPTLDNIKNICHLR	Unmodified	3778.89	Q16610;Q16610-4	Ecm1	Extracellular matrix protein 1	0.83725	-0.25627	5	9.0853e-20	43.416	43.416
AEKGFLLLASLR	Unmodified	1316.78	P07996;CON__Q28194	Thbs1	Thrombospondin-1	0.83759	-0.255684	3	4.2647e-11	61.11	61.11	+
TPSNELYKPLR	Unmodified	1316.71	Q8WUM4;E9PFU1	Pdcd6Ip	Programmed cell death 6-interacting protein	0.83775	-0.255408	3	0.00085929	46.352	43.034
NALLSLAKGDR	Unmodified	1156.66	P04083;Q5T3N1	Anxa1	Annexin A1;Annexin	0.84054	-0.250612	3	2.6077e-05	53.211	45.324
LKETKDGFMFLTDQSYIDVLPEFR	Oxidation (M)	2907.44	P08581-3;P08581;P08581-2	Met	Hepatocyte growth factor receptor	0.8407	-0.250337	4	2.3871e-72	88.239	84.541
DGDFENPVPYTGAVKVGAIQR	Unmodified	2232.12	F8VY02;P30040	Erp29	Endoplasmic reticulum resident protein 29	0.84073	-0.250286	4	2.4424e-16	56.719	54.15
LQGVSDQSFQVEEAKR	Unmodified	1819.91	Q13753;Q13753-2;F5H430	Lamc2	Laminin subunit gamma-2	0.84117	-0.249531	3;4	6.3663e-10	48.623	40.549
IFSLSGTLETVR	Unmodified	1321.72	Q9Y2S7	Poldip2	Polymerase delta-interacting protein 2	0.84141	-0.249119	3	0.017748	28.903	28.903
IKQKADSLSSLVTR	Unmodified	1544.89	Q13753;Q13753-2;F5H430	Lamc2	Laminin subunit gamma-2	0.84223	-0.247714	4	0.0027466	33.265	28.361
IKFEMEQNLR	Unmodified	1306.67	P35527;CON__P35527	Krt9	Keratin, type I cytoskeletal 9	0.84251	-0.247234	3	1.329e-05	54.198	49.894	+
VKDFATVYVEAIKDSGR	Unmodified	1896.99	CON__P15497			0.84345	-0.245626	4	0.0012955	32.511	30.037	+
VTGDHVDLTTCPLAAGAQQEKLR	Unmodified	2479.25	Q15828	Cst6	Cystatin-M	0.84385	-0.244942	4	1.8324e-177	125.75	125.75
LEAGDHPVELLAR	Unmodified	1418.75	P09486;F5GY03	Sparc	SPARC	0.84444	-0.243933	2;3	2.4111e-67	147.96	124.29
EKDLEDLFYKYGR	Unmodified	1674.83	H0YIB4;Q13242	Srsf9	Serine/arginine-rich splicing factor 9	0.84544	-0.242226	4	0.01127	26.532	22.617
KGTDVNVFNTILTTR	Unmodified	1677.9	P04083	Anxa1	Annexin A1	0.84577	-0.241663	3	1.2872e-152	126.77	122.55
QLSQSLLPAIVELAEDAKWR	Unmodified	2266.23	H0YDG7;E7EUF3;E9PH38;F5H3X9;B4DDF7;A8MY67;F8W8G1;P30153;P30154;P30154-3;P30154-2	Ppp2R1B;Ppp2R1A	Serine/threonine-protein phosphatase 2A 65 kDa regulatory subunit A beta isoform;Serine/threonine-protein phosphatase 2A 65 kDa regulatory subunit A alpha isoform	0.84676	-0.239975	3	0.037756	27.129	25.984
DIEEIMKDIR	Unmodified	1260.64	P11047	Lamc1	Laminin subunit gamma-1	0.84706	-0.239464	3	0.0056017	41.399	31.744
YVQKGEYR	Unmodified	1041.52	E7EPC6;P16070-18;P16070-12;P16070-14;P16070-13;P16070-11;P16070-10;P16070-16;P16070-8;P16070-17;P16070-6;P16070-4;P16070-3;P16070-7;P16070-5;P16070;H0YDW7;H0YCV9;H0Y5E4;P16070-15;P16070-9;H0YDX6;H0YD17;H0Y2P0;H0YD90;H0YEV3;H0YEU1	Cd44	CD44 antigen	0.84751	-0.238698	2;3	3.3576e-11	76.064	64.9
EVLTGNDEVIGQVLSTLKSEDVPYTAALTAVR	Unmodified	3387.78	Q15904;F8W684	Atp6Ap1	V-type proton ATPase subunit S1	0.8484	-0.237183	3;5	7.8459e-19	51.066	48.803
LFTKIDTIAPDEITVSSDFEAR	Unmodified	2467.25	P29317	Epha2	Ephrin type-A receptor 2	0.84841	-0.237166	3	3.4231e-25	67.194	63.322
DGETLEELMKLSPEELLLR	Oxidation (M)	2230.14	F8W8D8;B7Z6M1;B4DGB4;P13797	Pls3	Plastin-3	0.84927	-0.235705	3	2.5857e-31	70.094	68.867
QFQADFTSLSDQEPLHVAQALQKVKIEVNESGTVASSSTAVIVSAR	Unmodified	4885.51	P05121;F8WD53;B7Z1D9	Serpine1	Plasminogen activator inhibitor 1	0.85005	-0.23438	5	0.00033926	29.676	29.16
KALLTLADGR	Unmodified	1056.63	P12429;D6RA82	Anxa3	Annexin A3;Annexin	0.85115	-0.232515	3	2.9568e-14	72.096	63.514
LHLMFDKGEVIQQKPSR	Unmodified	2025.08	A6NKB5	Pcnxl2	Pecanex-like protein 2	0.85215	-0.230821	2;3	0.029377	20.949	17.71
DLTDYLMKILTER	Unmodified	1609.84	F5H0N0;B4E335;I3L3I4;P63261;P60709;I3L3I0;I3L1U9;B4DW52;I3L4N8;F5GYT4;Q5T8M7;F5H1C1;P63267;P68133;P68032;P62736;E9PG30;B4DUI8;Q562R1	Actg1;Actb;Actg2;Acta1;Actc1;Acta2;Actbl2	Actin, cytoplasmic 2;Actin, cytoplasmic 2, N-terminally processed;Actin, cytoplasmic 1;Actin, cytoplasmic 1, N-terminally processed;Actin, gamma-enteric smooth muscle;Actin, alpha skeletal muscle;Actin, alpha cardiac muscle 1;Actin, aortic smooth muscle;Beta-actin-like protein 2	0.853	-0.229382	2;3	1.3317e-124	122.66	122.66
LQEVTKTDQDLYR	Unmodified	1607.82	F5GWP2;F5GXI4;Q5TG12;E9PGC5;Q15262;Q15262-2;Q15262-3;B7ZMG0;H0YDP9	Ptprk	Protein-tyrosine-phosphatase;Receptor-type tyrosine-protein phosphatase kappa	0.85573	-0.224772	3	3.0108e-40	84.297	79.393
IVDGKVVSETNDTKVLR	Unmodified	1872.03	P05783	Krt18	Keratin, type I cytoskeletal 18	0.85945	-0.218514	4	1.2232e-20	65.231	60.614
AATCSKYTELPYGR	Unmodified	1615.77	P25774;P25774-2	Ctss	Cathepsin S	0.86095	-0.215999	3	2.086e-05	43.316	40.044
CTPSVISFGSKNR	Unmodified	1451.72	Q92598-2;Q92598-3;Q92598;E7EUG1	Hsph1	Heat shock protein 105 kDa	0.86269	-0.213086	3	0.0012681	36.944	34.821
ISGLIYEETR	Unmodified	1179.61	P62805	Hist1H4A	Histone H4	0.8631	-0.2124	2	1.3368e-28	86.014	77.789
EKSDQLLSR	Unmodified	1074.57	Q13753;Q13753-2;F5H430	Lamc2	Laminin subunit gamma-2	0.86315	-0.212317	3	0.0061245	53.751	33.051
QKVAPLGEEFR	Unmodified	1272.68	CON__P15497			0.86341	-0.211882	3	4.4444e-08	58.829	48.28	+
ALDLFSDNAPPPELLEIINEDIAKR	Unmodified	2792.46	B7Z254;Q15084;F8WA83;B5MCQ5;Q15084-2	Pdia6	Protein disulfide-isomerase A6	0.8645	-0.210062	3;4	9.3577e-20	55.051	46.706
GYGETDAPIHR	Unmodified	1214.57	Q8IUS5	Ephx4	Epoxide hydrolase 4	0.86621	-0.207211	3	0.036949	24.465	19.152
LKETKDGFMFLTDQSYIDVLPEFR	Unmodified	2891.44	P08581-3;P08581;P08581-2	Met	Hepatocyte growth factor receptor	0.86636	-0.206961	4	1.2183e-26	63.376	59.514
WKNFPSPVDAAFR	Unmodified	1533.77	P02790;Q9BS19	Hpx	Hemopexin	0.86768	-0.204765	3	4.5217e-41	88.075	81.454
CTLAEKLGGSAVISLEGKPL	Unmodified	2042.11	G3V1A4;E9PK25;P23528	Cfl1	Cofilin-1	0.87049	-0.2001	3;4	2.1031e-185	129.02	124.62
YALYDASFETKESR	Unmodified	1678.78	F6RFD5;P60981-2;P60981	Dstn	Destrin	0.87096	-0.199322	3	1.4781e-14	93.228	73.985
DTLQEANDILNNLKDFDR	Unmodified	2133.03	P11047	Lamc1	Laminin subunit gamma-1	0.87148	-0.198461	3	4.2919e-208	137.45	135.39
EKDKHIEEVR	Unmodified	1281.67	P16949	Stmn1	Stathmin	0.87186	-0.197832	4	0.06675	14.679	10.339
FHMYEGYPLWKVTFPVR	Unmodified	2169.09	P00491;G3V5M2;G3V393	Pnp	Purine nucleoside phosphorylase	0.87303	-0.195897	4	0.028502	18.09	15.607
INMVEELEKALGMKLPETNLFETEETR	Unmodified	3163.58	Q15046;Q15046-2	Kars	Lysine--tRNA ligase	0.87488	-0.192843	4	7.7535e-05	29.675	26.574
KFKLICSELNGR	Unmodified	1463.79	O94985-2;Q5SR54;B4E3Q1;O94985	Clstn1	Calsyntenin-1;Soluble Alc-alpha;CTF1-alpha	0.87518	-0.192348	4	0.00078434	41.242	39.001
EIKSQQSEVTR	Unmodified	1303.67	Q9H299;Q5T123	Sh3Bgrl3	SH3 domain-binding glutamic acid-rich-like protein 3	0.87522	-0.192282	3	2.8769e-284	158.06	145.43
KTLPSGCFNTPSIEKP	Unmodified	1774.89	P11047	Lamc1	Laminin subunit gamma-1	0.87745	-0.188611	3	0.008328	28.166	26.656
PLTKDNHLLGTFDLTGIPPAPR	Unmodified	2372.29	P11021	Hspa5	78 kDa glucose-regulated protein	0.87802	-0.187674	4	1.6215e-94	97.57	95.087
AAMKGLGTDEDTLIEILASR	Unmodified	2103.09	P04083;Q5T3N1	Anxa1	Annexin A1;Annexin	0.87808	-0.187576	3	1.5398e-185	130.56	121.5
LNEELKVDEETQEVLENLKDR	Unmodified	2542.28	Q9BRK5-6;Q9BRK5;Q9BRK5-2	Sdf4	45 kDa calcium-binding protein	0.87895	-0.186147	4	8.2731e-08	47.155	42.222
FTLTGLKPDTTYDIKVR	Unmodified	1967.07	P10586-2;P10586;H0Y6Z7;H0Y7Z9;F2Z3B8	Ptprf	Receptor-type tyrosine-protein phosphatase F	0.87918	-0.18577	4	1.5524e-72	95.197	89.281
IKFGDFDIEDSDSCHFNYLR	Unmodified	2477.1	E7ET90;Q96PD2;Q96PD2-2;C9JIW6	Dcbld2	Discoidin, CUB and LCCL domain-containing protein 2	0.88148	-0.182	4	1.4886e-32	68.639	65.324
DFVAEPMGEKPVGSLAGIGEVLGKKLEER	Oxidation (M)	3070.6	O75531	Banf1	Barrier-to-autointegration factor;Barrier-to-autointegration factor, N-terminally processed	0.88209	-0.181002	5	7.2967e-41	68.434	65.809
QEYEQLIAKNR	Unmodified	1390.72	P35527;CON__P35527	Krt9	Keratin, type I cytoskeletal 9	0.88278	-0.179874	3	6.7862e-09	104.82	86.489	+
EGGGNNLYGEEMVQALKQLKDSEER	Unmodified	2793.32	B7Z514;P48637;B6F210	Gss	Glutathione synthetase	0.88542	-0.175566	4	8.9657e-14	53.481	50.38
DLAKDITSDTSGDFR	Unmodified	1639.77	P04083;Q5T3N1	Anxa1	Annexin A1;Annexin	0.88603	-0.174573	3	1.2448e-221	145.69	131.61
LVKVTGQCCEEWVCDEDSIKDPMEDQDGLLGKELGFDASEVELTR	Unmodified	5199.37	B4DI61;F8W9U7;O00622	Cyr61	Protein CYR61	0.88667	-0.173531	5	2.6962e-58	66.16	66.053
EDLVYQAKLAEQAER	Unmodified	1761.89	P62258;B4DJF2;I3L3T1;I3L0W5	Ywhae	14-3-3 protein epsilon	0.88683	-0.173271	3	3.5652e-49	87.647	80.115
GFHQEVFLGKDLGGFDEDAEPR	Unmodified	2462.15	Q9BRK5-6;Q9BRK5;H0Y3T6;G3V1E2;Q9BRK5-4;Q9BRK5-3	Sdf4	45 kDa calcium-binding protein	0.88737	-0.172392	4	6.3085e-07	44.312	41.073
FWIQDKGPIVESYIGFIESYR	Unmodified	2546.28	G3V1D3;G3V180;F5H8L6;Q9NY33;F5GXD5	Dpp3	Dipeptidyl peptidase 3	0.88756	-0.172083	3	0.054503	17.72	10.776
NKLAELEEALQKAKQDMAR	Oxidation (M)	2201.15	CON__P13647;P13647;E7EU87;H0YI76	Krt5	Keratin, type II cytoskeletal 5	0.88772	-0.171823	5	0.028502	31.41	20.209	+
LEMNSNPLHFRVENGPNPTVPER	Unmodified	2646.3	Q96M86	Dnhd1	Dynein heavy chain domain-containing protein 1	0.88904	-0.16968	3	0.002993	29.058	23.098
TVAAPSVFIFPPSDEQLKSGTASVVCLLNNFYPR	Unmodified	3723.9	P01834	Igkc	Ig kappa chain C region	0.88921	-0.169404	3;4	1.7069e-98	124.09	119.68
WCTISTHEANKCASFR	Unmodified	1966.88	CON__Q29443;CON__Q0IIK2			0.88927	-0.169307	4	5.1855e-22	88.427	84.673	+
KLGQSESQGPPR	Unmodified	1282.66	F5H169;F5H5V4;F5GX23;F8W7V8;O00233-2;O00233;F5H182	Psmd9	26S proteasome non-ATPase regulatory subunit 9	0.89012	-0.167928	3	2.1281e-06	54.023	52
KGISLNPEQWSQLKEQISDIDDAVR	Unmodified	2868.46	P53999	Sub1	Activated RNA polymerase II transcriptional coactivator p15	0.8912	-0.166179	4;5	0	199.83	198.42
EIAQDFKTDLR	Unmodified	1334.68	B4DEB1;Q71DI3;Q16695;P84243;P68431	H3F3A;Hist2H3A;Hist3H3;Hist1H3A	Histone H3;Histone H3.2;Histone H3.1t;Histone H3.3;Histone H3.1	0.89149	-0.165709	3	0.007032	37.144	32.628
KYSNEDTLSVALPYFWEHFDKDGWSLWYSEYR	Unmodified	4030.85	P26641;B4DTG2;B4DUP0;E7EMT2	Eef1G	Elongation factor 1-gamma	0.89198	-0.164917	5	7.7065e-05	33.825	33.255
GFDKAYVVLGQFLVLKKDEDLFR	Unmodified	2699.47	O75531	Banf1	Barrier-to-autointegration factor;Barrier-to-autointegration factor, N-terminally processed	0.89246	-0.164141	5	8.3083e-12	53.444	50.206
KAGVGQSWKENSPLNVS	Unmodified	1799.92	P13726	F3	Tissue factor	0.8935	-0.16246	3	0.00289	41.088	38.825
QATKDAGTIAGLNVMR	Oxidation (M)	1660.86	P11021;B4DEF7	Hspa5	78 kDa glucose-regulated protein	0.89442	-0.160976	3	1.9723e-195	135.5	122.7
QYKIPDWFLNR	Unmodified	1478.77	P62269	Rps18	40S ribosomal protein S18	0.89477	-0.160411	3	1.2799e-10	60.641	53.3
HLELEWSVGPIPVGDTWGKEVISR	Unmodified	2703.4	B4E0K9;G5E928;O00754	Man2B1	Alpha-mannosidase;Lysosomal alpha-mannosidase;Lysosomal alpha-mannosidase A peptide;Lysosomal alpha-mannosidase B peptide;Lysosomal alpha-mannosidase C peptide;Lysosomal alpha-mannosidase D peptide;Lysosomal alpha-mannosidase E peptide	0.89481	-0.160347	4	2.6146e-27	67.877	65.717
DSVLTSKNQIER	Unmodified	1388.73	O75937	Dnajc8	DnaJ homolog subfamily C member 8	0.89482	-0.160331	3	0.048602	21.775	10.192
ALMLQGVDLLADAVAVTMGPKGR	Unmodified	2325.25	P10809;C9JL19;C9JCQ4;C9JL25;E7EXB4;E7ESH4;B7Z712	Hspd1	60 kDa heat shock protein, mitochondrial	0.89484	-0.160298	3	2.1471e-17	56.684	55.048
YTKKVPQVSTPTLVEVSR	Unmodified	2031.14	CON__P02768-1;E7ESU5;P02768;C9JKR2;D6RHD5;B7WNR0;Q8IUK7;P02768-2;H0YA55	Alb	Serum albumin	0.89507	-0.159928	4	3.5339e-70	93.226	88.322	+
GAGGQGKLDVTILSPSR	Unmodified	1654.9	O75369-6;O75369-3;O75369-2;O75369-9;O75369;O75369-8;E7EN95;O75369-5;O75369-4;O75369-7	Flnb	Filamin-B	0.89517	-0.159766	3	4.3684e-26	65.949	56.413
LVKGPDPSSPAFR	Unmodified	1369.74	P07996;CON__Q28194;A8MZG1	Thbs1	Thrombospondin-1	0.89621	-0.158091	3	1.9677e-40	85.837	85.837	+
VWEGLNVVKTGR	Unmodified	1356.75	F6XY72	Nme2		0.89641	-0.157769	3	5.5905e-34	85.522	81.667
LASVLGSEPSLDSEVTSKLKSYEFR	Unmodified	2741.41	G3V1D3;G3V180;F5H8L6;Q9NY33;F5GXD5;E9PQ14	Dpp3	Dipeptidyl peptidase 3	0.89673	-0.157254	4	0.0020098	23.89	18.838
DTHIIKAQSQLVAGIKYFLTMEMGSTDCR	Unmodified	3312.63	Q15828	Cst6	Cystatin-M	0.89773	-0.155646	5	1.8943e-97	93.596	92.915
SFPQLKLTFDEYR	Unmodified	1642.84	P12429;D6RA82	Anxa3	Annexin A3;Annexin	0.89846	-0.154474	3	1.218e-40	86.944	81.049
EWTQKYAM	Oxidation (M)	1071.47	P61077;Q9UQL0;D6RAH7;H9KV45;Q96RP6;Q9Y2X8;P62837;P51668;P61077-3	Ube2D3;Ube2D4;Ube2D2;Ube2D1	Ubiquitin-conjugating enzyme E2 D3;Ubiquitin-conjugating enzyme E2 D2;Ubiquitin-conjugating enzyme E2 D4;Ubiquitin-conjugating enzyme E2 D1	0.89879	-0.153944	2	0.0095887	52.716	48.016
IINEPTAAAIAYGLDKR	Unmodified	1814.99	P11021;B4DEF7	Hspa5	78 kDa glucose-regulated protein	0.89958	-0.152677	3	2.9849e-174	132.64	125.32
SDNVVTSELLAVMDGDWTLKYGER	Unmodified	2697.3	Q9P2B2;H0YFT2	Ptgfrn	Prostaglandin F2 receptor negative regulator	0.8999	-0.152163	3	0.001258	25.684	20.782
LLAPPSTPSRGR	Unmodified	1250.71	Q8TAY7	Fam110D	Protein FAM110D	0.90069	-0.150897	2	0.034575	37.18	30.05
IKEDEDDKTVLDLAVVLFETATLR	Unmodified	2732.45	P14625;E9PEX3;H0YIV0	Hsp90B1	Endoplasmin	0.90222	-0.148449	4;5	1.2831e-82	89.979	88.053
IVLLDESFHPLNELVPLVYVEDPKGNR	Unmodified	3104.65	CON__ENSEMBL:ENSBTAP00000024146			0.90228	-0.148353	4;5	1.3521e-28	63.701	62.134	+
IPLKDGVANVAEDVLVDTPIALVQVSDR	Unmodified	2945.61	F5GWJ1;O60245;O60245-2;O60245-3;H0YAH0	Pcdh7	Protocadherin-7	0.90721	-0.140492	3	4.0382e-15	50.413	47.515
CLVGEFVSDALLVPDKCKFLHQER	Unmodified	2859.44	H7C0V9;E9PG40;P05067-7;B4DII8;P05067-8;P05067-9;P05067;E9PEV0;P05067-2;P05067-10;P05067-3;P05067-4;P05067-5;P05067-6	App	Amyloid beta A4 protein;N-APP;Soluble APP-alpha;Soluble APP-beta;C99;Beta-amyloid protein 42;Beta-amyloid protein 40;C83;P3(42);P3(40);C80;Gamma-secretase C-terminal fragment 59;Gamma-secretase C-terminal fragment 57;Gamma-secretase C-terminal fragment 50;C31	0.90724	-0.140444	5	4.0111e-06	37.373	34.601
DEDNNLLTEKQKLR	Unmodified	1714.88	P09486;F5GY03;E5RK62	Sparc	SPARC	0.90747	-0.140078	3;4	1.9972e-107	116.19	113.8
TNYIGHKTKDLQAICGISCDELSSMVLELR	Unmodified	3450.69	P07996	Thbs1	Thrombospondin-1	0.90787	-0.139442	5	0.023862	21.857	18.884	+
EQLGPVTQEFWDNLEKETASLR	Unmodified	2589.27	CON__P15497			0.90825	-0.138839	3	4.4616e-25	64.069	59.645	+
TKKQELSEAEQATR	Unmodified	1617.83	P01024;B4E216	C3	Complement C3;Complement C3 beta chain;C3-beta-c;Complement C3 alpha chain;C3a anaphylatoxin;Acylation stimulating protein;Complement C3b alpha' chain;Complement C3c alpha' chain fragment 1;Complement C3dg fragment;Complement C3g fragment;Complement C3d fragment;Complement C3f fragment;Complement C3c alpha' chain fragment 2	0.90912	-0.137457	4	2.3054e-15	62.287	54.244
QATKDAGTIAGLNVMR	Unmodified	1644.86	P11021;B4DEF7	Hspa5	78 kDa glucose-regulated protein	0.90925	-0.137251	3	1.1826e-153	128.64	121.95
GKKSCHTGLGR	Unmodified	1199.62	C9JVG0;P02787;CON__Q29443;CON__Q0IIK2	Tf	Serotransferrin	0.90955	-0.136775	4	0.012692	27.428	27.428	+
AKFEELNMDLFR	Unmodified	1511.74	P11021	Hspa5	78 kDa glucose-regulated protein	0.91078	-0.134825	3	6.9839e-100	117.03	117.03
WIDETPPVDQPSR	Unmodified	1538.74	A6PVN7;A6PVN8;A6PVN6;A6PVN9;A6PVN5;Q15257-2;C9IZ76;Q5T949;Q5T948;B4DZF8;Q15257-3;Q15257	Ppp2R4	Serine/threonine-protein phosphatase 2A activator	0.91156	-0.13359	2	0.00010628	43.761	37.679
KDDPLTNLNTAFDVAEKYLDIPKMLDAEDIVGTAR	Unmodified	3890.96	P12814-2;P12814;P12814-3;B7TY16;G3V2N5;H9KV75;G3V2W4	Actn1	Alpha-actinin-1	0.91256	-0.132009	5	5.0571e-10	37.825	35.385
LIALLEVLSQKR	Unmodified	1381.87	O75369-6;O75369-3;O75369-2;O75369-9;O75369;O75369-8;O75369-5;O75369-4;Q14315-2;Q14315	Flnb;Flnc	Filamin-B;Filamin-C	0.91355	-0.130444	3	5.3568e-08	56.205	42.616
VTFLPTGITFKSVTR	Unmodified	1665.95	B7Z5W1;Q9Y624	F11R	Junctional adhesion molecule A	0.91411	-0.12956	3	5.4113e-10	48.899	42.599
ETGWLKVTEPLDR	Unmodified	1542.8	H7BXH4;F5GYI6;Q9UII8;P12830;H3BNC6	Cdh1	Cadherin-1;E-Cad/CTF1;E-Cad/CTF2;E-Cad/CTF3	0.91592	-0.126707	3	1.2425e-62	95.264	88.578
FVTPLKEALEAYR	Unmodified	1535.83	Q9NRF9	Pole3	DNA polymerase epsilon subunit 3	0.91706	-0.124912	3	1.3149e-14	61.532	55.256
DDTKCLASIAKKTYDSYLGDDYVR	Unmodified	2796.33	CON__Q29443;CON__Q0IIK2			0.91822	-0.123088	5	2.7773e-05	36.271	30.492	+
IEEELGSKAKFAGR	Unmodified	1533.82	P06733;P06733-2	Eno1	Alpha-enolase	0.91866	-0.122397	4	2.7908e-51	90.412	83.244
ALDPAFKIEDPYSPR	Unmodified	1717.87	G3XAI2;P07942;E7EPA6	Lamb1	Laminin subunit beta-1	0.91901	-0.121848	3	0.00088773	39.483	25.618
GCALKDKPGVYTR	Unmodified	1463.76	E7ESM2;E7ET40;P00749-2;P00749	Plau	Urokinase-type plasminogen activator;Urokinase-type plasminogen activator long chain A;Urokinase-type plasminogen activator short chain A;Urokinase-type plasminogen activator chain B	0.91971	-0.120749	3;4	7.8289e-15	60.55	60.55
EWFWDLATGTMKER	Unmodified	1768.82	P02790;Q9BS19	Hpx	Hemopexin	0.92033	-0.119777	2;3	1.2148e-294	161.21	161.21
SVLISLKQAPLVH	Unmodified	1403.85	P09496-2;P09496-4;P09496-3;P09496;C9J8P9;F5H6N3	Clta	Clathrin light chain A	0.92048	-0.119542	3	0.017112	26.711	26.711
DDGNPIKEITDKIIDLVSKR	Unmodified	2268.23	B4DYR1;P78504	Jag1	Protein jagged-1	0.92065	-0.119275	5	0.064485	14.623	14.623
LESSDGDGAWCPAGSVFPKEEEYLQVDLQR	Unmodified	3381.55	Q08345-2;Q08345-6;Q08345;Q08345-5;A2ABL2;B8JJ50;B7Z3A2;E7EQ30;E7EPH4;Q08345-4;A2ABL1;E7EPN2;E7EUP7;E7EVT1;E7ES06;E7ETX3;E7EUD5;E7EVW6;E7ERN0;A2ABK9;E7ESR9;A2ABL0;E7ERI6;E7ETI3;E7EN94	Ddr1	Epithelial discoidin domain-containing receptor 1	0.92153	-0.117897	4	5.44e-82	86.449	84.595
IIKDFMIQGGDPTGTGR	Unmodified	1804.91	Q9Y3C6	Ppil1	Peptidyl-prolyl cis-trans isomerase-like 1	0.92154	-0.117881	3	0.00060611	37.687	29.121
MPKVQQTVQDLFGR	Unmodified	1645.86	B7Z4V2;P38646;F5H3L8	Hspa9	Stress-70 protein, mitochondrial	0.92184	-0.117412	3	0.0040473	34.611	25.308
TKYETELNLR	Unmodified	1265.66	CON__P02533;P02533;CON__Q6IFX2	Krt14	Keratin, type I cytoskeletal 14	0.92236	-0.116598	3	0.047124	27.864	14.356	+
KDFIKTTVKELIS	Unmodified	1520.88	B4DFG0;P35659-2;P35659	Dek	Protein DEK	0.9233	-0.115129	4	0.039942	21.06	14.582
EATTLANGVLASLNLPAAIEDVSGDTVPQSILTKSR	Unmodified	3650.94	Q8WUM4;E9PFU1	Pdcd6Ip	Programmed cell death 6-interacting protein	0.92344	-0.11491	4	0.048786	23.045	22.081
GTKALMDEVVKATSR	Unmodified	1604.86	P00558;E7ERH5;B4E1H9;B7Z7A9;B4DHM5	Pgk1	Phosphoglycerate kinase 1;Phosphoglycerate kinase	0.92358	-0.114691	4	7.4568e-12	68.481	68.481
VEWKFDQGDTTR	Unmodified	1480.69	B7Z5W1;Q9Y624;B7Z941	F11R	Junctional adhesion molecule A	0.92486	-0.112693	3	6.9359e-26	80.69	65.145
YDYEEVEAEGANKMMKDLEALMFDR	Unmodified	2996.32	F5H857;P36871;B4DPV0;P36871-2	Pgm1	Phosphoglucomutase-1	0.92531	-0.111991	4	0.034958	16.961	14.946
NLLSVAYKNVVGGQR	Unmodified	1616.9	P31947;P31947-2	Sfn	14-3-3 protein sigma	0.92607	-0.110807	3;4	2.4478e-173	131.66	131.66
DYPDFSPSVDAEAIQKAIR	Unmodified	2121.04	P12429;D6RAZ8;D6RCA8;D6RFG5	Anxa3	Annexin A3;Annexin	0.92608	-0.110791	3	3.9255e-23	60.134	60.134
VVGKEQGQNLAR	Unmodified	1297.71	F5H823;B7ZB78;F5GZG1;F5GX62;E7ESV4;F5H7Y6;B4DW94;B4DW74;B4DQI8;P62834;P61224;A6NIZ1	Rap1B;Rap1A	Ras-related protein Rap-1b;Ras-related protein Rap-1A;Ras-related protein Rap-1b-like protein	0.92617	-0.110651	3	0.0020481	40.475	32.343
DLYDAGVKR	Unmodified	1035.53	P07355;P07355-2;H0YM50;H0YN42;H0YMD0;H0YMU9;B3KRQ1;H0YN28;H0YL33;H0YNP5	Anxa2	Annexin A2;Annexin	0.92634	-0.110386	2;3	2.1056e-18	82.287	46.992
ENSTAKFIPR	Unmodified	1161.61	O75369-6;O75369-3;O75369-2;O75369-9;O75369;O75369-8;E7EN95;O75369-5;O75369-4;O75369-7	Flnb	Filamin-B	0.92643	-0.110246	3	3.087e-06	58.699	51.32
VSDKVMIPQDEYPEINFVGLLIGPR	Oxidation (M)	2844.47	Q15637-4;Q15637-6;C9JJE2;Q15637-3;Q15637-2;Q15637;Q15637-5;B4DX42	Sf1	Splicing factor 1	0.9267	-0.109826	4	7.5383e-07	40.626	38.957
ALDDISESIKELQFYR	Unmodified	1925.97	H0YH58;F5GX07;H0YG83;H0YGR4;H0YG54;F5GYG5;Q9Y3B8-2;Q9Y3B8	Rexo2	Oligoribonuclease, mitochondrial	0.92713	-0.109156	3	4.4777e-116	115.56	109.24
CDFEVLVVPWQNSSQLLKHNCVQM	Unmodified	2930.39	Q15828	Cst6	Cystatin-M	0.92822	-0.107461	4	0.049645	15.546	13.548
LTLLQLKGLEDSYEGR	Unmodified	1833.98	F5H5E2;Q8NHP8	Plbd2	Putative phospholipase B-like 2;Putative phospholipase B-like 2 32 kDa form;Putative phospholipase B-like 2 45 kDa form	0.92924	-0.105877	3	8.2924e-72	96.208	90.002
KDKEACVHKILR	Unmodified	1495.83	P02787	Tf	Serotransferrin	0.93178	-0.101939	4;5	2.5755e-05	48.568	45.794
TAGWNIPMGLLYNKINHCR	Oxidation (M)	2273.12	P02787;H7C5E8	Tf	Serotransferrin	0.93219	-0.101304	4;5	1.0294e-29	97.502	97.502
QAVTNPNNTFYATKR	Unmodified	1723.86	B7Z4V2;P38646;D6RA73;D6RJI2	Hspa9	Stress-70 protein, mitochondrial	0.93397	-0.0985519	3	0.0039339	39.531	39.531
ASLIQKAKLAEQAER	Unmodified	1654.94	P31947;P31947-2	Sfn	14-3-3 protein sigma	0.93401	-0.0984901	4	0.00032636	40.857	37.601
KVTGTLDANR	Unmodified	1073.58	Q16658;B3KTM9;C9JFC0;H7BYX5	Fscn1	Fascin	0.93549	-0.0962059	3	1.2734e-10	70.942	65.843
LFKEVDGEGKPYYEVR	Unmodified	1927.97	G3V1D3;G3V180;F5H8L6;Q9NY33;F5GXD5;E9PQ14	Dpp3	Dipeptidyl peptidase 3	0.93593	-0.0955275	4	2.9238e-100	106.93	90.314
LKQQSELQSQVR	Unmodified	1442.78	Q14847;C9J9W2;Q14847-2;B4DIC4	Lasp1	LIM and SH3 domain protein 1	0.93643	-0.0947569	3	2.607e-116	120.53	104.73
WKDAPSPVDAAFR	Unmodified	1458.73	CON__Q3SZV7			0.93733	-0.093371	3	4.739e-15	64.224	56.859	+
NLLSVAYKNVVGGR	Unmodified	1488.84	E9PG15;P27348	Ywhaq	14-3-3 protein theta	0.93783	-0.0926017	3	7.1296e-51	89.46	82.479
KDIENQYETQITQIEHEVSSSGQEVQSSAKEVTQLR	Unmodified	4118	P35527;CON__P35527	Krt9	Keratin, type I cytoskeletal 9	0.93788	-0.0925248	5	0	173.48	172.19	+
ALMLQGVDLLADAVAVTMGPKGR	2 Oxidation (M)	2357.24	P10809;C9JL19;C9JCQ4;C9JL25;E7EXB4;E7ESH4;B7Z712	Hspd1	60 kDa heat shock protein, mitochondrial	0.93789	-0.0925094	3	0.0010531	33.237	21.816
MIVAEIKNR	Unmodified	1072.61	B3KRQ0	Naa60	N-alpha-acetyltransferase 60	0.938	-0.0923402	3	0.00061941	51.066	22.858
EWQKNFEESR	Unmodified	1351.62	O75937	Dnajc8	DnaJ homolog subfamily C member 8	0.93813	-0.0921402	3	1.3795e-14	74.841	68.155
NLATTVTEEILEKSFSEFGKLER	Unmodified	2640.36	O43390;O43390-2;E7ETM7;Q2L7G6	Hnrnpr	Heterogeneous nuclear ribonucleoprotein R	0.93839	-0.0917405	4	3.9333e-07	46.558	43.279
ILTPQVMLGMSMAVTIR	Oxidation (M)	1876	Q8NGK6	Or52I1	Olfactory receptor 52I1	0.93885	-0.0910334	3	0.026984	30.072	23.122
LDKACEPGVDYVYKTR	Unmodified	1912.94	CON__Q2UVX4;P01024;B4E216	C3	Complement C3;Complement C3 beta chain;C3-beta-c;Complement C3 alpha chain;C3a anaphylatoxin;Acylation stimulating protein;Complement C3b alpha' chain;Complement C3c alpha' chain fragment 1;Complement C3dg fragment;Complement C3g fragment;Complement C3d fragment;Complement C3f fragment;Complement C3c alpha' chain fragment 2	0.93916	-0.0905571	4	4.1974e-19	60.307	60.307	+
AWTSKGSGPLSPSIQSR	Unmodified	1757.91	P10586-2;P10586;H0Y6Z7;H0Y7Z9;F2Z3B8	Ptprf	Receptor-type tyrosine-protein phosphatase F	0.94052	-0.0884695	3	1.4163e-11	64.275	47.912
GSEIVAGLEKMPAR	Oxidation (M)	1472.77	P28799;B4E1G5;Q9H8S1	Grn	Granulins;Acrogranin;Paragranulin;Granulin-1;Granulin-2;Granulin-3;Granulin-4;Granulin-5;Granulin-6;Granulin-7	0.94075	-0.0881167	3	3.9892e-10	59.248	50.053
SVKALADYIR	Unmodified	1134.64	Q9BS26	Erp44	Endoplasmic reticulum resident protein 44	0.94182	-0.0864767	3	1.5525e-38	89.266	60.57
YLAADKDGNVTCER	Unmodified	1610.74	Q16658	Fscn1	Fascin	0.94197	-0.086247	3	4.6729e-125	122.78	98.528
GIGTDEKMLISILTER	Unmodified	1774.95	P12429;D6RAZ8;D6RCA8;D6RFG5	Anxa3	Annexin A3;Annexin	0.94218	-0.0859254	3	5.7951e-60	93.226	81.308
AAEKLYLADPMKAR	Unmodified	1575.84	P49458;E9PE20;P49458-2	Srp9	Signal recognition particle 9 kDa protein	0.94225	-0.0858182	4	0.053905	14.764	9.2229
ATEDVLVKISIKPTCTPGWQGWNNR	Unmodified	2869.45	O94985-2;Q5SR54;B4E3Q1;O94985	Clstn1	Calsyntenin-1;Soluble Alc-alpha;CTF1-alpha	0.94297	-0.0847162	4;5	6.6498e-07	36.504	32.642
EFDKSKLYTVDLESGLHYLLR	Unmodified	2525.32	Q6ZRP7;H0Y430;F8W6U6	Qsox2	Sulfhydryl oxidase 2;Sulfhydryl oxidase	0.94411	-0.0829731	5	5.8294e-25	61.942	60.016
VSFELFADKVPKTAENFR	Unmodified	2097.09	B4DM82;P62937;F8WE65;C9J5S7	Ppia	Peptidyl-prolyl cis-trans isomerase;Peptidyl-prolyl cis-trans isomerase A;Peptidyl-prolyl cis-trans isomerase A, N-terminally processed	0.94414	-0.0829273	3	0.00039011	39.364	33.899
FANYIDKVR	Unmodified	1124.6	P08670;B0YJC4;F5H288	Vim	Vimentin	0.94452	-0.0823467	3	0.01372	37.344	31.563
LVPNPDQKDSDGDGR	Unmodified	1611.75	P07996;CON__Q28194	Thbs1	Thrombospondin-1	0.94485	-0.0818428	3	3.9872e-10	50.305	50.305	+
QATKDAGQISGLNVLR	Unmodified	1669.91	B7Z4V2;P38646;F5H3L8	Hspa9	Stress-70 protein, mitochondrial	0.94493	-0.0817206	3	0.033094	34.395	26.27
DFLLKPELLR	Unmodified	1242.73	F8VQ10;Q13838;Q13838-2;Q5STU3;O00148;F6S4E6;F6UN21;F6TRA5;F6WLT2;F8VZL8;B1Q2N1;Q8N5M0;F6QWI5;F6U6E2;F6S2B7;F6SXL5;E7EMX2;F6V772;F6QYI9;F6R6M7	Ddx39B;Ddx39A	Spliceosome RNA helicase DDX39B;ATP-dependent RNA helicase DDX39A	0.945	-0.0816138	3	5.4905e-06	57.347	57.347
VANILHDDCAFLSAFGDVSKPER	Unmodified	2560.24	Q9BS26	Erp44	Endoplasmic reticulum resident protein 44	0.94508	-0.0814916	4	0.00042723	31.18	29.102
KTQTVCNFTDGALVQHQEWDGKESTITR	Unmodified	3248.55	Q01469;I6L8B7	Fabp5	Fatty acid-binding protein, epidermal	0.94561	-0.0806828	5	5.6811e-12	48.18	47.454
NILRAQKMQQLRER	Oxidation (M)	1798.99	B3KVR9;D3DWW0;B7ZKY3;Q76G19	Hcg_2004980;Pdzd4	PDZ domain-containing protein 4	0.946	-0.0800879	3	0.042985	26.112	7.6404
WGQEVISGNEDPEGVVLKDLGPPMVAR	Unmodified	2891.45	Q08345-2;Q08345-6;Q08345;Q08345-5;A2ABL2;B8JJ50;B7Z3A2;E7EQ30;E7EPH4;Q08345-4;A2ABL1;E7EPN2;E7EUP7;H0Y717	Ddr1	Epithelial discoidin domain-containing receptor 1	0.9462	-0.0797829	3;4	0	173.21	167.2
KVLLDGVQNPR	Unmodified	1237.71	P01024;B4E216	C3	Complement C3;Complement C3 beta chain;C3-beta-c;Complement C3 alpha chain;C3a anaphylatoxin;Acylation stimulating protein;Complement C3b alpha' chain;Complement C3c alpha' chain fragment 1;Complement C3dg fragment;Complement C3g fragment;Complement C3d fragment;Complement C3f fragment;Complement C3c alpha' chain fragment 2	0.94679	-0.0788836	3	6.559e-08	58.274	48.269
SGETEDTFIADLVVGLCTGQIKTGAPCR	Unmodified	2994.44	P06733;P06733-2;F5H0C8;P13929-3;B7Z2X9;P13929-2;P13929;P09104;D3DTL2	Eno1;Eno2;Eno3	Alpha-enolase;Enolase;Beta-enolase;Gamma-enolase	0.94831	-0.0765693	3;4;5	0	181.65	180.63
NYYEQWGKLTDCVVMR	Unmodified	2060.94	P22626-2;P22626	Hnrnpa2B1	Heterogeneous nuclear ribonucleoproteins A2/B1	0.95016	-0.0737576	3	1.9563e-21	86.497	83.776
GNNVEKPLELR	Unmodified	1267.69	Q14126	Dsg2	Desmoglein-2	0.9506	-0.0730897	3	9.7058e-14	67.385	61.914
QFVPIKVEQIEAGTPGR	Unmodified	1868.02	F5H780;E9PMY9;E9PIR7;B2R5P6;E2QRB9;B7Z2S5;E9PNQ6;E7ESI6;E7EW10;Q16881-5;Q16881-2;Q16881-4;Q16881-3;Q16881-6;Q16881	Txnrd1	Thioredoxin reductase 1, cytoplasmic	0.95126	-0.0720884	3	1.3679e-40	79.393	73.723
KGESGQSWPR	Unmodified	1130.55	B4DP21;B4DP11;Q15185;B4DDC6	Ptges3	Prostaglandin E synthase 3	0.95139	-0.0718912	3	0.0025448	54.259	44.613
GLDVNKCEIAR	Unmodified	1273.64	Q9ULV4;A7MAP0;B4E3S0;H0YHL7	Coro1C	Coronin-1C;Coronin	0.95235	-0.0704362	3	0.0019875	42.976	37.099
YLAEVATGEKR	Unmodified	1235.65	P61981;B4DHC4	Ywhag	14-3-3 protein gamma;14-3-3 protein gamma, N-terminally processed	0.95276	-0.0698152	3	0.0094396	36.417	30.776
DLTDYLMKILTER	Oxidation (M)	1625.83	F5H0N0;B4E335;I3L3I4;P63261;P60709;I3L3I0;I3L1U9;B4DW52;I3L4N8;F5GYT4;Q5T8M7;F5H1C1;P63267;P68133;P68032;P62736;E9PG30;B4DUI8;Q562R1	Actg1;Actb;Actg2;Acta1;Actc1;Acta2;Actbl2	Actin, cytoplasmic 2;Actin, cytoplasmic 2, N-terminally processed;Actin, cytoplasmic 1;Actin, cytoplasmic 1, N-terminally processed;Actin, gamma-enteric smooth muscle;Actin, alpha skeletal muscle;Actin, alpha cardiac muscle 1;Actin, aortic smooth muscle;Beta-actin-like protein 2	0.95354	-0.0686346	3	3.1663e-31	80.96	80.96
MDAKMYLGYEYVTAIR	Unmodified	1922.93	P02787	Tf	Serotransferrin	0.95429	-0.0675003	3	9.2701e-101	111.01	95.38
GQTCVVHYTGMLEDGKKFDSSR	Unmodified	2514.16	Q5W0X3;P62942	Fkbp1A	Peptidyl-prolyl cis-trans isomerase;Peptidyl-prolyl cis-trans isomerase FKBP1A	0.95533	-0.0659289	5	0.002895	24.207	21.639
LSYISQKVSDASDKTQQAER	Unmodified	2253.12	Q13753;Q13753-2	Lamc2	Laminin subunit gamma-2	0.95685	-0.0636353	4	0.00019648	36.454	32.039
SGAPAAESKEIVR	Unmodified	1313.69	Q9NRX4-2;Q9NRX4	Phpt1	14 kDa phosphohistidine phosphatase	0.95719	-0.0631228	3	0.0090401	30.867	19.921
KPWTAVDTSVDGR	Unmodified	1430.72	P11717	Igf2R	Cation-independent mannose-6-phosphate receptor	0.95764	-0.0624447	3	0.0017992	41.621	32.617
NIIGYFEQKDSDNYR	Unmodified	1860.86	Q9BS26	Erp44	Endoplasmic reticulum resident protein 44	0.95826	-0.0615109	3	1.2081e-25	68.751	64.225
SETKDLLFR	Unmodified	1107.59	P02787	Tf	Serotransferrin	0.95831	-0.0614357	2;3	9.5692e-213	148.56	112.13
FYPAEWQDFLDSLQKR	Unmodified	2041.99	Q9Y3C1	Nop16	Nucleolar protein 16	0.95878	-0.0607283	3	4.9293e-17	77.746	71.264
EMAFPVPKGESWHDR	Oxidation (M)	1800.83	F8VUX9;Q96KV7-3;Q96KV7-5;Q96KV7	Wdr90	WD repeat-containing protein 90	0.95913	-0.0602017	3	8.5373e-05	43.03	34.481
EVALDLSQHKGVAVR	Unmodified	1620.89	O00391;O00391-2	Qsox1	Sulfhydryl oxidase 1	0.95973	-0.0592995	4	0.0050158	26.292	26.292
KGLGTDEDSLIEIICSR	Unmodified	1904.95	B3KRQ1;H0YN28;H0YL33;H0YNA0;H0YLE2;H0YN52	Anxa2	Annexin	0.96025	-0.058518	3	5.1352e-60	90.872	84.27
KLLTQDWVQENYLEYR	Unmodified	2097.05	P43358;P43363;E5RH97;P43362	Magea4;Magea10;Magea9	Melanoma-associated antigen 4;Melanoma-associated antigen 10;Melanoma-associated antigen 9	0.96029	-0.0584579	3	4.6523e-05	43.208	22.355
SIHDFCLVSKVVGR	Unmodified	1615.85	O43291	Spint2	Kunitz-type protease inhibitor 2	0.96056	-0.0580524	4	0.027728	18.832	16.745
SEIDNVKKQISNLQQSISDAEQR	Unmodified	2629.33	CON__P04264;P04264	Krt1	Keratin, type II cytoskeletal 1	0.96072	-0.0578121	4	0.000507	30.767	24.921	+
QNLIKCIENLEELQSLR	Unmodified	2099.1	C9J177;H7C003;Q15435-2;Q15435;H7C118;C9JRC4;B5MBZ8;C9JD73;B5MCY6;Q15435-4;Q15435-3	Ppp1R7	Protein phosphatase 1 regulatory subunit 7	0.96186	-0.0561012	3	1.1316e-05	45.342	33.686
PVAVALDTKGPEIR	Unmodified	1464.83	P14618;P14618-2;H3BTN5;P14618-3;H3BT25;H3BUW1;H3BTJ2;H3BQ34	Pkm	Pyruvate kinase PKM;Pyruvate kinase	0.96273	-0.0547968	3	1.6041e-08	54.09	49.473
WLKGQGVYLGMPGCLPVYDALAGEFIR	Oxidation (M)	3025.52	F8VY02;P30040	Erp29	Endoplasmic reticulum resident protein 29	0.96292	-0.0545122	4	1.7699e-07	37.526	36.122
CVQQTIETIEENIGWMDKNFDKIR	Unmodified	2966.43	Q9NZ08;Q9NZ08-2;H0Y9X5	Erap1	Endoplasmic reticulum aminopeptidase 1	0.96355	-0.0535686	4	0.00067945	28.675	27.312
QESTSVLLQQSEKKLGR	Unmodified	1930.05	Q14126	Dsg2	Desmoglein-2	0.96361	-0.0534787	4	0.0014304	31.883	27.888
DYFEEYGKIDTIEIITDR	Unmodified	2219.06	P22626-2;P22626	Hnrnpa2B1	Heterogeneous nuclear ribonucleoproteins A2/B1	0.96368	-0.0533739	3	1.4749e-31	68.639	55.749
LAKAAFDDAIAELDTLSEESYKDSTLIMQLLR	Unmodified	3569.82	P62258;P62258-2	Ywhae	14-3-3 protein epsilon	0.96485	-0.0516234	4;5	9.8661e-71	82.988	81.719
EKVETELQGVCDTVLGLLDSHLIKEAGDAESR	Unmodified	3510.75	P31947	Sfn	14-3-3 protein sigma	0.96507	-0.0512945	4;5	0	159.1	155.03
NDAKNAVEEYVYEMR	Unmodified	1829.83	P34932	Hspa4	Heat shock 70 kDa protein 4	0.96511	-0.0512347	3	0.00031616	37.157	34.213
FKAADLNGDLTATR	Unmodified	1491.77	B7Z1M1;Q15293;E9PP27	Rcn1	Reticulocalbin-1	0.96653	-0.0491136	3	3.1363e-07	67.326	56.777
LGVQDLFNSSKADLSGMSGAR	Unmodified	2152.06	B4E3A8;P30740;B4DNT0	Serpinb1	Leukocyte elastase inhibitor	0.96674	-0.0488002	3	0.02329	20.606	17.071
VTKCCTESLVNR	Unmodified	1465.7	CON__P02768-1;E7ESU5;P02768;C9JKR2;D6RHD5;B7WNR0;Q8IUK7;P02768-2;H0YA55	Alb	Serum albumin	0.9672	-0.0481139	3	3.4438e-14	67.519	58.007	+
SVIEQGGIQTVDQLIKELPELLQR	Unmodified	2705.5	Q8WUM4;E9PFU1	Pdcd6Ip	Programmed cell death 6-interacting protein	0.96774	-0.0473086	4	1.9558e-124	110.26	110.26
LKSEDGVEGDLGETQSR	Unmodified	1818.86	Q09666;E9PLZ1	Ahnak	Neuroblast differentiation-associated protein AHNAK	0.96907	-0.0453272	3	2.0431e-05	43.208	37.997
ALAGNPKATPPQIVNGDQYCGDYELFVEAVEQNTLQEFLKLA	Unmodified	4650.3	Q9H299	Sh3Bgrl3	SH3 domain-binding glutamic acid-rich-like protein 3	0.96945	-0.0447616	4	2.2685e-47	61.066	61.066
VFYLKMKGDYYR	Unmodified	1581.8	P31947;P31947-2;H0YB80	Sfn;Ywhaz	14-3-3 protein sigma	0.96993	-0.0440475	4	0.062614	14.631	14.631
EEEEFNTGPLSVLTQSVKNNTQVLINCR	Unmodified	3218.59	P62316	Snrpd2	Small nuclear ribonucleoprotein Sm D2	0.96999	-0.0439582	4	2.8042e-07	41.475	38.648
LVEDMENKIR	Oxidation (M)	1261.63	B1AK87;B1AK88;E7EQ40;P47756-2;P47756	Capzb	F-actin-capping protein subunit beta	0.97001	-0.0439285	3	0.018384	33.088	24.343
SSFYVNGLTLGGQKCSVIR	Unmodified	2085.07	P07737;I3L3D5	Pfn1	Profilin-1	0.9708	-0.042754	3	3.9787e-233	142.88	142.88
LGGLTQAPGNPVLAVQINQDKNFAFLEFR	Unmodified	3156.67	P26368-2;P26368	U2Af2	Splicing factor U2AF 65 kDa subunit	0.97129	-0.042026	4	3.7561e-60	89.024	83.573
SSTKKSVQYDDVPEYKDR	Unmodified	2144.04	F5GXJ9;Q13740-2;B4DTU0;Q13740	Alcam	CD166 antigen	0.97183	-0.0412241	5	0.00080126	33.142	30.839
NPPGGKSSLVLG	Unmodified	1124.62	Q9UK76;F5GY98;Q9UK76-3	Hn1	Hematological and neurological expressed 1 protein;Hematological and neurological expressed 1 protein, N-terminally processed	0.97192	-0.0410905	2	0.057016	31.801	26.742
PLLDKWPTTLSR	Unmodified	1425.8	P28799;B4E1G5;P28799-2	Grn	Granulins;Acrogranin;Paragranulin;Granulin-1;Granulin-2;Granulin-3;Granulin-4;Granulin-5;Granulin-6;Granulin-7	0.97295	-0.0395624	3	1.1618e-155	130.1	123.96
LVAMKFLR	Unmodified	976.589	Q32Q12;P22392;P22392-2	Nme1-Nme2;Nme2	Nucleoside diphosphate kinase;Nucleoside diphosphate kinase B	0.97329	-0.0390584	3	0.00091127	58.917	41.677
KYQPNIDVQESIHFLESEFSR	Unmodified	2565.25	Q6YHK3-2;Q6YHK3-4;Q6YHK3	Cd109	CD109 antigen	0.97332	-0.0390139	4	1.5387e-94	98.543	93.196
FKIIGGEFTTIENQPWFAAIYR	Unmodified	2600.34	E7ESM2;E7ET40;P00749-2;P00749	Plau	Urokinase-type plasminogen activator;Urokinase-type plasminogen activator long chain A;Urokinase-type plasminogen activator short chain A;Urokinase-type plasminogen activator chain B	0.97396	-0.0380656	3;4	0	166.27	163.6
DWLKNVLVTLYER	Unmodified	1647.9	P09486;F5GY03;E5RK62	Sparc	SPARC	0.97415	-0.0377842	3	7.5654e-143	124.62	124.62
LQKLLESDYFR	Unmodified	1410.75	Q96HE7;G3V3E6;G3V503	Ero1L	ERO1-like protein alpha	0.97418	-0.0377397	3	0.00015899	63.662	58.447
AGIKVTVAGLAGKDPVQCSR	Unmodified	2026.1	Q99497	Park7	Protein deglycase DJ-1	0.97429	-0.0375768	4	1.4617e-50	79.69	76.634
HSPAPFSKSSTFYR	Unmodified	1610.78	Q6V0I7-2;Q6V0I7-3;Q6V0I7	Fat4	Protocadherin Fat 4	0.97436	-0.0374732	3	0.0015325	36.107	30.566
KEVKGDLENAFLNLVQCIQNKPLYFADR	Unmodified	3321.72	P07355;P07355-2;H0YM50;B3KRQ1	Anxa2	Annexin A2;Annexin	0.97452	-0.0372363	5	4.6458e-55	106.72	106.72
LGWDPKPGEGHLDALLR	Unmodified	1872.98	E9PLK3;P55786;B7Z463	Npepps	Puromycin-sensitive aminopeptidase	0.97467	-0.0370143	4	0.065335	16.924	11.869
FDVSGYPTLKIFR	Unmodified	1541.82	P13667	Pdia4	Protein disulfide-isomerase A4	0.97473	-0.0369254	3	3.168e-106	113.07	113.07
DSAGQKGTGKWTAISALEYGVPVTLIGEAVFAR	Unmodified	3391.78	B4DV68;F5H0L3;F5H7U0;B4DQJ8;P52209	Pgd	6-phosphogluconate dehydrogenase, decarboxylating	0.97503	-0.0364815	4	0.0043618	20.85	17.605
DALNIETAIK	Unmodified	1086.59	H0YNB8	Anxa2		0.97531	-0.0360672	2	1.581e-06	61.213	57.605
IEDANLIPPVPDDKFQDLVDAVR	Unmodified	2578.33	P07996;A8MZG1	Thbs1	Thrombospondin-1	0.97538	-0.0359637	3;4	1.397e-81	90.912	87.451	+
YVGGDKVIDVIDVAR	Unmodified	1617.87	Q6ZMT4-2;Q6ZMT4	Kdm7A	Lysine-specific demethylase 7A	0.97615	-0.0348252	4	0.026857	18.413	8.3414
LNAIYQNNLTKSHIEIIR	Unmodified	2139.18	H0YBD4;P00390-2;P00390-3;P00390;E5RI06;P00390-5;P00390-4	Gsr	Glutathione reductase, mitochondrial	0.97699	-0.0335843	4	0.0033091	26.837	19.398
YVWLVYEQDRPLKCDEPILSNR	Unmodified	2792.4	P30086	Pebp1	Phosphatidylethanolamine-binding protein 1;Hippocampal cholinergic neurostimulating peptide	0.97711	-0.0334071	4	2.8969e-57	77.469	75.369
FAGEICGFKIHGQNVPFDAVVVDKSTGEGVIR	Unmodified	3445.75	O94985-2	Clstn1	Calsyntenin-1;Soluble Alc-alpha;CTF1-alpha	0.97746	-0.0328904	5	4.3062e-05	30.007	28.329
IKLELDGDSHILELLQNR	Unmodified	2105.15	Q13444-10;Q13444-9;Q13444-8;Q13444-2;Q13444-7;Q13444-6;E9PN65;Q13444-5;Q13444-4;Q13444-3;Q13444;A6NG98;Q13444-11	Adam15	Disintegrin and metalloproteinase domain-containing protein 15	0.97804	-0.0320346	4	0.0081239	23.477	21.13
DALNIETAIKTKGVDEVTIVNILTNR	Unmodified	2839.57	P07355;P07355-2;H0YN42;H0YMD0;H0YMU9;H0YMM1;H0YKS4;H0YKV8;H0YKL9;H0YKZ7;H0YLV6;H0YMT9;H0YKX9;H0YMW4;H0YMD9	Anxa2	Annexin A2;Annexin	0.98033	-0.0286606	4	1.729e-34	66.925	65.674
KPVDEYKDCH	Unmodified	1289.57	C9JVG0	Tf		0.98128	-0.0272632	3;4	3.1742e-50	95.477	95.477
VNHVTLSQPKIVKWDR	Unmodified	1919.07	H0YLF3;P61769	B2M	Beta-2-microglobulin;Beta-2-microglobulin form pI 5.3	0.98163	-0.0267488	4;5	0.0013613	33.313	29.541
VKLQELESLIANLGTGDEMVTDQAFEDR	Oxidation (M)	3136.52	P11047	Lamc1	Laminin subunit gamma-1	0.9818	-0.0264989	3;4	1.1904e-61	78.755	76.757
EWFWDLATGTMKER	Oxidation (M)	1784.82	P02790;Q9BS19	Hpx	Hemopexin	0.98192	-0.0263226	2;3	1.6384e-106	116.63	116.63
STLTQASSMTPHSGPRSTTSQASPAQR	Unmodified	2771.33	C9JFG4;Q9H2D6-4;Q9H2D6-3;Q9H2D6-2;Q9H2D6	Triobp	TRIO and F-actin-binding protein	0.98196	-0.0262638	3	0.0043515	24.833	24.833
MVWEGLNVVKTGR	Unmodified	1487.79	F6XY72	Nme2		0.98232	-0.025735	3	0.010034	30.484	20.947
SAMCAFPIKYVNDFFNKIVNKNNVR	Unmodified	2988.51	P08581-3;P08581;P08581-2	Met	Hepatocyte growth factor receptor	0.98233	-0.0257203	5	0.00030714	26.5	25.386
LEKEVGTPHGIILDSVDAAFICPGSSR	Unmodified	2867.45	P02790	Hpx	Hemopexin	0.98235	-0.025691	4	3.0444e-122	101.46	99.794
NISQKDIVDSIKGELSGHFEDLLLAIVNCVR	Unmodified	3481.82	P12429;D6RA82	Anxa3	Annexin A3;Annexin	0.98239	-0.0256322	5	2.9112e-59	85.184	83.464
LASDGATWADIFKR	Unmodified	1549.79	F5H5E2;Q8NHP8	Plbd2	Putative phospholipase B-like 2;Putative phospholipase B-like 2 32 kDa form;Putative phospholipase B-like 2 45 kDa form	0.9825	-0.0254707	3	5.6467e-15	61.657	57.314
VSEAIEKLVALLNTLDR	Unmodified	1883.07	A6PVN7;A6PVN8;A6PVN6;A6PVN9;A6PVN5;Q15257-2	Ppp2R4	Serine/threonine-protein phosphatase 2A activator	0.98262	-0.0252945	3	1.2422e-197	139.88	137.56
MKGLGTDEDSLIEIICSR	Oxidation (M)	2051.99	B3KRQ1;H0YN28;H0YL33;H0YNA0;H0YLE2;H0YN52	Anxa2	Annexin	0.9839	-0.0234164	3	4.0916e-59	88.565	86.343
GSEIVAGLEKMPAR	Unmodified	1456.77	P28799;B4E1G5;Q9H8S1	Grn	Granulins;Acrogranin;Paragranulin;Granulin-1;Granulin-2;Granulin-3;Granulin-4;Granulin-5;Granulin-6;Granulin-7	0.98427	-0.022874	3	9.8477e-26	75.764	69.287
EAVFPFQPGSVAEVCITFDQANLTVKLPDGYEFKFPNR	Unmodified	4330.14	P09382	Lgals1	Galectin-1	0.98444	-0.0226248	5	5.0891e-272	136.86	136.86
NLDLDSIIAEVKAQYEEIANR	Unmodified	2403.23	CON__P13647;P13647;E7EU87;H0YI76;H0YIN9	Krt5	Keratin, type II cytoskeletal 5	0.98529	-0.0213797	3;4;5	0	163.96	163.96	+
KEIPAKIIFEDDR	Unmodified	1572.85	D6RC06;D6REP8;D6RE99;D6RD60;P49773	Hint1	Histidine triad nucleotide-binding protein 1	0.98543	-0.0211747	4	2.9483e-32	80.632	74.155
YTITIKYGGDEIPYSPFR	Unmodified	2119.06	Q14315-2;Q14315	Flnc	Filamin-C	0.98651	-0.0195944	3	3.0264e-23	78.95	74.853
GGDSIGETPTPGASKR	Unmodified	1528.75	O75533	Sf3B1	Splicing factor 3B subunit 1	0.98721	-0.0185711	3	9.6105e-05	41.695	38.25
YIFDNVAKVWKDYDR	Unmodified	1930.96	B7Z1M1;Q15293;E9PNT6;E9PJD5	Rcn1	Reticulocalbin-1	0.98783	-0.0176653	4	2.4217e-40	80.632	73.313
YISKYELDKAFSDR	Unmodified	1733.86	P01024	C3	Complement C3;Complement C3 beta chain;C3-beta-c;Complement C3 alpha chain;C3a anaphylatoxin;Acylation stimulating protein;Complement C3b alpha' chain;Complement C3c alpha' chain fragment 1;Complement C3dg fragment;Complement C3g fragment;Complement C3d fragment;Complement C3f fragment;Complement C3c alpha' chain fragment 2	0.98792	-0.0175339	4	5.4986e-07	48.351	43.734
SVPHLQKVFDR	Unmodified	1324.73	P07355;P07355-2;H0YM50;H0YN42;A6NMY6;B3KRQ1;H0YN28;H0YL33;H0YNP5	Anxa2;Anxa2P2	Annexin A2;Annexin;Putative annexin A2-like protein	0.98822	-0.0170958	4	0.051631	16.773	16.773
PGSSYFNLNPFEVLQIDPEVTDEEIKKR	Unmodified	3263.64	O75937	Dnajc8	DnaJ homolog subfamily C member 8	0.98828	-0.0170083	4;5	3.4728e-192	123.65	121.7
DYQELMNTKLALDLEIATYR	Unmodified	2399.2	CON__P04264;P04264	Krt1	Keratin, type II cytoskeletal 1	0.98882	-0.0162202	3	5.6772e-41	74.029	17.949	+
EDLPVNTSKTR	Unmodified	1258.65	E5RJU9;Q86UE4	Mtdh	Protein LYRIC	0.98891	-0.0160889	3	0.023943	29.544	23.223
KCSTSSLLEACTFR	Unmodified	1658.78	P02787	Tf	Serotransferrin	0.98946	-0.0152867	2;3	1.1973e-186	138.19	133.84
LSKEDIER	Unmodified	988.519	P11142;E9PKE3;E9PNE6;A8K7Q2;E9PS65;E9PM13	Hspa8	Heat shock cognate 71 kDa protein	0.98975	-0.0148639	2;3	1.4357e-06	68.657	14.901
AGEAGKLEEVMQELR	Unmodified	1658.83	Q9BR76	Coro1B	Coronin-1B	0.99001	-0.014485	3	2.0826e-09	55.975	49.142
SPWSNKYDPPLEDGAMPSAR	Unmodified	2217.02	B1AK87;B1AK88;E7EQ40;P47756-2;P47756;F6Q0E3;F6USW4;B1AK85	Capzb	F-actin-capping protein subunit beta	0.99011	-0.0143393	3	9.5229e-41	71.853	66.325
SEEFLIAGKLQDGLLHITTCSFVAPWNSLSLAQR	Unmodified	3800.96	Q5H9A7;P01033	Timp1	Metalloproteinase inhibitor 1	0.99091	-0.0131741	4	3.5114e-10	35.38	34.827
LVKLFDFPGR	Unmodified	1190.68	Q9P258	Rcc2	Protein RCC2	0.99125	-0.0126791	3	1.3196e-38	90.05	85.534
PGGDTIFGKIIR	Unmodified	1272.72	D6RC06;D6REP8;D6RE99;D6RD60;P49773	Hint1	Histidine triad nucleotide-binding protein 1	0.99229	-0.0111663	3	0.0062177	35.594	33.841
LQVLKSTGDVAGGR	Unmodified	1399.78	G3V1D3;G3V180;F5H8L6;Q9NY33;F5GXD5;Q9NY33-2	Dpp3	Dipeptidyl peptidase 3	0.99339	-0.00956787	3	2.8254e-20	68.044	56.125
FEQKGFR	Unmodified	910.466	Q32Q12;P22392;P22392-2;E7ERL0;P15531;P15531-2;C9K028;E5RHP0;O60361	Nme1-Nme2;Nme2;Nme1;Nme2P1	Nucleoside diphosphate kinase;Nucleoside diphosphate kinase B;Nucleoside diphosphate kinase A;Putative nucleoside diphosphate kinase	0.99485	-0.00744908	3	0.044967	52.683	43.911
GADCCVLVFDVTAPNTFKTLDSWR	Unmodified	2771.3	C9J592;P51149	Rab7A	Ras-related protein Rab-7a	0.995	-0.00723157	3	1.7349e-46	74.876	74.129
DLLLDPAWEKQQR	Unmodified	1610.84	P12814-2;P12814;P12814-3;B7TY16;F5GXS2;P35609;B2RCS5;Q08043;D6RH00;D6PXK4;O43707;E7EV83	Actn1;Actn4;Actn2;Actn3	Alpha-actinin-1;Alpha-actinin-2;Alpha-actinin-3;Alpha-actinin-4	0.99512	-0.00705759	3	0.0037205	36.944	17.701
WLKGQGVYLGMPGCLPVYDALAGEFIR	Unmodified	3009.52	F8VY02;P30040	Erp29	Endoplasmic reticulum resident protein 29	0.99634	-0.00528995	3;4;5	1.6451e-14	50.505	44.936
GKFLEMCNDLLAR	Unmodified	1565.77	P34932;F5H3R0	Hspa4	Heat shock 70 kDa protein 4	0.99718	-0.00407415	3	7.8844e-20	67.234	65.023
EKAEGDVAALNR	Unmodified	1271.65	P67936	Tpm4	Tropomyosin alpha-4 chain	0.99768	-0.00335094	3	0.0025186	42.629	26.431	+
DHMKSVIPSDGPSVACVKKASYLDCIR	Unmodified	3032.49	P02787;F8WEK9;F8WCI6	Tf	Serotransferrin	0.99799	-0.00290274	5	1.1787e-91	91.079	90.052
SKIYMADLESALHYILR	Oxidation (M)	2038.06	O00391;O00391-2	Qsox1	Sulfhydryl oxidase 1	0.99824	-0.00254138	4	7.2506e-15	57.936	54.408
AASIFGGAKPVDTAAR	Unmodified	1530.82	E7EPC9;E7EX17;P23588;F8VX11;B4DS13	Eif4B	Eukaryotic translation initiation factor 4B	0.99863	-0.00197785	3	1.5634e-10	52.862	46.385
KLSFDFQ	Unmodified	883.444	P23381-2;P23381	Wars	Tryptophan--tRNA ligase, cytoplasmic;T1-TrpRS;T2-TrpRS	0.99895	-0.00151563	2	5.2072e-05	67.032	62.616
NGDTASPKEYTAGR	Unmodified	1465.68	F5H8J2;E7EPA8;P07237;I3L3P5	P4Hb	Protein disulfide-isomerase	0.99934	-0.000952493	3	0.011505	27.767	26.631
HVFGQAVKNDQCYDDIR	Unmodified	2063.95	Q9ULV4;A7MAP0;F8W1H8;F8VUX3;F8VSA4;F8VRE9;F8VTT6;F8VVB7	Coro1C	Coronin-1C;Coronin	0.99981	-0.000274138	4	2.4604e-06	47.64	43.597
LSFDKDAMVAR	Unmodified	1251.63	P37837;F2Z393	Taldo1	Transaldolase	1.0002	0.00028851	3	0.0082734	36.32	26.316
QLYEFDIKVPLLVR	Unmodified	1731.99	B4DTT0;H7C3P4;F6S8M0;B4DYH8;P15586;H0YFA9;F5H260	Gns	N-acetylglucosamine-6-sulfatase	1.0006	0.000865357	3	2.2647e-15	64.104	60.006
FGSSKIDKELINR	Unmodified	1505.82	P23381-2;P23381;G3V3X0;G3V423;G3V3P2;G3V227;G3V5U1;G3V456;G3V2Y7;G3V277;G3V3H8;G3V3Y5	Wars	Tryptophan--tRNA ligase, cytoplasmic;T1-TrpRS;T2-TrpRS	1.001	0.00144197	4	0.024782	20.236	11.64
LEKEIETYHNLLEGGQEDFESSGAGKIGLGGR	Unmodified	3432.68	P35527;CON__P35527	Krt9	Keratin, type I cytoskeletal 9	1.0018	0.00259452	5	0.0084216	16.339	15.929	+
LPEGDLGKEIEQKYDCGEEILITVLSAMTEEAAVAIKAMAK	Oxidation (M)	4479.25	P63241;P63241-2;Q6IS14	Eif5A;Eif5Al1	Eukaryotic translation initiation factor 5A-1;Eukaryotic translation initiation factor 5A-1-like	1.0019	0.00273852	5	1.0237e-87	86.501	84.386
TQEEIVAKVR	Unmodified	1171.66	P13667	Pdia4	Protein disulfide-isomerase A4	1.0023	0.00331439	3	0.022271	33.89	23.886
SDALQLGLGKHNYCR	Unmodified	1730.85	E7ESM2;E7ET40;P00749-2;P00749	Plau	Urokinase-type plasminogen activator;Urokinase-type plasminogen activator long chain A;Urokinase-type plasminogen activator short chain A;Urokinase-type plasminogen activator chain B	1.0024	0.00345832	4	0.027452	18.321	12.948
NTYEKYLGEEYVKAVGNLR	Unmodified	2245.14	P02787	Tf	Serotransferrin	1.003	0.00432161	2;3;4	0	217.42	208.58
VEKFDLVPVPTNLYGDFFTGDAYVILKTVQLR	Unmodified	3656.95	F5H8M4;P06396-2;F5H1A8;P06396-3;P06396;Q5T0I1;Q5T0I0	Gsn	Gelsolin	1.0031	0.00446544	4	3.3208e-50	77.464	75.078
WCAVSEHEATKCQSFR	Unmodified	1994.87	P02787;F8WEK9;F8WCI6;F8WC57	Tf	Serotransferrin	1.0032	0.00460925	3;4	2.7512e-221	141.85	141.85
LKEEYQSLIR	Unmodified	1277.7	Q9Y3C8	Ufc1	Ubiquitin-fold modifier-conjugating enzyme 1	1.0033	0.00475306	3	0.010901	39.625	25.39
NNELIAVGKGSSLKR	Unmodified	1584.89	B4DI61;F8W9U7;O00622	Cyr61	Protein CYR61	1.0034	0.00489684	4	0.042478	15.99	14.055
TAKGEKFVMQEEFSR	Unmodified	1785.87	B3KQT9;G5EA52;P30101;F5H119	Pdia3	Protein disulfide-isomerase;Protein disulfide-isomerase A3	1.0044	0.00633393	4	3.9092e-08	48.216	43.599
SQVEPADYKADEDPALFQSVKTKR	Unmodified	2721.36	P48739;B7Z7Q0;B3KYB6;P48739-2	Pitpnb	Phosphatidylinositol transfer protein beta isoform	1.0044	0.00633393	5	0.013212	17.734	15.752
VEVTEFEDIKSGYR	Unmodified	1670.82	B2REB8;A6NGV1;Q5VXV2;Q01105-2;Q01105	Set	Protein SET	1.0049	0.00705194	3	1.3436e-106	113.25	113.25
MTGSEFDFEEMKR	2 Oxidation (M)	1637.67	E7EU23;P50395-2;P50395	Gdi2	Rab GDP dissociation inhibitor beta	1.0051	0.00733905	3	0.0056356	35.037	33.902
IIDVSTVKELCR	Unmodified	1431.78	H0YH58;F5GX07;H0YG83;H0YGR4;H0YG54;F5GYG5;Q9Y3B8-2;Q9Y3B8	Rexo2	Oligoribonuclease, mitochondrial	1.0052	0.00748258	3	0.0088985	32.567	22.018
CKQLICDPSYVKDR	Unmodified	1780.86	E7EU23;P50395-2;P50395;E9PFL7;Q5SX91	Gdi2	Rab GDP dissociation inhibitor beta	1.0054	0.00776959	4	8.1239e-15	85.837	79.401
KGLVSGGLYESHVGCR	Unmodified	1717.86	P07858;B4DMY4;F5H2P9	Ctsb	Cathepsin B;Cathepsin B light chain;Cathepsin B heavy chain	1.0062	0.00891709	4	0.0035756	27.983	19.186
DTVFALVNYIFFKGKWER	Unmodified	2232.17	P01009-3;P01009-2;P01009	Serpina1	Alpha-1-antitrypsin;Short peptide from AAT	1.0064	0.00920383	4	0.0018629	30.072	27.504
MKSVIPSDGPSVACVKKASYLDCIR	Oxidation (M)	2796.4	C9JB55	Tf		1.0066	0.0094905	5	5.8271e-27	64.27	60.383
FHKLQNVQIALDYLR	Unmodified	1857.03	Q15149-7;Q15149-8;Q15149-9;Q15149-5;Q15149-4;Q15149-6;Q15149-3;Q15149-2;Q15149;E9PMV1;E9PKG0;E9PIA2;E9PQ28	Plec	Plectin	1.007	0.0100637	4	0.0076035	26.292	21.08
WGTDEDKFTEILCLR	Unmodified	1881.89	P12429;D6RA82;D6RFJ9	Anxa3	Annexin A3;Annexin	1.0072	0.0103502	3	1.2081e-25	68.751	61.432
DVFLPKPTWGNHTPIFR	Unmodified	2024.06	P00505;E7ERW2	Got2	Aspartate aminotransferase, mitochondrial	1.0072	0.0103502	4	5.8254e-06	45.618	41.397
GSFACQCPPGYQKR	Unmodified	1654.73	Q12805-2;Q12805-4;Q12805-3;Q12805;E9PGL6;B4DW75	Efemp1	EGF-containing fibulin-like extracellular matrix protein 1	1.0073	0.0104934	3	2.1643e-41	88.021	84.843
KPVDEYKDCHLAQVPSHTVVAR	Unmodified	2548.29	P02787	Tf	Serotransferrin	1.0075	0.0107798	4;5	0	192.1	192.1
IPLLSDLTHQISKDYGVYLEDSGHTLR	Unmodified	3069.58	Q13162;H7C3T4	Prdx4	Peroxiredoxin-4	1.0082	0.0117819	5	9.4003e-10	45.14	41.702
CKDDEFTHLYTLIVR	Unmodified	1908.94	B4E2Y9;P27797	Calr	Calreticulin	1.0094	0.013498	4	1.9056e-05	46.41	42.769
VEKDGLILTSR	Unmodified	1229.7	Q99497	Park7	Protein deglycase DJ-1	1.01	0.0143553	3	2.1642e-33	84.169	67.396
SCEKEVVSAQPATFLAR	Unmodified	1891.95	P28799;B4E1G5;Q9H8S1	Grn	Granulins;Acrogranin;Paragranulin;Granulin-1;Granulin-2;Granulin-3;Granulin-4;Granulin-5;Granulin-6;Granulin-7	1.0102	0.0146409	3	2.6374e-60	92.633	90.223
LPVSEGVFVVKDPNGR	Unmodified	1711.93	B4E0K9;G5E928;O00754;H7BZP0	Man2B1	Alpha-mannosidase;Lysosomal alpha-mannosidase;Lysosomal alpha-mannosidase A peptide;Lysosomal alpha-mannosidase B peptide;Lysosomal alpha-mannosidase C peptide;Lysosomal alpha-mannosidase D peptide;Lysosomal alpha-mannosidase E peptide	1.0106	0.0152121	3	0.066877	17.565	14.187
IYSLKVECGPKYPEAPPSVR	Unmodified	2289.18	G3V113;H0YBX6;Q15819;H0YBP9	Ube2V2	Ubiquitin-conjugating enzyme E2 variant 2	1.0113	0.016211	4	0.0012214	41.292	38.21
GGSVTYVCGGSLISPCWVISATHCFIDYPKKEDYIVYLGR	Unmodified	4567.2	E7ESM2;E7ET40;P00749-2;P00749	Plau	Urokinase-type plasminogen activator;Urokinase-type plasminogen activator long chain A;Urokinase-type plasminogen activator short chain A;Urokinase-type plasminogen activator chain B	1.0123	0.0176369	5	1.1877e-57	66.817	64.791
LVEDMENKIR	Unmodified	1245.64	B1AK87;B1AK88;E7EQ40;P47756-2;P47756	Capzb	F-actin-capping protein subunit beta	1.0124	0.0177794	3	0.020248	33.088	24.388
MVQEAEKYKAEDEKQR	Oxidation (M)	1996.95	P11142;E9PKE3;E9PNE6;A8K7Q2;E9PS65;E9PM13	Hspa8	Heat shock cognate 71 kDa protein	1.0128	0.0183493	5	0.00034993	39.629	35.879
KGTDVPKWISIMTER	Unmodified	1759.93	P07355;P07355-2;H0YM50;H0YN42;H0YMD0;H0YMU9;A6NMY6;B3KRQ1;H0YN28;H0YL33;H0YNP5	Anxa2;Anxa2P2	Annexin A2;Annexin;Putative annexin A2-like protein	1.0132	0.018919	4	4.4739e-100	107.5	105.02
VILGNELPKFYDE	Unmodified	1535.79	A2ACR1;P28065-2;P28065;B0V0T3	Psmb9	Proteasome subunit beta type;Proteasome subunit beta type-9	1.0137	0.0196308	2;3	0.0032284	36.944	23.198
DLISHDEMFSDIYKIR	Oxidation (M)	1996.96	P13693	Tpt1	Translationally-controlled tumor protein	1.014	0.0200577	4	6.9356e-26	67.326	62.307
KGKVFQEPLFYEAPR	Unmodified	1807.96	P07711;Q5T8F0	Ctsl	Cathepsin L1;Cathepsin L1 heavy chain;Cathepsin L1 light chain	1.0148	0.0211954	4	6.6693e-08	55.011	50.947
LYKDDQLLDDGKTLGECGFTSQTAR	Unmodified	2830.34	B8ZZU8;Q15370;B7WPD3	Tceb2	Transcription elongation factor B polypeptide 2	1.015	0.0214797	4	4.9194e-42	82.665	76.378
YLPEVMGDGLANQINNPEVEVDITKPDMTIR	Unmodified	3470.71	H7C410;P35052;H7BZL4	Gpc1	Glypican-1;Secreted glypican-1	1.0157	0.0224743	4	5.6265e-07	34.861	29.544
EDIPVNYMKELELVTKAGFR	Unmodified	2351.22	H3BS10;H3BP20;P06865;E9PGL4	Hexa	Beta-hexosaminidase;Beta-hexosaminidase subunit alpha	1.0157	0.0224743	4	0.034305	18.623	15.347
GHYTIGKEIIDLVLDR	Unmodified	1841	F8VVB9;F5H5D3;Q9BQE3;P68363;G3V1U9;Q71U36;F8VRZ4;F8VS66;F8VQQ4;E9PGK3	Tuba1B;Tuba1C;Tuba1A	Tubulin alpha-1C chain;Tubulin alpha-1B chain;Tubulin alpha-1A chain	1.0169	0.0241778	4	5.8736e-11	53.168	48.819
WQTLLSVDDLVEKLVKR	Unmodified	2041.16	B4DTT0;H7C3P4;F6S8M0;B4DYH8;P15586;H0YFA9;F5H260;F5H4C6	Gns	N-acetylglucosamine-6-sulfatase	1.0171	0.0244615	4	1.5763e-23	111.22	111.22
FGSEFSPELQASFQKVVTGVANALAHR	Unmodified	2889.48	CON__Q3SX09			1.0198	0.0282862	4	1.2421e-91	91.618	89.95	+
AELTKVEEEIVTLR	Unmodified	1628.9	B4DPJ6;O43399-2;O43399-4;O43399;O43399-3;O43399-5;Q5JWU6	Tpd52L2	Tumor protein D54	1.0199	0.0284277	3	1.4545e-25	89.506	80.057
QYDIDDAIAKNLIDR	Unmodified	1761.89	Q15149-7;Q15149-8;Q15149-9;Q15149-5;Q15149-4;Q15149-6;Q15149-3;Q15149-2;Q15149	Plec	Plectin	1.0212	0.0302654	3	0.0054317	30.072	24.178
IPKIQQLVKEFFNGKEPSR	Unmodified	2257.26	P11021	Hspa5	78 kDa glucose-regulated protein	1.0215	0.0306892	5	3.0349e-30	90.718	90.718
EKMDLTAKELTEEKESAFEFLSSA	Unmodified	2732.31	B8ZZ51;B9A041;P40925-2;P40925;F5H098	Mdh1	Malate dehydrogenase, cytoplasmic	1.0216	0.0308304	4	4.5184e-19	57.238	48.039
LIGDAAKNQVAMNPTNTVFDAKR	Oxidation (M)	2489.27	P11142;E9PKE3;E9PNE6;P11142-2;E9PQQ4;E9PQK7;E9PK54;E9PLF4;E9PN25;E9PPY6	Hspa8	Heat shock cognate 71 kDa protein	1.0219	0.031254	4	1.4439e-108	102.66	97.987
LVGLQNTYMGYLDYR	Oxidation (M)	1820.88	Q9H1C3	Glt8D2	Glycosyltransferase 8 domain-containing protein 2	1.022	0.0313952	3	0.046284	28.351	17.252
CVCKDNVEGFNCER	Unmodified	1785.72	P11047	Lamc1	Laminin subunit gamma-1	1.0222	0.0316775	3	1.073e-40	85.163	82.404
EKVESELR	Unmodified	988.519	E9PG15;P27348;B4DMT8	Ywhaq	14-3-3 protein theta	1.0223	0.0318186	3	0.029749	32.812	19.776
FKIPGSPPESMGR	Oxidation (M)	1417.7	E7EU23;P50395-2;P50395;Q5SX87;Q5SX90;Q5SX86	Gdi2	Rab GDP dissociation inhibitor beta	1.0234	0.0333701	3	4.4936e-05	47.774	43.912
LEPKPQPPVAEATPR	Unmodified	1628.89	Q9UHD8-7;Q9UHD8-2;Q9UHD8-5;Q9UHD8;Q9UHD8-3	2015-09-09	Septin-9	1.0248	0.0353424	3	1.6756e-59	92.38	76.836
MDAKMYLGYEYVTAIR	2 Oxidation (M)	1954.92	P02787	Tf	Serotransferrin	1.026	0.0370307	3	1.0176e-115	114.52	114.52
DVYKKFDLGQDVIDFTGHALALYR	Unmodified	2783.43	E7EU23;P50395-2;P50395;E9PFL7;Q5SX87	Gdi2	Rab GDP dissociation inhibitor beta	1.0261	0.0371713	5	4.0312e-60	82.177	78.898
AFSDPFVEAEKSNLAYDIVQLPTGLTGIKVTYMEEER	Unmodified	4160.07	P34932;F5H3R0	Hspa4	Heat shock 70 kDa protein 4	1.0261	0.0371713	5	0.0049027	20.327	16.702
KQSLGELIGTLNAAKVPADTEVVCAPPTAYIDFAR	Unmodified	3714.93	P60174-1;P60174	Tpi1	Triosephosphate isomerase	1.0262	0.0373119	4;5	1.1638e-247	129.84	129.18
CVCKPAVTGER	Unmodified	1275.61	Q13753;Q13753-2;F5H430	Lamc2	Laminin subunit gamma-2	1.0263	0.0374525	3	2.2936e-69	104.3	96.687
QIIVEEAKQILVGDIGDTVEDPYTSFVKLLPLNDCR	Unmodified	4087.12	G3V5P4;Q9Y281	Cfl2	Cofilin-2	1.0264	0.0375931	4;5	5.1963e-86	114.26	111.98
GCALQCAILSPAFKVR	Unmodified	1789.93	Q92598-2;Q92598-3;Q92598;B4DY72;B4DYH1;E7EUG1;D6RJ96;E9PDE8;E7ES43;O95757;P34932;F5H3R0	Hsph1;Hspa4L;Hspa4	Heat shock protein 105 kDa;Heat shock 70 kDa protein 4L;Heat shock 70 kDa protein 4	1.0264	0.0375931	3	1.9545e-19	64.52	63.86
LIFAGKQLEDGR	Unmodified	1345.74	F5H6Q2;F5GYU3;F5H2Z3;F5H265;F5H7Y5;B4DV12;F5H388;F5H747;F5GXK7;Q96C32;F5H7K6;F5H041;P62987;P62979;P0CG47;P0CG48;F5GZ39;F5H4D8	Ubc;Ubb;Uba52;Rps27A	Ubiquitin-60S ribosomal protein L40;Ubiquitin;60S ribosomal protein L40;Ubiquitin-40S ribosomal protein S27a;Ubiquitin;40S ribosomal protein S27a;Polyubiquitin-B;Ubiquitin;Polyubiquitin-C;Ubiquitin	1.0275	0.0391384	2;3	1.2665e-69	103.44	96.31
LMNETTAVALAYGIYKQDLPALEEKPR	Unmodified	3033.58	P34932;F5H3R0	Hspa4	Heat shock 70 kDa protein 4	1.0278	0.0395596	5	0.0044658	21.566	16.102
CSCKPGVTGAR	Unmodified	1191.55	Q13753;Q13753-2;F5H430	Lamc2	Laminin subunit gamma-2	1.0283	0.0402612	3	9.7822e-05	50.354	41.653
EHSSWDLVGLEKWTEYR	Unmodified	2134.01	P10586-2;P10586;H0Y6Z7	Ptprf	Receptor-type tyrosine-protein phosphatase F	1.0284	0.0404015	4	0.00019782	39.338	35.905
FLQDYFDGNLKR	Unmodified	1514.75	B3KQT9;G5EA52;P30101;F5H119	Pdia3	Protein disulfide-isomerase;Protein disulfide-isomerase A3	1.0286	0.0406821	3	1.4003e-83	106.67	100.59
YLENGKETLQR	Unmodified	1349.69	P30447;P05534;P16188;O19617;A2ABE5;A2ABE6;A2ABE7;F8VZB9;B0UY12;B0UY14;A2AEA2;B0UY15;A2AEA4;F5GXA6;Q07000;P30508;Q29963;P10321;E9PIT7;H0Y6Q7;E7ERM2;B0S7Z4;B0S7Z5;B0S7Z6;Q29960-2;P10319;P30492;Q29960;Q29865	Hla-A;Hla-C;Hla-B	HLA class I histocompatibility antigen, A-23 alpha chain;HLA class I histocompatibility antigen, A-24 alpha chain;HLA class I histocompatibility antigen, A-30 alpha chain;HLA class I histocompatibility antigen, Cw-15 alpha chain;HLA class I histocompatibility antigen, Cw-12 alpha chain;HLA class I histocompatibility antigen, Cw-6 alpha chain;HLA class I histocompatibility antigen, Cw-7 alpha chai…	1.0292	0.0415234	3	0.00054191	47.302	37.98
VDFNVPMKNNQITNNQR	Oxidation (M)	2046.99	P00558;E7ERH5	Pgk1	Phosphoglycerate kinase 1	1.0319	0.0453032	3	0.047545	26.837	25.161
LGAVDESLSEETQKAVLQWTKHDDSSDNFCEADDIQSPEAEYVDLLLNPER	Unmodified	5805.68	Q96HE7;G3V3E6;G3V5B3	Ero1L	ERO1-like protein alpha	1.0328	0.0465609	5	2.1994e-25	41.638	40.856
ETVNVITLYKDLKPVLDSYVFNDGSSR	Unmodified	3071.58	F5H442;Q99816	Tsg101	Tumor susceptibility gene 101 protein	1.033	0.0468403	4	2.4732e-06	31.585	29.481
CITPTGTHPLAKKLPAQR	Unmodified	1988.1	P28799;P28799-2	Grn	Granulins;Acrogranin;Paragranulin;Granulin-1;Granulin-2;Granulin-3;Granulin-4;Granulin-5;Granulin-6;Granulin-7	1.0332	0.0471195	5	0.032486	16.312	12.671
AQPVQVAEGSEPDGFWEALGGKAAYR	Unmodified	2732.32	F5H8M4;P06396-2;F5H1A8;P06396-3;P06396;F8WA45;Q5T0H7;Q5T0H8;Q5T0H9	Gsn	Gelsolin	1.0332	0.0471195	3	1.326e-48	72.935	71.218
PLKCDEPILSNR	Unmodified	1440.74	P30086	Pebp1	Phosphatidylethanolamine-binding protein 1;Hippocampal cholinergic neurostimulating peptide	1.0332	0.0471195	3	1.6697e-19	75.589	64.859
MDAKMYLGYEYVTAIR	Oxidation (M)	1938.92	P02787	Tf	Serotransferrin	1.0332	0.0471195	3	6.5071e-115	112.82	110.6
EFVLEMQKTITDLR	Unmodified	1721.9	Q92626	Pxdn	Peroxidasin homolog	1.0334	0.0473988	3	3.8838e-08	53.869	49.648
LKKSADTLWGIQKELQF	Unmodified	2004.1	F5H308;E9PH51;P00338;P00338-3;P00338-4	Ldha	L-lactate dehydrogenase A chain	1.0339	0.0480967	4	2.3674e-09	58.275	51.235
NKDQEVNFQEYVTFLGALALIYNEALKG	Unmodified	3186.62	P06703	S100A6	Protein S100-A6	1.0339	0.0480967	4	6.5312e-77	84.529	83.425
LIGDAAKNQVAMNPTNTVFDAKR	Unmodified	2473.27	P11142;E9PKE3;E9PNE6;P11142-2;E9PQQ4;E9PQK7;E9PK54;E9PLF4;E9PN25;E9PPY6	Hspa8	Heat shock cognate 71 kDa protein	1.0348	0.049352	4	2.572e-26	65.365	47.935
AAEEEDEADPKR	Unmodified	1358.6	A2VCM6;P20962	Ptms	Parathymosin	1.035	0.0496308	3	4.5086e-05	49.448	49.448
GLASKAAELEMELNEHSLVIDTLKEVDETR	Unmodified	3339.69	Q9UHV9	Pfdn2	Prefoldin subunit 2	1.0355	0.0503276	5	5.6564e-43	68.96	63.055
KNKESKDPADETEAD	Unmodified	1675.75	P16949	Stmn1	Stathmin	1.0355	0.0503276	4	0.04482	15.627	15.627
YQIWTTVVDWIHPDLKR	Unmodified	2169.14	G3XAM2;E7ETH0;P05156	Cfi	Complement factor I;Complement factor I heavy chain;Complement factor I light chain	1.0356	0.0504669	4	6.4467e-07	47	44.248
APGSLIKLQGCR	Unmodified	1298.71	G3V1S6;Q10471	Galnt2	Polypeptide N-acetylgalactosaminyltransferase;Polypeptide N-acetylgalactosaminyltransferase 2;Polypeptide N-acetylgalactosaminyltransferase 2 soluble form	1.0356	0.0504669	3	0.00028433	48.948	32.571
GYCAPGMECVKSR	Unmodified	1513.65	B4E1N2;Q16270	Igfbp7	Insulin-like growth factor-binding protein 7	1.0358	0.0507455	3	1.3742e-106	115.57	114.59
AKPDFKELTVSNNDINEAGVR	Unmodified	2316.17	P13489;E9PMJ3;E9PLZ3;E9PIM9	Rnh1	Ribonuclease inhibitor	1.036	0.051024	4	1.999e-95	100.02	97.221
DDTVCLAKLHDR	Unmodified	1441.7	P02787	Tf	Serotransferrin	1.0362	0.0513025	2;3	2.8148e-285	162.93	158.91
LVVLDEELEGISPDELKDELPER	Unmodified	2636.34	G3V4P8;E7EWZ9;P60983	Gmfb	Glia maturation factor beta	1.0364	0.0515809	3	4.8584e-40	92.8	85.894
FVLSQAKDEL	Unmodified	1148.61	Q86UY0;B2RDM2;Q8NBS9	Txndc5	Thioredoxin domain-containing protein 5	1.0372	0.0526941	2	4.9081e-14	73.887	38.591
AFGFSHLEALLDDSKELQR	Unmodified	2175.1	F5GYN4;F5H6Q1;F5GYJ8;Q96FW1	Otub1	Ubiquitin thioesterase OTUB1	1.0374	0.0529723	4	8.2438e-24	63.302	60.581
LEKQSLTHGSSGYINSTGSTR	Unmodified	2222.09	Q9UMD9-2;Q9UMD9;A2A2Y8;F5H0Q7	Col17A1	Collagen alpha-1(XVII) chain;120 kDa linear IgA disease antigen;97 kDa linear IgA disease antigen	1.0375	0.0531113	4	9.5231e-08	46.953	44.972
FSTPEQAAKNR	Unmodified	1247.63	P14866;A6NIT8	Hnrnpl	Heterogeneous nuclear ribonucleoprotein L	1.0377	0.0533894	3	0.061605	20.788	13.526
NECFLQHKDDNPNLPR	Unmodified	1995.92	CON__P02768-1;E7ESU5;P02768;Q8IUK7;H7C013	Alb	Serum albumin	1.0379	0.0536674	4	0.064646	12.377	10.868	+
LIKEHRSQQER	Unmodified	1422.77	Q96P20-3;Q96P20-2;Q96P20-5;Q96P20-4;Q96P20	Nlrp3	NACHT, LRR and PYD domains-containing protein 3	1.038	0.0538064	3	0.025314	36.447	13.954
AALAQLLKLEELHLDDNSISTVGVEDGAFR	Unmodified	3223.67	O43155	Flrt2	Leucine-rich repeat transmembrane protein FLRT2	1.0384	0.0543623	4	6.7837e-08	35.215	33.233
NIDVFNVEDQKR	Unmodified	1475.74	Q8NBJ4-2;Q8NBJ4	Golm1	Golgi membrane protein 1	1.0386	0.0546401	3	0.0026454	39.394	34.299
EADPMTKVQAELDETKIILHNTMESLLER	Unmodified	3353.68	O15498	Ykt6	Synaptobrevin homolog YKT6	1.0391	0.0553345	5	0.0022174	20.759	18.202
LAVAEKQDSGEWR	Unmodified	1487.74	Q96G03;F5H6V2;B4E0G8	Pgm2	Phosphoglucomutase-2	1.0403	0.0569996	3	0.034555	22.991	16.715
DGSYAWEIKDFLVGQDR	Unmodified	1997.95	Q14696	Mesdc2	LDLR chaperone MESD	1.0414	0.0585243	3	2.0842e-14	56.121	50.934
VKVEPAVDTSR	Unmodified	1199.65	O75369-6;O75369-3;O75369-2;O75369-9;O75369;O75369-8;E7EN95;O75369-5;O75369-4;O75369-7	Flnb	Filamin-B	1.0421	0.0594937	3	0.00031149	47.991	39.859
TKDIEDVFYKYGAIR	Unmodified	1816.94	Q07955-3;Q07955;Q07955-2	Srsf1	Serine/arginine-rich splicing factor 1	1.0422	0.0596322	4	5.0446e-07	44.925	42.451
KFGVTDFPSCYLLFR	Unmodified	1848.92	O00391;O00391-2	Qsox1	Sulfhydryl oxidase 1	1.0424	0.059909	3	4.1741e-196	136.83	120.84
DLYEDELVPLFEKAGPIWDLR	Unmodified	2517.28	O43390;O43390-2;Q2L7G6	Hnrnpr	Heterogeneous nuclear ribonucleoprotein R	1.0434	0.0612923	3	7.7303e-34	67.227	63.572
NTTIPTKQTQTFTTYSDNQPGVLIQVYEGER	Unmodified	3528.74	P11142;E9PKE3;E9PNE6;P11142-2;A8K7Q2;E9PS65	Hspa8	Heat shock cognate 71 kDa protein	1.0435	0.0614306	4	2.0751e-13	45.327	42.288
VESQLKILIR	Unmodified	1197.74	P00505;E7ERW2	Got2	Aspartate aminotransferase, mitochondrial	1.0444	0.0626744	3	0.019997	34.755	27.492
SFSEVELHNMKLVPVVNNR	Unmodified	2211.15	E9PE70;Q14118	Dag1	Dystroglycan;Alpha-dystroglycan;Beta-dystroglycan	1.0452	0.063779	4	7.7188e-05	40.798	38.079
SGKPAELLKMFGIDR	Unmodified	1660.9	B3KSI4;B4E022;P29401;E7EPA7	Tkt	Transketolase	1.0454	0.0640551	4	7.904e-14	54.281	54.281
LGSPSGKTGTCR	Unmodified	1219.6	Q09666	Ahnak	Neuroblast differentiation-associated protein AHNAK	1.0456	0.064331	3	0.029548	24.696	20.355
KSSLVTSKLAGGQVE	Unmodified	1502.83	C9JUF4;O43768-5;O43768;O43768-7;O43768-3	Ensa	Alpha-endosulfine	1.046	0.0648829	3	0.0039339	39.531	39.531
NNEEYLALIFEKGGSYLGR	Unmodified	2172.09	O00391;O00391-2	Qsox1	Sulfhydryl oxidase 1	1.046	0.0648829	3	0	193.06	191.1
ILEFFGLKKEECPAVR	Unmodified	1935.03	F5H8J2;E7EPA8;P07237;I3L2P8;H7BZ94;B4DUA5;H0Y3Z3;I3L398	P4Hb	Protein disulfide-isomerase	1.047	0.0662614	4	0.0002143	37.77	34.129
SKIYMADLESALHYILR	Unmodified	2022.06	O00391;O00391-2	Qsox1	Sulfhydryl oxidase 1	1.0483	0.0680516	4	1.6723e-34	76.378	73.321
MSVLEENRPFAQQLSNVYFT	Unmodified	2372.15	D6R9Q2	Asb5		1.0485	0.0683269	3	0.03214	23.945	18.818
QFTSSSSIKGSSGLGGGSSR	Unmodified	1885.91	CON__Q04695;Q04695;CON__Q9QWL7;H9KV34;A8MW45;F5H7G6;C9JH30	Krt17	Keratin, type I cytoskeletal 17	1.0487	0.068602	3	1.3103e-06	44.054	37.103	+
AKFEELNMDLFR	Oxidation (M)	1527.74	P11021	Hspa5	78 kDa glucose-regulated protein	1.0493	0.0694272	3	1.6138e-07	58.098	54.382
FSGWYDADLSPAGHEEAKR	Unmodified	2134.97	P18669	Pgam1	Phosphoglycerate mutase 1	1.0493	0.0694272	4	0.00082837	32.797	29.558
SAYQEAMDISKKEMPPTNPIR	2 Oxidation (M)	2437.16	P31947;P31947-2	Sfn	14-3-3 protein sigma	1.0497	0.0699771	4	0.00082711	30.244	29.019
DHMKSVIPSDGPSVACVKKASYLDCIR	Oxidation (M)	3048.48	P02787;F8WEK9;F8WCI6	Tf	Serotransferrin	1.0497	0.0699771	5	4.7278e-38	70.449	68.893
VLSSIEQKSNEEGSEEKGPEVR	Unmodified	2430.19	P31947;P31947-2	Sfn	14-3-3 protein sigma	1.0509	0.0716254	4	0	186.9	186.9
GTLDPVEKALR	Unmodified	1197.67	P11142;E9PKE3;E9PNE6;P11142-2;A8K7Q2;E9PN89	Hspa8	Heat shock cognate 71 kDa protein	1.0511	0.0718999	3	4.0322e-14	69.786	57.155
NSATFKSFEDR	Unmodified	1300.6	B4DPJ6;O43399-2;O43399-4;O43399;O43399-3;O43399-5;Q5JWU6	Tpd52L2	Tumor protein D54	1.0517	0.0727232	3	0.00339	47.712	33.777
EEKDNIQPTTE	Unmodified	1302.59	Q9Y2W1	Thrap3	Thyroid hormone receptor-associated protein 3	1.0522	0.073409	2	5.0556e-07	54.784	52.285
LLGLLMPFR	Oxidation (M)	1074.63	Q9P0J1	Pdp1	[Pyruvate dehydrogenase [acetyl-transferring]]-phosphatase 1, mitochondrial	1.0523	0.0735461	2	0.016997	42.599	42.599
NIVDKTASFVAR	Unmodified	1319.72	F8WB66;E9PAW1;Q15459	Sf3A1	Splicing factor 3A subunit 1	1.0523	0.0735461	3	0.031072	25.705	18.575
DIVKELEVAIR	Unmodified	1283.74	Q9BTY2	Fuca2	Plasma alpha-L-fucosidase	1.0532	0.0747794	3	1.651e-155	132.32	112.12
VDGVVLEKVQEDEFR	Unmodified	1760.89	Q9P2B2;H0YFT2	Ptgfrn	Prostaglandin F2 receptor negative regulator	1.0532	0.0747794	3	1.3582e-05	48.216	44.586
VDVADQAQDKDR	Unmodified	1358.64	E7EPC9;E7EX17;P23588;F8W0K0;F8VSC7;F8VP89;B4DS13	Eif4B	Eukaryotic translation initiation factor 4B	1.0537	0.0754642	3	0.0024598	39.73	39.73
SSDFGKTWGVYR	Unmodified	1401.67	G3XAI2;P07942;E7EPA6	Lamb1	Laminin subunit beta-1	1.0537	0.0754642	3	0.021753	44.193	31.185
TPENFPCKNLEENYCR	Unmodified	2069.89	CON__P06868			1.054	0.0758749	3	0.002548	41.542	38.207	+
VQPEAQAKVDVFR	Unmodified	1485.79	H0YNE3;Q06323;A6NJG9	Psme1	Proteasome activator complex subunit 1	1.0541	0.0760117	3	0.00013566	42.317	42.317
DIQLENYTPKEPLTLQAR	Unmodified	2128.12	Q9BZM5	Ulbp2	NKG2D ligand 2	1.0541	0.0760117	3	2.3781e-31	66.893	62.275
LTLVCESAPGPITMDLTGDLEALKKETIVLKEGSEYR	Oxidation (M)	4092.1	F5H6Q0;F5H3P3;P52566	Arhgdib	Rho GDP-dissociation inhibitor 2	1.0542	0.0761486	5	1.8418e-06	36.6	34.581
ETEEILADVLKVEVFR	Unmodified	1889.01	P56537	Eif6	Eukaryotic translation initiation factor 6	1.0543	0.0762854	3	3.065e-133	118.21	103.94
TINKAWVESR	Unmodified	1202.64	Q5R370;B3KSF1;Q9HB71	Cacybp	Calcyclin-binding protein	1.0551	0.0773797	3	2.1982e-06	59.198	51.066
IMLKGDNITLLQSVSN	Unmodified	1744.94	A6NHK2;P62304	Snrpe	Small nuclear ribonucleoprotein E	1.0558	0.0783366	2	0.023245	31.089	27.448
FEIACYKNKVVGWR	Unmodified	1768.91	F8WCV5;F8WE72;Q9Y3A5	Sbds	Ribosome maturation protein SBDS	1.0568	0.0797024	4	0.051345	15.162	8.5594
QATKDAGTIAGLNVLR	Unmodified	1626.91	P11142;P11142-2;E9PN89;E9PI65;E9PQQ4;E9PQK7;E9PK54;E9PLF4	Hspa8	Heat shock cognate 71 kDa protein	1.057	0.0799754	3	3.8828e-221	143.25	133.71
AFKELPVNAQNYVR	Unmodified	1647.87	F8W9D6;P30520	Adss	Adenylosuccinate synthetase isozyme 2	1.0576	0.0807941	3	1.0068e-05	54.898	49.994
YLKGDHAGVLKASAETVDPASLWEY	Unmodified	2719.35	Q16658;B3KTM9	Fscn1	Fascin	1.0576	0.0807941	4	6.3117e-77	88.239	86.368
KDLYANTVLSGGTTMYPGIADR	Unmodified	2342.16	F5H0N0;B4E335;I3L3I4;P63261;P60709;B4DW52;F5GYT4	Actg1;Actb	Actin, cytoplasmic 2;Actin, cytoplasmic 2, N-terminally processed;Actin, cytoplasmic 1;Actin, cytoplasmic 1, N-terminally processed	1.0582	0.0816123	3	2.6571e-70	85.805	84.39
KTEPATGFIDGDLIESFLDISR	Unmodified	2423.22	Q16531;B4DZP5;F8WF81;F5GZ34;B4DG00	Ddb1	DNA damage-binding protein 1	1.0585	0.0820213	3	4.4413e-94	96.708	92.997
SIPMTVDFIR	Oxidation (M)	1193.61	H7BY78;P00492	Hprt1	Hypoxanthine-guanine phosphoribosyltransferase	1.0585	0.0820213	2	0.017031	41.164	29.944
GWLKSNVSDAVAQSTR	Unmodified	1717.87	P60174-1;P60174;B7Z5D8	Tpi1	Triosephosphate isomerase	1.059	0.0827026	3	1.0261e-247	149.97	149.97
EEPCLLKR	Unmodified	1043.54	P21333-2;P21333;Q5HY54;E9PHF0;H0Y5F3;H7C2E7	Flna	Filamin-A	1.0591	0.0828388	3	0.067003	32.61	28.194
LFGEKSCDFLSSFR	Unmodified	1691.8	P35237	Serpinb6	Serpin B6	1.0592	0.082975	3	0.0049466	33.265	19.519
LAPVYQKLLER	Unmodified	1328.78	Q15582;B9ZVW9;D6RBX4	Tgfbi	Transforming growth factor-beta-induced protein ig-h3	1.0604	0.0846086	3	0.014575	33.589	30.011
LVNHFVEEFKR	Unmodified	1416.75	H0YG33;P08107;F8VZJ4;F5H1D3;F5GZ62;E7EP94;Q5SP16;E7EP11	Hspa1A	Heat shock 70 kDa protein 1A	1.0606	0.0848807	4	0.018626	27.149	24.624
FDELKMTNPAIQNDFSYYR	Unmodified	2351.09	Q9NUQ9;F8W7X2	Fam49B	Protein FAM49B	1.0615	0.0861044	3	3.916e-10	48.616	47.256
EEVVQKEQE	Unmodified	1116.53	Q15056;Q15056-2	Eif4H	Eukaryotic translation initiation factor 4H	1.0619	0.0866479	2	9.3036e-27	88.495	71.265
KPDTIEVQQMKAQAR	Unmodified	1741.91	P35241;F5H1A7;A7YIJ8;H7BZI4;P15311;E7EQR4;P26038	Rdx;Ezr;Msn	Radixin;Ezrin;Moesin	1.062	0.0867838	4	1.9249e-10	50.305	46.084
PLVQNFLHSVNEWLKR	Unmodified	1979.07	O00391;O00391-2	Qsox1	Sulfhydryl oxidase 1	1.0622	0.0870554	4	6.0407e-26	66.568	63.135
PVCAVLLLFPITEKYEVFR	Unmodified	2293.25	E9PBF1;P15374	Uchl3	Ubiquitin carboxyl-terminal hydrolase isozyme L3	1.0622	0.0870554	3	1.3514e-49	77.871	72.994
VISSIEQKTER	Unmodified	1288.7	Q4VY20;Q4VY19;P31946-2;P31946	Ywhab	14-3-3 protein beta/alpha;14-3-3 protein beta/alpha, N-terminally processed	1.0624	0.0873271	3	7.2448e-19	74.611	66.479
EFDENTCQCVCKR	Unmodified	1744.7	P49767	Vegfc	Vascular endothelial growth factor C	1.0633	0.0885487	3	5.3364e-63	98.105	98.105
IIDDSEITKEDDALWPPPDR	Unmodified	2324.12	P61326;Q96A72;F5H6N1;F5H6P7;F5H3U9	Magoh;Magohb	Protein mago nashi homolog;Protein mago nashi homolog 2	1.0642	0.0897693	3	1.1204e-18	59.975	57.174
VSSDNVADLHEKYSGSTP	Unmodified	1904.88	E9PAV2	Psmb5	Proteasome subunit beta type-5	1.0644	0.0900404	3	0.00049806	38.418	38.418
YTLNVLEDLGDGQKANDDIIVNWVNR	Unmodified	2973.48	F8W8D8;B7Z6M1;B4DGB4;P13797;B4DI60	Pls3	Plastin-3	1.0645	0.0901759	4	3.3897e-06	32.507	28.56
LKSEDELR	Unmodified	988.519	H0YCR2;E9PMG1;H0YDT0;Q96D71-2;Q96D71-3;Q96D71	Reps1	RalBP1-associated Eps domain-containing protein 1	1.0645	0.0901759	3	0.00023021	62.558	3.8591
LTETKDGSGLEEKVR	Unmodified	1660.86	B4DS57;F5H3J2;P49321;P49321-3	Nasp	Nuclear autoantigenic sperm protein	1.0647	0.090447	4	0.0056035	25.454	22.695
YFHSSANYTVLQAR	Unmodified	1655.81	Q6BAA4-3;Q6BAA4-2;Q6BAA4-5;Q6BAA4-4;Q6BAA4	Fcrlb	Fc receptor-like B	1.0648	0.0905825	3	0.040103	20.733	18.21
IAAKFITHAPPGEFNEVFNDVR	Unmodified	2471.26	P52907	Capza1	F-actin-capping protein subunit alpha-1	1.0653	0.0912598	4	1.4351e-11	50.432	47.765
YQQFKDFQR	Unmodified	1258.61	F8VQ10;Q13838;Q13838-2;H0Y7G4;B4DP52;Q5STU3;F8W0J0;H0Y7X6;O00148;H0Y400	Ddx39B;Hcg_2005638;Ddx39A	Spliceosome RNA helicase DDX39B;ATP-dependent RNA helicase DDX39A	1.0656	0.091666	3	0.032652	35.269	29.955
LCAAAASILGKPADR	Unmodified	1512.81	B5MC82;B7Z522;P30046;A6NHG4	Ddt;Ddtl	D-dopachrome decarboxylase;D-dopachrome decarboxylase-like protein	1.0657	0.0918014	3	1.775e-11	67.326	59.542
SADGSPALKQIEINTISASFGGLASR	Unmodified	2589.34	B7Z514;P48637	Gss	Glutathione synthetase	1.0659	0.0920721	3	1.1397e-07	41.475	38.029
KGVEGLIDIENPNR	Unmodified	1552.82	Q13442	Pdap1	28 kDa heat- and acid-stable phosphoprotein	1.0672	0.0938306	3	0.014516	25.823	21.908
IKSGNENGEFYLR	Unmodified	1525.75	Q12805-2;Q12805-4;Q12805-3;Q12805;E9PGL6;B4DW75	Efemp1	EGF-containing fibulin-like extracellular matrix protein 1	1.0682	0.0951818	3	1.4343e-76	103.14	94.246
VLVNDAQKVTEGQQER	Unmodified	1812.93	Q13263-2;Q13263	Trim28	Transcription intermediary factor 1-beta	1.0685	0.0955869	3	0.013382	37.77	25.277
GYPTIKFFR	Unmodified	1127.61	F5H8J2;E7EPA8;P07237;I3L2P8;H7BZ94;I3L3P5;I3NI03;I3L3U6	P4Hb	Protein disulfide-isomerase	1.0689	0.0961269	3	0.00037137	53.756	51.484
VMPICLPSKDYAEVGR	Unmodified	1833.91	H3BS21;I3L0D3;Q0VAC5;P00738	Hp	Haptoglobin;Haptoglobin alpha chain;Haptoglobin beta chain	1.0695	0.0969365	3	9.4557e-12	67.299	59.385
GFAFVTFESPADAKDAAR	Unmodified	1898.92	Q96E39;P38159;H0Y6E7;H3BT71;H3BR27;P38159-3	Rbmxl1;Rbmx	RNA binding motif protein, X-linked-like-1;RNA-binding motif protein, X chromosome;RNA-binding motif protein, X chromosome, N-terminally processed	1.0695	0.0969365	3	1.051e-163	125.45	123.38
EEKYLQGETVR	Unmodified	1350.68	CON__Q28085			1.0696	0.0970714	3	0.045984	23.118	10.487	+
MLTQGVFDNLSNLKQLTAR	Oxidation (M)	2164.13	O43155	Flrt2	Leucine-rich repeat transmembrane protein FLRT2	1.07	0.0976108	3	2.1565e-06	46.494	41.854
ENVFKLLPQLTYLDGYDR	Unmodified	2183.13	H0YN26;F2Z3H3;P39687	Anp32A	Acidic leucine-rich nuclear phosphoprotein 32 family member A	1.0701	0.0977456	3	4.843e-32	70.555	67.122
GQVAKLEAALGEAKKQLQDEMLR	Unmodified	2525.36	P02545;P02545-2;Q6UYC3;P02545-3;D6RAQ3;E7EUI9;Q3BDU5;Q5TCI8;Q5TCJ4;H0YAB0	Lmna	Prelamin-A/C;Lamin-A/C	1.0702	0.0978804	5	0.0090403	21.079	11.513
YLAEVATGDDKKR	Unmodified	1464.76	P31947;P31947-2	Sfn	14-3-3 protein sigma	1.0702	0.0978804	3	2.9649e-40	84.365	63.305
KTEELEEESFPER	Unmodified	1621.75	Q9Y2W1	Thrap3	Thyroid hormone receptor-associated protein 3	1.0707	0.0985543	3	1.218e-40	86.944	86.944
AESMLQQADKLGCR	Oxidation (M)	1621.76	F8W8D8;B7Z6M1;B4DGB4;P13797;H7C4N2	Pls3	Plastin-3	1.0708	0.098689	3	3.807e-14	61.167	58.616
MIAGQVLDINLAAEPKVNR	Oxidation (M)	2067.11	G3V4C1;B2R603;G3V2Q1;P07910-4;P07910-2;P07910;G3V555;G3V575;G3V576;G3V4W0;B4DY08;G3V5X6;G3V3K6;G3V251;B4DSU6	Hnrnpc	Heterogeneous nuclear ribonucleoproteins C1/C2	1.0712	0.0992279	3;4	9.6164e-23	63.46	32.97
AIPNNQVLGKIER	Unmodified	1450.83	O60869-2;O60869	Edf1	Endothelial differentiation-related factor 1	1.0725	0.100978	3	0.012232	29.638	26.441
KLMNTNDLEESR	Unmodified	1448.69	F5H2T8;B7Z4S8;Q99538;Q86TV2;Q86TV3	Lgmn	Legumain	1.0725	0.100978	3	4.0916e-56	97.957	89.547
AMTKDNNLLGR	Unmodified	1231.63	H0YG33;P08107;F8VZJ4;F5H1D3;F5GZ62;E7EP94;Q5SP16;B4DHP5;F8W1P1;B4DXY3;F8WEE3;Q53FA3;P34931;P17066	Hspa1A;Hspa1L;Hspa6	Heat shock 70 kDa protein 1A;Heat shock 70 kDa protein 1-like;Heat shock 70 kDa protein 6	1.0736	0.102457	3	6.279e-69	101.35	91.694
VEEKEGIPPQQQR	Unmodified	1536.79	E9PL57;F8VSA6;E9PS38;Q15843	Nedd8-Mdp1;Nedd8	NEDD8	1.0738	0.102725	3	0.0066101	32.933	29.355
QKCLAALASLR	Unmodified	1229.69	C9JFV5;Q12906-5;Q12906-4;Q12906-2;Q12906-6;Q12906-3;Q12906;G5E9M5	Ilf3	Interleukin enhancer-binding factor 3	1.0741	0.103128	3	0.00020852	66.267	50.129
QPFFQKR	Unmodified	949.513	B2REB8;A6NGV1;Q5VXV2;Q01105-2;Q01105	Set	Protein SET	1.0745	0.103665	3	0.048957	50.966	36.19
LGLSTLGELKQNLSR	Unmodified	1627.93	B4DPJ6;O43399-2;O43399-4;O43399;O43399-3;O43399-5;Q5JWU6	Tpd52L2	Tumor protein D54	1.0745	0.103665	3	0.00092324	36.029	30.314
IIYGGSVTGATCKELASQPDVDGFLVGGASLKPEFVDIINAKQ	Unmodified	4464.29	P60174-1;P60174;B7Z5D8	Tpi1	Triosephosphate isomerase	1.0751	0.104471	4;5	1.4324e-98	106.06	101.22
KMKDTDSEEEIR	Oxidation (M)	1495.68	Q96HY3;E7ETZ0;H0Y7A7;E7EMB3;P62158;G3V361;G3V226	Calm2;Calm1	Calmodulin	1.0753	0.104739	4	2.6543e-05	49.934	36.749
TSKKIVITDCGQLS	Unmodified	1548.82	P30405	Ppif	Peptidyl-prolyl cis-trans isomerase F, mitochondrial	1.076	0.105678	3	6.96e-05	53.3	50.735
ELSGTIKEILGTAQSVGCNVDGR	Unmodified	2403.21	P30050;P30050-2	Rpl12	60S ribosomal protein L12	1.0762	0.105946	3;4	3.4602e-177	126.04	121.28
DPDEPVLLEEPVVLALAEKYGR	Unmodified	2451.29	P14550	Akr1A1	Alcohol dehydrogenase [NADP(+)]	1.0764	0.106214	3	1.8333e-139	116.45	114.41
ASYILMEKIEPEPFENCLLR	Unmodified	2451.22	B7Z514;P48637;B6F210	Gss	Glutathione synthetase	1.0766	0.106482	4	0.010486	22.585	19.139
VATSSKVTRAQIEDTLR	Unmodified	1874.02	Q96CT7	Ccdc124	Coiled-coil domain-containing protein 124	1.0769	0.106884	5	0.027332	31.677	21.252
EMEDTLNHLKFLNVLSPR	Unmodified	2155.11	P17936;C9JMX4;H0Y485;H0Y5K2;B3KTS0;B3KWK7;F5H4S6;B3KRZ1	Igfbp3	Insulin-like growth factor-binding protein 3	1.0783	0.108759	4	0.024208	19.912	16.04
SLFDYFLTDLKCSLPATLSR	Unmodified	2346.19	Q9NQ88	Tigar	Fructose-2,6-bisphosphatase TIGAR	1.0784	0.108892	3	5.9291e-11	51.566	46.309
KMKDTDSEEEIR	Unmodified	1479.69	Q96HY3;E7ETZ0;H0Y7A7;E7EMB3;P62158;G3V361;G3V226	Calm2;Calm1	Calmodulin	1.079	0.109695	4	0.00057397	42.031	29.762
FVASWALLPDVVYEDTTPWKWR	Unmodified	2678.35	Q68BL7-3;Q68BL7-2;Q68BL7;H7BXV9	Olfml2A	Olfactomedin-like protein 2A	1.079	0.109695	3	3.5961e-07	47.499	42.702
FDELKMTNPAIQNDFSYYR	Oxidation (M)	2367.08	Q9NUQ9;F8W7X2	Fam49B	Protein FAM49B	1.0791	0.109829	3	0.037033	34.649	32.006
LVSLIGSKTQIPTQR	Unmodified	1639.96	P25786;P25786-2;F5GX11	Psma1	Proteasome subunit alpha type-1	1.0793	0.110096	3	2.6847e-10	51.591	51.591
QELEIVIGDEHISFTTSKIGSLIDVNQSKDPEGLR	Unmodified	3866.99	P61326;Q96A72;F5H6P7	Magoh;Magohb	Protein mago nashi homolog;Protein mago nashi homolog 2	1.0797	0.110631	5	2.404e-49	71.904	66.895
KPDTIEVQQMKAQAR	Oxidation (M)	1757.91	P35241;F5H1A7;A7YIJ8;H7BZI4;P15311;E7EQR4;P26038	Rdx;Ezr;Msn	Radixin;Ezrin;Moesin	1.0797	0.110631	4	2.0773e-14	58.885	53.071
GDYHIDVCINDYLDVFCPHYEDSVPEDKTER	Unmodified	3799.64	D6RDV5;P52803	Efna5	Ephrin-A5	1.0798	0.110764	5	2.2136e-11	37.105	36.919
IKLYSESLAR	Unmodified	1178.67	B4DHX4;P31150;E7EU23;P50395-2;P50395;E9PFL7;Q5SX87;Q5SX91	Gdi1;Gdi2	Rab GDP dissociation inhibitor alpha;Rab GDP dissociation inhibitor beta	1.0805	0.111699	3	1.6291e-128	125.23	125.23
CKDISSALR	Unmodified	1048.53	P13489;E9PMJ3;E9PLZ3;E9PIM9;E9PIK5;E9PMA9;E9PMN0	Rnh1	Ribonuclease inhibitor	1.0805	0.111699	3	0.0013738	62.463	44.023
ITVKLTIQNR	Unmodified	1184.72	P30050	Rpl12	60S ribosomal protein L12	1.0805	0.111699	3	1.0579e-06	59.84	56.139
QLISEKGTINFLHADCDKFR	Unmodified	2391.2	Q9BS26	Erp44	Endoplasmic reticulum resident protein 44	1.0806	0.111833	5	0.041281	17.146	12.506
NSLGGFASTQDTTVALKALSEFAALMNTER	Unmodified	3142.56	Q6YHK3-2;Q6YHK3-4;Q6YHK3	Cd109	CD109 antigen	1.0808	0.1121	3;4	0	166.44	163.89
DSFKAGGSASAMLQPLLDNQVGFKNMQNVEHVPLSLDR	Oxidation (M)	4129.04	P20618	Psmb1	Proteasome subunit beta type-1	1.0813	0.112767	5	4.934e-07	28.883	28.216
ELAILLGMLDPAEKDEKGMPVTAR	Unmodified	2596.36	P30041	Prdx6	Peroxiredoxin-6	1.0814	0.1129	4	0.029699	14.982	9.8551
GYCAPGMECVKSR	Oxidation (M)	1529.64	B4E1N2;Q16270	Igfbp7	Insulin-like growth factor-binding protein 7	1.0824	0.114234	3	6.9523e-31	78.529	78.529
MFNGEKINYTEGR	Unmodified	1557.72	P06744;P06744-2	Gpi	Glucose-6-phosphate isomerase	1.0827	0.114634	3	4.9908e-25	73.927	67.241
CAVDAATAYENILNAIKAAEDAANR	Unmodified	2634.27	Q16787-1;B0YJ33	Lama3	Laminin subunit alpha-3	1.0835	0.115699	3;4	2.5208e-191	124.19	122.42
SHTKEENGLAL	Unmodified	1197.6	E7ESM2;E7ET40;P00749-2;P00749	Plau	Urokinase-type plasminogen activator;Urokinase-type plasminogen activator long chain A;Urokinase-type plasminogen activator short chain A;Urokinase-type plasminogen activator chain B	1.084	0.116365	3	6.9466e-08	58.172	49.427
KQDEWIKFDDDKVSIVTPEDILR	Unmodified	2788.43	A6NJA2;B7Z4N8;P54578	Usp14	Ubiquitin carboxyl-terminal hydrolase;Ubiquitin carboxyl-terminal hydrolase 14	1.084	0.116365	5	0.033817	13.663	7.5716
GKSVILDCTPTGTHDHYMLEWFLTDR	Unmodified	3091.45	P50895	Bcam	Basal cell adhesion molecule	1.0843	0.116764	5	0.0051458	21.842	17.443
GLLFFAENGDR	Unmodified	1237.61	Q16787-1;B0YJ33	Lama3	Laminin subunit alpha-3	1.0843	0.116764	2	0.0051732	42.843	39.164
EQQIVIQSSGGLSKDDIENMVKNAEKYAEEDR	Unmodified	3622.74	B7Z4V2;P38646;F5H3L8;H0Y8S0	Hspa9	Stress-70 protein, mitochondrial	1.085	0.117695	5	1.7134e-82	86.543	83.258
DYQELMNTKLALDLEIATYR	Oxidation (M)	2415.2	CON__P04264;P04264	Krt1	Keratin, type II cytoskeletal 1	1.0851	0.117828	3	0.0041083	38.949	35.351	+
GAGIGGLGITVEGPSESKINCR	Unmodified	2171.1	O75369-6;O75369-3;O75369-2;O75369-9;O75369;O75369-8;E7EN95;O75369-5;O75369-4;O75369-7	Flnb	Filamin-B	1.0859	0.118891	3	0.0016599	29.842	26.088
RLTPTEVKDYLAAIA	Unmodified	1659.92	C9JCK5;P25787	Psma2	Proteasome subunit alpha type-2	1.0867	0.119954	3	0.032757	26.771	22.654
FGFPEGSVELYAEKVATR	Unmodified	1999.01	F2Z2S8;H0YCJ7;E9PL45;P23396;H0YF32;E9PPU1	Rps3	40S ribosomal protein S3	1.0878	0.121413	3	0.0027634	30.945	27.83
GSSWSADLDKCMDCASCR	Oxidation (M)	2120.8	Q9NP84	Tnfrsf12A	Tumor necrosis factor receptor superfamily member 12A	1.0885	0.122341	3	5.677e-06	44.577	43.571
ALAAPAAEEKEEAR	Unmodified	1454.74	Q01650	Slc7A5	Large neutral amino acids transporter small subunit 1	1.0887	0.122606	3	2.2008e-51	92.939	92.939
KQTPSDFLKQIIGR	Unmodified	1629.92	P62312	Lsm6	U6 snRNA-associated Sm-like protein LSm6	1.0888	0.122739	4	2.1152e-07	49.988	46.352
LQQKGIEVSSSELGMTFTGVDTMASYEEVLHLLR	Oxidation (M)	3783.87	O94985-2;Q5SR54;B4E3Q1;O94985	Clstn1	Calsyntenin-1;Soluble Alc-alpha;CTF1-alpha	1.089	0.123004	4	1.2391e-09	32.801	32.107
TALASGGVLDASGDYR	Unmodified	1551.75	O43505	B4Gat1	Beta-1,4-glucuronyltransferase 1	1.0894	0.123534	2	2.1394e-18	60.489	54.948
DLISHDEMFSDIYKIR	Unmodified	1980.96	P13693	Tpt1	Translationally-controlled tumor protein	1.0898	0.124063	4	1.4852e-133	118.19	114.55
LYDGLFKVIPLDR	Unmodified	1547.87	Q16531;F5GY55;F5GWI0;F5H2L3	Ddb1	DNA damage-binding protein 1	1.0899	0.124196	3	1.4288e-14	61.167	57.695
GYKIPVIENLGATLDQFDAIDFSDNEIR	Unmodified	3152.57	P09661;H0YKK0	Snrpa1	U2 small nuclear ribonucleoprotein A'	1.0899	0.124196	4	0.022978	14.725	13.4
ITSGPFEPDLYKSEMEVQDAELKALLQSSASR	Unmodified	3538.75	H0Y3X3;Q9UQ80	Pa2G4	Proliferation-associated protein 2G4	1.09	0.124328	4	0.0048774	20.365	17.325
TCPKPDELPFSTVVPLKR	Unmodified	2083.11	CON__P17690			1.0909	0.125519	4	0.015913	19.755	19.755	+
QEAEEAKEALLQASR	Unmodified	1671.84	P26038	Msn	Moesin	1.0917	0.126576	3	4.6011e-247	146.75	142.13
ISVNNVLPVFDNLMQQKLVDQNIFSFYLSR	Unmodified	3540.84	P07339;C9JH19;F8WD96;H7C469	Ctsd	Cathepsin D;Cathepsin D light chain;Cathepsin D heavy chain	1.0918	0.126709	4	0.0042511	19.241	17.34
FKPEELVDYKSCAHDWVYE	Unmodified	2414.09	O60361	Nme2P1	Putative nucleoside diphosphate kinase	1.0919	0.126841	4	8.4354e-05	40.614	38.326
IVSLEPAYPPVFYLNKDTGEIYTTSVTLDR	Unmodified	3400.74	Q14126	Dsg2	Desmoglein-2	1.092	0.126973	3	2.3897e-42	67.367	64.396
RGTDECAIESIAVAATPIPKL	Unmodified	2211.16	F5HGG6;P53634	Ctsc	Dipeptidyl peptidase 1;Dipeptidyl peptidase 1 exclusion domain chain;Dipeptidyl peptidase 1 heavy chain;Dipeptidyl peptidase 1 light chain	1.0921	0.127105	4	0.000101	37.817	34.482
KKNDIYGED	Unmodified	1080.51	E7EU23;P50395-2;P50395	Gdi2	Rab GDP dissociation inhibitor beta	1.0922	0.127237	3	0.065166	24.838	17.395
YSDFEWLKNELER	Unmodified	1727.82	F8W8K5;Q9UMY4-2;Q9UMY4	Snx12	Sorting nexin-12	1.0924	0.127501	3	3.7746e-10	58.116	58.116
KIIENGENEKTVS	Unmodified	1459.75	H0YH58;F5GX07;H0YG83;H0YGR4;H0YG54;F5GYG5;Q9Y3B8-2;Q9Y3B8	Rexo2	Oligoribonuclease, mitochondrial	1.0925	0.127633	3	0.00050569	40.477	38.783
KLVTDQNISENWR	Unmodified	1601.82	G5E9R5;B5MCC7;P24666;F2Z2Q9;C9JNS5	Acp1	Low molecular weight phosphotyrosine protein phosphatase	1.0926	0.127765	3	6.1497e-20	68.171	66.549
DGDILGKYVD	Unmodified	1093.53	P61604;B8ZZ54	Hspe1	10 kDa heat shock protein, mitochondrial	1.0927	0.127897	2	1.072e-09	69.672	69.672
DPAITSILEKMDIFLLPVANPDGYVYTQTQNR	Unmodified	3621.84	Q9UI42;F5H0B9;B7Z5J4;Q9UI42-2	Cpa4	Carboxypeptidase A4	1.0929	0.128161	4;5	1.7801e-33	62.706	61.467
KPVEEYANCHLAR	Unmodified	1585.77	P02787	Tf	Serotransferrin	1.093	0.128293	2;3;4	0	183.96	176.43
EEYSNLKLPR	Unmodified	1247.65	H7BXY8;O75882-3;O75882-2;O75882	Atrn	Attractin	1.0931	0.128425	3	1.3176e-20	79.148	74.254
FSQMLHPIFEEASDVIKEEFPNENQVVFAR	Unmodified	3549.72	Q9BS26	Erp44	Endoplasmic reticulum resident protein 44	1.094	0.129613	4	1.8224e-14	46.557	45.673
SVKEAEDNIR	Unmodified	1159.58	O60925	Pfdn1	Prefoldin subunit 1	1.0949	0.130799	3	0.0074126	44.543	31.535
QFEDEKANWEAQQR	Unmodified	1777.8	Q5JXL7;B4DNE4;G3V1Q4;E7ES33;E7EPK1;Q16181-2;Q16181	Dkfzp586I031;Sept7	Septin-7	1.095	0.130931	3	0.010437	41.621	36.08
QITDNIFLTTAEVIAQQVSDKHLEEGR	Unmodified	3054.56	P48163;B4DZ70;F5H4W0;H0YGB9	Me1	NADP-dependent malic enzyme	1.0956	0.131721	4	3.5874e-62	78.128	73.457
INALTAASEAACLIVSVDETIKNPR	Unmodified	2655.39	B7Z1C9;F5GZK5;B8ZZC9;Q99832-2;Q99832-4;Q99832-3;Q99832	Cct7	T-complex protein 1 subunit eta	1.096	0.132248	4	0.0096875	18.919	17.734
DVTFSPATIENELIKFCR	Unmodified	2139.07	H7C2D6;P55145	Manf	Mesencephalic astrocyte-derived neurotrophic factor	1.0961	0.132379	3	7.4186e-41	76.378	73.063
SPEYNAKELVDYFLNVATAQGR	Unmodified	2484.23	B4E0K9;G5E928;O00754	Man2B1	Alpha-mannosidase;Lysosomal alpha-mannosidase;Lysosomal alpha-mannosidase A peptide;Lysosomal alpha-mannosidase B peptide;Lysosomal alpha-mannosidase C peptide;Lysosomal alpha-mannosidase D peptide;Lysosomal alpha-mannosidase E peptide	1.0963	0.132643	4	0.00020604	34.217	26.465
LLADPTGAFGKETDLLLDDSLVSIFGNR	Unmodified	2976.54	A6NC19;P30044-2;A6NG06;P30044	Prdx5	Peroxiredoxin-5, mitochondrial	1.0964	0.132774	3;4	3.1077e-108	94.73	88.114
ALSSSKQSSSSR	Unmodified	1223.61	P53999;F5H1H8;D6RC37;D6R970	Sub1	Activated RNA polymerase II transcriptional coactivator p15	1.0965	0.132906	3	0.046772	22.055	22.055
IIKEALPDGVNISKEAR	Unmodified	1852.04	Q9NRF9	Pole3	DNA polymerase epsilon subunit 3	1.0967	0.133169	4	0.012223	23.635	19.286
MVQEAEKYKAEDEKQR	Unmodified	1980.96	P11142;E9PKE3;E9PNE6;A8K7Q2;E9PS65;E9PM13	Hspa8	Heat shock cognate 71 kDa protein	1.0978	0.134615	4;5	0.00062286	37.77	22.255
EVLEKQPVLSQTEAR	Unmodified	1725.93	P28070	Psmb4	Proteasome subunit beta type-4	1.0993	0.136585	3	1.2107e-99	106.19	106.19
NANELSVLKDEVLEVLEDGR	Unmodified	2241.15	Q9H6S3-2;Q9H6S3;B7ZKL3	Eps8L2	Epidermal growth factor receptor kinase substrate 8-like protein 2	1.0998	0.137241	3	1.2254e-06	44.341	39.702
KIQVLQQQADDAEER	Unmodified	1769.89	Q5VU66;P06753-2;D6R904;Q5VU61;Q5VU59;Q5VU72;P06753-3;Q5VU58;Q8NAG3;D6RFM2	Tpm3;Dkfzp686J1372	Tropomyosin alpha-3 chain	1.0998	0.137241	3	5.4839e-14	58.079	55.604
LSKEEIER	Unmodified	1002.53	H0YG33;P08107;F8VZJ4;F5H1D3;F5GZ62;E7EP94;Q5SP16;F8W1P1;B4DXY3;F8WEE3;Q53FA3;P34931	Hspa1A;Hspa1L	Heat shock 70 kDa protein 1A;Heat shock 70 kDa protein 1-like	1.1001	0.137635	3	5.7461e-17	78.113	34.344
KQIVAGVNYFLDVELGR	Unmodified	1920.05	P01034	Cst3	Cystatin-C	1.1003	0.137897	3	4.9657e-153	124.2	124.2
VAPEEHPVLLTEAPLNPKANR	Unmodified	2294.24	F5H0N0;B4E335;I3L3I4;P63261;P60709;I3L3I0;I3L1U9;B4DW52;I3L4N8;F5GYT4;G5E9R0;I3L3R2;E7EVS6	Actg1;Actb	Actin, cytoplasmic 2;Actin, cytoplasmic 2, N-terminally processed;Actin, cytoplasmic 1;Actin, cytoplasmic 1, N-terminally processed	1.1005	0.138159	4;5	3.4656e-25	63.937	59.522
VDLPLAVLSKMDINR	Unmodified	1682.94	Q9H773;H3BSA6	Dctpp1	dCTP pyrophosphatase 1	1.1014	0.139339	3	0.019472	25.365	21.92
KLEVEANNAFDQYR	Unmodified	1695.82	B1AK87;B1AK88;E7EQ40;P47756-2;P47756;F6Q0E3;F6USW4;B1AK85	Capzb	F-actin-capping protein subunit beta	1.102	0.140124	3	2.0238e-21	91.845	82.712
SEIDMNDIKAFYQKMYGISLCQAILDETKGDYEKILVALCGGN	Unmodified	4913.36	P04083	Anxa1	Annexin A1	1.1048	0.143785	5	4.0161e-06	34.08	33
KVVAEVYDQER	Unmodified	1334.68	Q9UHX1-4;Q9UHX1-6;Q9UHX1-3;Q9UHX1-5;Q9UHX1-2;Q9UHX1	Puf60	Poly(U)-binding-splicing factor PUF60	1.1055	0.144699	3	0.0051407	40.475	35.26
EYFGEFGEIEAIELPMDPKLNKR	Unmodified	2724.35	D6R9P3;D6RD18;D6RBZ0;Q99729-3;Q99729-4;Q99729-2;Q99729	Hnrnpab	Heterogeneous nuclear ribonucleoprotein A/B	1.1057	0.14496	4	0.03274	15.296	14.275
CLPCNCNSKGSLSAR	Unmodified	1722.76	Q13753;Q13753-2;F5H430	Lamc2	Laminin subunit gamma-2	1.1057	0.14496	3	0.0087007	27.58	26.591
NFSDNQLQEGKNVIGLQMGTNR	Oxidation (M)	2478.19	P37802	Tagln2	Transgelin-2	1.1061	0.145482	4	8.5289e-05	38.447	33.32
LTLLAPLNSVFKDGTPPIDAHTR	Unmodified	2475.35	Q15582;G8JLA8;B9ZVW9;H0Y8L3;H0Y9D7	Tgfbi	Transforming growth factor-beta-induced protein ig-h3	1.1061	0.145482	4	1.006e-95	99.93	99.93
EADIDGDGQVNYEEFVQMMTAK	Unmodified	2489.07	Q96HY3;E7ETZ0;H0Y7A7;E7EMB3;P62158	Calm2;Calm1	Calmodulin	1.1069	0.146525	3	3.1108e-11	50.255	49.437
HPLLHIQKTPADCPVIAIDSFR	Unmodified	2527.34	Q9BS26	Erp44	Endoplasmic reticulum resident protein 44	1.1072	0.146916	5	2.6193e-05	41.45	34.803
KTFSHELSDFGLESTAGEIPVVAIR	Unmodified	2702.39	B3KQT9;G5EA52;P30101;F5H119	Pdia3	Protein disulfide-isomerase;Protein disulfide-isomerase A3	1.1072	0.146916	4	5.5448e-91	89.297	87.499
LVKVQLSNDFDEYIMAIEQTIKSGSDEVQVGQQR	Unmodified	3866.94	P01024;B4E216	C3	Complement C3;Complement C3 beta chain;C3-beta-c;Complement C3 alpha chain;C3a anaphylatoxin;Acylation stimulating protein;Complement C3b alpha' chain;Complement C3c alpha' chain fragment 1;Complement C3dg fragment;Complement C3g fragment;Complement C3d fragment;Complement C3f fragment;Complement C3c alpha' chain fragment 2	1.1078	0.147697	5	2.5573e-49	67.913	67.913
KPLVLCGDLNVAHEEIDLR	Unmodified	2190.15	G3V3M6;G3V5Q1;P27695;H7C4A8	Apex1	DNA-(apurinic or apyrimidinic site) lyase;DNA-(apurinic or apyrimidinic site) lyase, mitochondrial	1.1085	0.148609	4	1.4726e-96	103.41	99.979
VMLGETNPADSKPGTIR	Oxidation (M)	1800.9	Q32Q12;P22392;P22392-2;E7ERL0;P15531;P15531-2;F6XY72;O60361	Nme1-Nme2;Nme2;Nme1;Nme2P1	Nucleoside diphosphate kinase;Nucleoside diphosphate kinase B;Nucleoside diphosphate kinase A;Putative nucleoside diphosphate kinase	1.1088	0.148999	3	1.1148e-85	104.2	104.2
MPSLPSYKVGDKIATR	Unmodified	1761.94	B3KSI4;B4E022;P29401;E7EPA7	Tkt	Transketolase	1.1092	0.14952	4	0.023735	18.823	16.601
QQLGTAVELEMAKMLEENTNILKFGYQFTQQGPR	Unmodified	3911.95	H0YKU1;H0YNJ8;Q9NYL9	Tmod3	Tropomodulin-3	1.1095	0.14991	5	0.0094302	18.865	18.865
GDGTGGKSIYGER	Unmodified	1295.61	P23284	Ppib	Peptidyl-prolyl cis-trans isomerase B	1.1114	0.152378	3	1.0251e-09	54.898	50.557
LLDSKCDCDPAGIAGPCDAGR	Unmodified	2246.97	Q13753;Q13753-2;F5H430	Lamc2	Laminin subunit gamma-2	1.1125	0.153805	3	6.9232e-94	96.55	95.491
KLMNTNDLEESR	Oxidation (M)	1464.69	F5H2T8;B7Z4S8;Q99538;Q86TV2;Q86TV3	Lgmn	Legumain	1.1131	0.154583	3	6.3171e-44	93.766	82.82
IINEPTAAAIAYGLDKKVGAER	Unmodified	2299.25	P11142;E9PKE3;P11142-2;E9PN89;E9PI65	Hspa8	Heat shock cognate 71 kDa protein	1.1141	0.155879	4	0	174.63	174.63
FVNDYDKDNDGR	Unmodified	1456.62	Q14257;F8WCY5;A8MXP8	Rcn2	Reticulocalbin-2	1.1142	0.156008	3	3.9861e-08	57.175	53.023
SISLYYTGEKGQNQDYR	Unmodified	2020.95	H7BY16;Q9BQ02;E7EX81;P19338	Ncl	Nucleolin	1.1152	0.157302	3	1.8404e-86	104.21	104.21
YADLTEDQLPSCESLKDTIAR	Unmodified	2424.15	P18669;E7EMA8	Pgam1	Phosphoglycerate mutase 1	1.1169	0.1595	3	3.5323e-81	91.276	71.583
SQKELPTEPPYTAYVGNLPFNTVQGDIDAIFKDLSIR	Unmodified	4136.11	Q15056;Q15056-2	Eif4H	Eukaryotic translation initiation factor 4H	1.1176	0.160404	4;5	0.010253	14.057	13.488
QVLLGDQIPKFAVATLPPA	Unmodified	1977.13	P28072	Psmb6	Proteasome subunit beta type-6	1.118	0.16092	3	0.00015989	40.798	37.157
VEKVGQVIR	Unmodified	1026.62	E7EU23;P50395-2;P50395;E9PFL7;Q5SX91	Gdi2	Rab GDP dissociation inhibitor beta	1.1181	0.161049	3	5.1615e-123	124.92	109.66
KDVYVQLYLQHLTAR	Unmodified	1846.01	G5E972;P42167-2;P42167;P42166	Tmpo	Lamina-associated polypeptide 2, isoforms beta/gamma;Thymopoietin;Thymopentin;Lamina-associated polypeptide 2, isoform alpha;Thymopoietin;Thymopentin	1.1196	0.162983	4	4.6096e-11	61.127	61.127
QVFGEATKQPGITFIAAKFDGILGMAYPR	Unmodified	3125.64	P07339;C9JH19;F8WD96;H7C469;F8W787	Ctsd	Cathepsin D;Cathepsin D light chain;Cathepsin D heavy chain	1.1197	0.163112	4	2.1935e-208	128.06	117.8
KLCQGLFFR	Unmodified	1167.62	F5H4X7;E9PL22;F5H4Z5;Q9Y4L1	Hyou1	Hypoxia up-regulated protein 1	1.1197	0.163112	3	0.0054414	43.083	36.778
KANDITDEVLDGLNPIQTDVER	Unmodified	2454.22	Q16787-1;B0YJ33	Lama3	Laminin subunit alpha-3	1.1197	0.163112	3	5.695e-58	79.426	70.75
FYQDLKDR	Unmodified	1083.53	H7C2D6;P55145	Manf	Mesencephalic astrocyte-derived neurotrophic factor	1.1198	0.163241	3	0.026271	34.387	30.137
LTPKIGFPWSEIR	Unmodified	1542.86	P26038	Msn	Moesin	1.1198	0.163241	3	2.2173e-40	85.469	85.469
INVSGLTTKNLDYVATSIHEAVTKIQ	Unmodified	2814.51	B7Z1I2;B7Z7E9;P17174	Got1	Aspartate aminotransferase;Aspartate aminotransferase, cytoplasmic	1.1204	0.164014	4	3.1268e-37	73.072	67.952
GDDQLELIKDDEKEAEEGEDDR	Unmodified	2547.11	G3V4C1;B2R603;G3V2Q1;P07910-4;P07910-2;P07910;G3V2D6;P07910-3;Q569J8	Hnrnpc;Hnrpc	Heterogeneous nuclear ribonucleoproteins C1/C2	1.1206	0.164271	4	0.013034	20.606	11.945
VVLELKADVVPKTAENFR	Unmodified	2027.14	P30405;H0Y548;Q2YDB7	Ppif	Peptidyl-prolyl cis-trans isomerase F, mitochondrial;Peptidyl-prolyl cis-trans isomerase	1.1234	0.167872	4	1.4874e-09	49.036	43.367
VLKQKEVEQL	Unmodified	1212.71	H0YL69	Psma4	Proteasome subunit alpha type	1.1238	0.168385	3	0.067139	22.028	3.9689
KDLYANTVLSGGTTMYPGIADR	Oxidation (M)	2358.15	F5H0N0;B4E335;I3L3I4;P63261;P60709;B4DW52;F5GYT4	Actg1;Actb	Actin, cytoplasmic 2;Actin, cytoplasmic 2, N-terminally processed;Actin, cytoplasmic 1;Actin, cytoplasmic 1, N-terminally processed	1.1241	0.16877	3	8.5736e-122	107.56	107.56
IKGCTDNLTLTVAR	Unmodified	1560.83	O00151	Pdlim1	PDZ and LIM domain protein 1	1.1241	0.16877	3	2.7873e-64	99.991	95.269
ITSGPFEPDLYKSEMEVQDAELKALLQSSASR	Oxidation (M)	3554.74	H0Y3X3;Q9UQ80	Pa2G4	Proliferation-associated protein 2G4	1.1242	0.168899	4	2.3851e-25	57.613	53.282
DIQAPDGLAVDWIHSNIYWTDSVLGTVSVADTKGVKR	Unmodified	4026.05	H0YMD1;P01130-4;H0YLU8;P01130;P01130-2;P01130-3;H0YNT7;H0YMQ3	Ldlr	Low-density lipoprotein receptor	1.1246	0.169412	5	2.6946e-31	54.926	53.589
DKVLIR	Unmodified	742.47	P07355;P07355-2;A6NMY6	Anxa2;Anxa2P2	Annexin A2;Putative annexin A2-like protein	1.1249	0.169797	2	0.00032398	66.993	15.421
YYPYQSFQTPQHPSFLFQDKR	Unmodified	2676.28	Q08380;B4DVE1;B4DI70	Lgals3Bp	Galectin-3-binding protein	1.1249	0.169797	4	0.000547	31.279	28.163
QEDKDDLDVTELTNEDLLDQLVKYGVNPGPIVGTTR	Unmodified	3999	G5E972;P42167-2;P42167;P42166;H0YJH7	Tmpo	Lamina-associated polypeptide 2, isoforms beta/gamma;Thymopoietin;Thymopentin;Lamina-associated polypeptide 2, isoform alpha;Thymopoietin;Thymopentin	1.1255	0.170566	4;5	1.154e-297	145.01	143.98
KPLVIIAEDVDGEALSTLVLNR	Unmodified	2364.33	P10809;F5GWR2	Hspd1	60 kDa heat shock protein, mitochondrial	1.1256	0.170694	4	1.0156e-10	49.125	46.481
LAQDAEVELER	Unmodified	1271.64	P26572;D6RF69;D6RA48;D6RBS3;D6RAK2;D6R9U2;D6RD15;D6RB69;D6RHZ8	Mgat1	Alpha-1,3-mannosyl-glycoprotein 2-beta-N-acetylglucosaminyltransferase	1.1257	0.170822	2	3.677e-07	56.205	33.884
GEGAGQPSTSAQGQPAAPAPQKR	Unmodified	2190.08	F5H2U8;F5H2A4;F5H6H0;Q1M185;Q1M188;Q1M186;Q1M187;P52926-2;P52926	Hmga2	High mobility group protein HMGI-C	1.1262	0.171463	3;4;5	1.3599e-109	105.57	104.53
IYSLKIECGPKYPEAPPFVR	Unmodified	2363.23	G3V2F7;Q13404;Q13404-7;Q13404-2;Q13404-1;H7BXZ8;Q13404-6	Ube2V1	Ubiquitin-conjugating enzyme E2 variant 1	1.1265	0.171847	4	2.1553e-60	88.176	88.176
VMLGETNPADSKPGTIR	Unmodified	1784.91	Q32Q12;P22392;P22392-2;E7ERL0;P15531;P15531-2;F6XY72;O60361	Nme1-Nme2;Nme2;Nme1;Nme2P1	Nucleoside diphosphate kinase;Nucleoside diphosphate kinase B;Nucleoside diphosphate kinase A;Putative nucleoside diphosphate kinase	1.1271	0.172616	3	2.0936e-100	106.38	101.88
VVECIKIILDLISESPIKGR	Unmodified	2281.31	Q5T6W5;P61978;P61978-3;P61978-2;B4DFF1;Q5T6W2;Q5T6W1	Hnrnpk	Heterogeneous nuclear ribonucleoprotein K	1.1279	0.173639	4	0.00016249	39.276	28.075
NILKQGIETPEDQNDLR	Unmodified	1982.01	Q15637-4;Q15637-6;C9JJE2;Q15637-3;Q15637-2;Q15637;Q15637-5;B4DX42	Sf1	Splicing factor 1	1.1279	0.173639	3	1.5956e-05	43.794	40.044
VAVEEVDEEGKFVR	Unmodified	1604.8	P02545;P02545-2;Q6UYC3;P02545-3;D6RAQ3;E7EUI9;Q5TCI8	Lmna	Prelamin-A/C;Lamin-A/C	1.128	0.173767	3	0.00035967	46.318	26.64
DEFEGLFKQPAENVNQYLTDPKFVER	Unmodified	3112.51	P22314;B4DDE4;Q5JRR6	Uba1	Ubiquitin-like modifier-activating enzyme 1	1.1282	0.174023	4	6.0291e-07	36.483	29.607
DVACGANHTLVLDSQKR	Unmodified	1882.93	Q9P258	Rcc2	Protein RCC2	1.1283	0.174151	4	0.0040557	26.36	17.564
LITLEEEMTKYKPESEELTAER	Unmodified	2638.3	F5H8J2;E7EPA8;P07237;I3L2P8;H7BZ94;B4DUA5;H0Y3Z3;I3L398	P4Hb	Protein disulfide-isomerase	1.1284	0.174279	4	9.6875e-141	117.38	115.55
DPDDQYKLTEDTR	Unmodified	1594.71	Q9UK45	Lsm7	U6 snRNA-associated Sm-like protein LSm7	1.1285	0.174406	3	2.3893e-05	55.531	48.845
DGETLEELMKLSPEELLLR	Unmodified	2214.15	F8W8D8;B7Z6M1;B4DGB4;P13797	Pls3	Plastin-3	1.1293	0.175429	3;4	0	157.98	155.59
AQEILSQLPIKQGLLEFVDITATNHTNEIQDYLQQLTGAR	Unmodified	4508.36	P35754	Glrx	Glutaredoxin-1	1.1301	0.17645	5	1.2274e-16	48.614	47.523
LVLDSVKLEA	Unmodified	1085.63	E5RIW3;E5RJD8;O75347;E5RIX8	Tbca	Tubulin-specific chaperone A	1.1301	0.17645	2	0.00038909	51.531	51.531
YKSYSPYDMLESIR	Unmodified	1750.82	P07355;P07355-2;H0YM50;H0YN42;A6NMY6;B3KRQ1;H0YN28;H0YL33	Anxa2;Anxa2P2	Annexin A2;Annexin;Putative annexin A2-like protein	1.1303	0.176706	3	2.891e-143	125.22	116.88
GSSWSADLDKCMDCASCR	Unmodified	2104.81	Q9NP84	Tnfrsf12A	Tumor necrosis factor receptor superfamily member 12A	1.1304	0.176833	3	2.8645e-144	120.9	120.9
DAKLDKSQIHDIVLVGGSTR	Unmodified	2151.16	P11142;E9PKE3;E9PNE6;P11142-2;A8K7Q2;E9PN89	Hspa8	Heat shock cognate 71 kDa protein	1.1314	0.178109	5	2.6913e-41	73.294	73.294
TGEEDKKINEELESQYQQSMDSKLSGR	Unmodified	3128.46	E9PM92;O00193;E9PRZ9;E3W975	C11Orf58;Smap	Small acidic protein	1.1316	0.178364	5	2.4682e-07	41.047	38.673
STLEPVEKALR	Unmodified	1241.7	H0YG33;P08107;F8VZJ4;F5H1D3;F5GZ62;E7EP94;Q5SP16;B4DHP5;P17066;P48741	Hspa1A;Hspa6;Hspa7	Heat shock 70 kDa protein 1A;Heat shock 70 kDa protein 6;Putative heat shock 70 kDa protein 7	1.1317	0.178492	3	4.5204e-11	63.944	58.963
GSGGFGSTGKN	Unmodified	967.436	H0YNW5;P33316-2;P33316	Dut	Deoxyuridine 5'-triphosphate nucleotidohydrolase, mitochondrial	1.1319	0.178747	2	0.0015166	44.564	35.791
TCATVTIGGINIAEALVSKGLATVIR	Unmodified	2627.47	E7ESM6;Q7KZF4	Snd1	Staphylococcal nuclease domain-containing protein 1	1.1321	0.179001	4	0.04238	12.612	12.428
YTLLSPTEKFSLHPLTGELVVTGHLDR	Unmodified	3022.61	Q9NYQ8	Fat2	Protocadherin Fat 2	1.1324	0.179384	5	8.3481e-11	48.634	42.855
HQGVMVGMGQKDSYVGDEAQSKR	2 Oxidation (M)	2538.16	F5H0N0;B4E335;I3L3I4;P63261;P60709;I3L3I0;I3L1U9;G5E9R0;I3L3R2;E7EVS6;Q5T8M7;F5H1C1;P63267;P68133;P68032;P62736;C9JTX5;C9JUM1;C9JZR7;F8WB63;B8ZZJ2;C9JFL5;F6UVQ4;F6QUT6;E7EQV5;Q5T8M8;A6NL76	Actg1;Actb;Actg2;Acta1;Actc1;Acta2	Actin, cytoplasmic 2;Actin, cytoplasmic 2, N-terminally processed;Actin, cytoplasmic 1;Actin, cytoplasmic 1, N-terminally processed;Actin, gamma-enteric smooth muscle;Actin, alpha skeletal muscle;Actin, alpha cardiac muscle 1;Actin, aortic smooth muscle	1.1338	0.181166	5	0.00012577	32.457	29.012
EKVSSIDLEIDSLSSLLDDMTKNDPFKAR	Unmodified	3265.64	Q15942;H7C3R3	Zyx	Zyxin	1.1339	0.181293	5	0.018235	14.215	13.805
LLAEPVPGIKAEPDESNAR	Unmodified	2005.05	P61088;F8VZ29;F8VSD4;F8VV71;Q5JXB2	Ube2N;Ube2Nl	Ubiquitin-conjugating enzyme E2 N;Putative ubiquitin-conjugating enzyme E2 N-like	1.1346	0.182184	3	7.2495e-71	94.281	74.612
THTGKYWTLTATGGVQSTASSKNASCYFDIEWR	Unmodified	3722.74	Q16658;B3KTM9;C9JFC0;H7BYX5;C9JPH9	Fscn1	Fascin	1.1349	0.182565	5	1.9674e-12	45.349	44.201
RPDQQLQGEGKIIDR	Unmodified	1751.93	Q8NC51-4;Q8NC51-3;Q8NC51-2;Q8NC51	Serbp1	Plasminogen activator inhibitor 1 RNA-binding protein	1.1351	0.182819	4	1.2219e-71	95.57	82.778
CEKGTTAVLTEKITPLEIEVLEETVQTMDTS	Unmodified	3464.72	Q99436	Psmb7	Proteasome subunit beta type-7	1.1354	0.183201	3	6.6293e-97	92.231	90.423
YKSYSPYDMLESIR	Oxidation (M)	1766.82	P07355;P07355-2;H0YM50;H0YN42;A6NMY6;B3KRQ1;H0YN28;H0YL33	Anxa2;Anxa2P2	Annexin A2;Annexin;Putative annexin A2-like protein	1.1358	0.183709	3	9.8383e-25	74.789	69.734
QATKDAGVIAGLNVLR	Unmodified	1624.93	H0YG33;P08107;F8VZJ4;F5H1D3;F5GZ62;E7EP94;F8W1P1;B4DXY3;F8WEE3;Q53FA3;P34931	Hspa1A;Hspa1L	Heat shock 70 kDa protein 1A;Heat shock 70 kDa protein 1-like	1.1364	0.184471	3;4	7.0891e-134	122.08	115.6
EATADDLIKVVEELTR	Unmodified	1800.95	Q16531;B4DZP5;F8WF81;F5GZ34;B4DG00	Ddb1	DNA damage-binding protein 1	1.1369	0.185105	3	3.3078e-72	98.633	90.068
LPVNVTVPSPPPR	Unmodified	1371.79	Q9H706-2;Q9H706-3;Q9H706	Garem	GRB2-associated and regulator of MAPK protein	1.137	0.185232	4	0.007408	27.681	9.5451
ANTFVAELKGLDPAR	Unmodified	1600.86	G3XAL0;P40926	Mdh2	Malate dehydrogenase;Malate dehydrogenase, mitochondrial	1.137	0.185232	3	6.0483e-05	44.132	40.415
APVAGTCYQAEWDDYVPKLYEQLSGK	Unmodified	2987.4	P30086	Pebp1	Phosphatidylethanolamine-binding protein 1;Hippocampal cholinergic neurostimulating peptide	1.1373	0.185613	3;4	0	169.6	165.2
CSQVKLGSAADFLLDISETDLSSLTASIKAPSGR	Unmodified	3536.8	O75369-6;O75369-3;O75369-2;O75369-9;O75369;O75369-8;E7EN95;O75369-5;O75369-4;O75369-7	Flnb	Filamin-B	1.138	0.186501	4	3.7906e-160	107.34	104.36
EKQAKGDTEF	Unmodified	1151.55	Q5R370;B3KSF1;Q9HB71	Cacybp	Calcyclin-binding protein	1.1384	0.187008	3	0.03454	28.204	23.106
FIEQEKAKLEQLFQDEVAKAQQLR	Unmodified	2888.54	Q15149-7;Q15149-8;Q15149-9;Q15149-5;Q15149-4;Q15149-6;Q15149-3;Q15149-2;Q15149;H0YDN1	Plec	Plectin	1.1385	0.187134	5	0.00010804	32.548	29.946
LKGLLQSGQIPGR	Unmodified	1365.81	P09661;H0YLR3;H0YMA0	Snrpa1	U2 small nuclear ribonucleoprotein A'	1.1386	0.187261	3	3.881e-07	52.576	49.496
NLANTVTEEILEKAFSQFGKLER	Unmodified	2636.38	O60506-4;O60506-3;O60506-2;O60506;O60506-5	Syncrip	Heterogeneous nuclear ribonucleoprotein Q	1.1389	0.187641	4	2.7934e-07	44.341	37.397
VIKDFMIQGGDFTR	Unmodified	1625.82	P23284	Ppib	Peptidyl-prolyl cis-trans isomerase B	1.1402	0.189287	3	1.5581e-32	81.632	81.632
GFVPEKNFR	Unmodified	1092.57	Q9Y2W1	Thrap3	Thyroid hormone receptor-associated protein 3	1.1411	0.190425	3	0.010348	39.622	28.458
LPSVEEAEVPKPLPPASKDEDEDIQSILR	Unmodified	3200.65	E9PDI4;O00515	Lad1	Ladinin-1	1.1418	0.19131	4	2.3053e-67	79.512	74.265
GTKALMDEVVKATSR	Oxidation (M)	1620.85	P00558;E7ERH5;B4E1H9;B7Z7A9;B4DHM5	Pgk1	Phosphoglycerate kinase 1;Phosphoglycerate kinase	1.143	0.192825	4	3.0719e-07	46.892	44.505
KFLPLFDR	Unmodified	1034.59	P61604;B8ZZL8	Hspe1	10 kDa heat shock protein, mitochondrial	1.1442	0.194339	3	6.2133e-11	71.692	66.704
YQKSTELLIR	Unmodified	1249.7	B4DEB1;Q71DI3;Q16695;P84243;P68431;Q5TEC6;Q6NXT2	H3F3A;Hist2H3A;Hist3H3;Hist1H3A;Hist2H3Ps2;H3F3C	Histone H3;Histone H3.2;Histone H3.1t;Histone H3.3;Histone H3.1;Histone H3.3C	1.1451	0.195474	3	0.0021951	45.433	37.567
TNPPGGKGSGIFDESTPVQTR	Unmodified	2144.05	H3BMT0;H3BTV5;H3BU16;A6NGP5;H3BMV3;B4DL85;Q9H910-2;Q9H910;B4DLH4	Hn1L	Hematological and neurological expressed 1-like protein	1.1456	0.196103	3	5.3606e-45	73.294	73.294
LKGFGYAEFEDLDSLLSALSLNEESLGNR	Unmodified	3186.57	E7EPC9;E7EX17;P23588;F8W0K0;F8VSC7;F8VP89;F8VX11;F8VYE9	Eif4B	Eukaryotic translation initiation factor 4B	1.1459	0.196481	3	1.768e-24	56.366	53.675
EKIETELR	Unmodified	1016.55	E9PD24;E7EVZ2;E7ESK7;E7EX29;P63104;B0AZS6	Ywhaz	14-3-3 protein zeta/delta	1.1466	0.197362	3	6.6721e-18	82.426	67.757
ASLSKLGDVYVNDAFGTAHR	Unmodified	2120.07	P00558;B4E1H9;B7Z7A9;P07205	Pgk1;Pgk2	Phosphoglycerate kinase 1;Phosphoglycerate kinase;Phosphoglycerate kinase 2	1.1467	0.197488	4	3.6253e-42	76.817	76.817
SLKDMEESIR	Oxidation (M)	1222.59	P14314-2;P14314	Prkcsh	Glucosidase 2 subunit beta	1.147	0.197865	3	1.2368e-13	73.666	66.536
NKFEEAER	Unmodified	1021.48	P14314-2;P14314	Prkcsh	Glucosidase 2 subunit beta	1.1482	0.199374	3	0.058666	34.253	28.943
LSELVQAVSDPSSPQYGKYLTLENVADLVR	Unmodified	3290.7	O14773;E7EV34	Tpp1	Tripeptidyl-peptidase 1	1.1482	0.199374	3;4	5.1428e-230	132.85	117.3
VLVVSAKFEGKPLLQR	Unmodified	1783.07	H3BV85;H3BTW0;H3BVE0;Q9H3K6-2;Q9H3K6	Bola2B;Bola2	BolA-like protein 2	1.1487	0.200002	4	1.2852e-06	49.595	44.69
ICLDILKDKWSPALQIR	Unmodified	2068.15	P61088;F8VQQ8	Ube2N	Ubiquitin-conjugating enzyme E2 N	1.149	0.200379	4	6.3338e-50	86.488	82.074
GLFIIDPNGVIKHLSVNDLPVGR	Unmodified	2472.39	E9PH29;P30048	Prdx3	Thioredoxin-dependent peroxide reductase, mitochondrial	1.1493	0.200755	4	1.6928e-139	113.73	108.61
LDLDLTADSQPPVFKVFPGSTTEDYNLIVIER	Unmodified	3591.83	Q13263-2;Q13263	Trim28	Transcription intermediary factor 1-beta	1.1494	0.200881	3;4	8.4544e-32	64.002	59.595
DSFKAGGSASAMLQPLLDNQVGFKNMQNVEHVPLSLDR	Unmodified	4113.04	P20618	Psmb1	Proteasome subunit beta type-1	1.1506	0.202386	5	1.2506e-61	73.562	71.601
LVGGKDFEQPLAISR	Unmodified	1628.89	O00151	Pdlim1	PDZ and LIM domain protein 1	1.1507	0.202512	3	1.1297e-71	97.073	90.797
DLFEDELVPLFEKAGPIWDLR	Unmodified	2501.28	O60506-4;O60506-3;O60506-2;O60506;O60506-5	Syncrip	Heterogeneous nuclear ribonucleoprotein Q	1.151	0.202888	3;4	7.2429e-94	96.379	91.31
YDDMAAAMKAVTEQGHELSNEER	Unmodified	2594.14	Q4VY20;Q4VY19;P31946-2;P31946	Ywhab	14-3-3 protein beta/alpha;14-3-3 protein beta/alpha, N-terminally processed	1.1512	0.203138	4	0.013752	18.825	18.14
KAYWQVHLDQVEVASGLTLCKEGCEAIVDTGTSLMVGPVDEVR	Unmodified	4759.33	P07339;C9JH19;H7C469	Ctsd	Cathepsin D;Cathepsin D light chain;Cathepsin D heavy chain	1.1513	0.203264	5	8.1171e-45	65.592	62.614
EQWPQCPTIKEIR	Unmodified	1683.84	P07858;E9PJ67;E9PCB3;E9PKD0;E9PKQ7;E9PNL5;E9PHZ5;E9PLY3;E9PSG5;E9PQM1	Ctsb	Cathepsin B;Cathepsin B light chain;Cathepsin B heavy chain	1.1525	0.204767	3	1.3865e-62	94.688	87.397
DDNGKPYVLPSVR	Unmodified	1458.75	P00505;E7ERW2;B4DY39	Got2	Aspartate aminotransferase, mitochondrial	1.1526	0.204892	3	7.5219e-07	51.009	44.733
LTKITKPGSIDSNNQLFAPGGR	Unmodified	2313.24	E7EX73;E9PGM1;E7EUU4;Q04637-6;G5E9S1;Q04637-5;Q04637-4;Q04637-3;Q04637;E9PFM1	Eif4G1	Eukaryotic translation initiation factor 4 gamma 1	1.1534	0.205893	4	0.0060275	35.091	33.165
IQDALSTVLQYAEDVLSGKVSADNTVGR	Unmodified	2948.51	H0YDT6;B4DMT5;B3KSH1;O00303	Eif3F	Eukaryotic translation initiation factor 3 subunit F	1.1537	0.206268	3	0.035217	16.306	14.354
YIEVFKSSQEEVR	Unmodified	1612.81	B4DKS8;P52597	Hnrnpf	Heterogeneous nuclear ribonucleoprotein F;Heterogeneous nuclear ribonucleoprotein F, N-terminally processed	1.1548	0.207643	3	0.00035912	51.726	42.189
LIGDAAKNQLTSNPENTVFDAKR	Unmodified	2501.29	P11021;B4DEF7	Hspa5	78 kDa glucose-regulated protein	1.1548	0.207643	4;5	7.9812e-178	127.58	110.99
AKESLKELSLAGNELGDEGAR	Unmodified	2186.12	P13489;H0YCR7	Rnh1	Ribonuclease inhibitor	1.1549	0.207768	4	0.00037194	42.348	41.163
GFNKETAAACVEK	Unmodified	1423.68	E9PGT1;Q15631;B7Z5D9	Tsn	Translin	1.1551	0.208018	3	5.5339e-09	74.789	70.775
TFEDISEKGSLDQDR	Unmodified	1738.8	B7Z514;P48637;B6F210	Gss	Glutathione synthetase	1.1553	0.208268	3	1.8156e-26	71.08	66.892
DTLVQGLNEAGDDLEAVAKFLDSTGSR	Unmodified	2820.38	E9PFD4;C9JF98;F8WDX8;E7EMS9;Q75MG1;E7ETZ4;Q9Y6E2	Bzw2	Basic leucine zipper and W2 domain-containing protein 2	1.1554	0.208392	3	1.4877e-107	96.351	92.491
LLDPEDVDVPQPDEKSIITYVSSLYDAMPR	Unmodified	3404.67	Q15149-7;Q15149-8;Q15149-9;Q15149-5;Q15149-4;Q15149-6;Q15149-3;Q15149-2;Q15149;E9PMV1	Plec	Plectin	1.1559	0.209017	4	0.0066796	19.985	18.77
EEFASTCPDDEEIELAYEQVAKALK	Unmodified	2884.33	O00299	Clic1	Chloride intracellular channel protein 1	1.1563	0.209516	3	0	167.61	167.08
ECSLQVPEDELVSTLKQLVSEKLNVPVR	Unmodified	3208.7	F8WB70;Q5HY81;P11441	Ubl4A	Ubiquitin-like protein 4A	1.1565	0.209765	4;5	8.4275e-40	76.294	75.272
ALKNNSNDIVNAIMELTM	Oxidation (M)	2005.98	F8VZJ2;H0YHX9;Q13765;F8VU71;E9PAV3	Naca	Nascent polypeptide-associated complex subunit alpha;Nascent polypeptide-associated complex subunit alpha, muscle-specific form	1.1566	0.20989	2	5.6158e-40	74.955	69.628
IPLHKFTSIR	Unmodified	1210.72	P07339;C9JH19;F8WD96	Ctsd	Cathepsin D;Cathepsin D light chain;Cathepsin D heavy chain	1.157	0.210389	3	0.043662	25.474	16.729
FCEAEFSVKTR	Unmodified	1372.64	Q16610;Q16610-4	Ecm1	Extracellular matrix protein 1	1.1574	0.210888	3	1.0482e-18	73.435	66.305
APFDLFENR	Unmodified	1107.53	Q86U12;P07900;P07900-2	Hsp90Aa1	Heat shock protein HSP 90-alpha	1.1577	0.211261	2	0.00060884	56.013	50.372
VEVGKDQEFTVDTR	Unmodified	1621.79	O75369-6;O75369-3;O75369-2;O75369-9;O75369;O75369-8;E7EN95;O75369-5;O75369-4;O75369-7	Flnb	Filamin-B	1.1579	0.211511	3	1.7712e-20	69.331	65.886
NYYEQWGKLTDCVVMR	Oxidation (M)	2076.94	P22626-2;P22626	Hnrnpa2B1	Heterogeneous nuclear ribonucleoproteins A2/B1	1.1582	0.211884	3	0.065674	25.365	24.096
MKSVIPSDGPSVACVKKASYLDCIR	Unmodified	2780.4	C9JB55	Tf		1.1582	0.211884	5	0.010058	19.926	17.766
TPSISPVRVSPNNR	Unmodified	1522.82	F5GZB7;D6R9A8;B4DG58;B4DRK2;E9PHB5;E7EPC8;Q9UQB3-2;Q9UQB3	Ctnnd2	Catenin delta-2	1.16	0.214125	3	0.042846	25.328	17.717
EQALAKQFAEILHFTLR	Unmodified	2014.1	Q9NUQ9;E5RI16	Fam49B	Protein FAM49B	1.1608	0.215119	4	0.00016499	39.91	35.384
HIADLAGNSEVILPVPAFNVINGGSHAGNKLAMQEFMILPVGAANFR	Oxidation (M)	4915.53	P06733;P06733-2	Eno1	Alpha-enolase	1.1609	0.215244	5	1.7314e-24	51.229	48.748
QHGPNVCAVQKVIGTNR	Unmodified	1876.97	Q15582;G8JLA8;H0Y8M8	Tgfbi	Transforming growth factor-beta-induced protein ig-h3	1.1615	0.215989	4	8.9418e-19	82.349	78.252
KTSLEDFYLDEER	Unmodified	1643.77	P36955;I3L3M1;CON__Q95121;I3L4F9;I3L107;I3L4N7	Serpinf1	Pigment epithelium-derived factor	1.1631	0.217975	3	1.3497e-31	77.776	65.718	+
FQSLNADINKR	Unmodified	1304.68	B4E3A8;P30740	Serpinb1	Leukocyte elastase inhibitor	1.1632	0.218099	3	2.7378e-25	79.659	74.345
KDGNASGTTLLEALDCILPPTR	Unmodified	2341.19	Q6IQ15;Q5VTE0;P68104;F8W6I0	Eef1A1;Eef1A1P5	Elongation factor 1-alpha 1;Putative elongation factor 1-alpha-like 3	1.1639	0.218967	3	2.4411e-94	98.3	87.32
VFDKDGNGYISAAELR	Unmodified	1753.86	Q96HY3;E7ETZ0;H0Y7A7;E7EMB3;P62158;G3V361	Calm2;Calm1	Calmodulin	1.1651	0.220454	3	1.0376e-49	88.19	72.2
NLLSVAYKNVVGAR	Unmodified	1502.86	Q4VY20;Q4VY19;P31946-2;P31946;E5RIR4;A2IDB2;E9PD24;E7EVZ2;E7ESK7;E7EX29;P63104;P61981;B4DE78;B4DHC4;Q04917	Ywhab;Ywhaz;Ywhah;Ywhag	14-3-3 protein beta/alpha;14-3-3 protein beta/alpha, N-terminally processed;14-3-3 protein zeta/delta;14-3-3 protein gamma;14-3-3 protein gamma, N-terminally processed;14-3-3 protein eta	1.1654	0.220825	3	1.2883e-20	69.92	66.931
DLGAALADWPLWYADWMDGQLVEKGR	Unmodified	2975.43	Q9UNW1-3;Q9UNW1-2;Q9UNW1	Minpp1	Multiple inositol polyphosphate phosphatase 1	1.1665	0.222186	4	0.050033	11.783	10.873
KFVADGIFKAELNEFLTR	Unmodified	2097.13	F2Z2S8;H0YCJ7;E9PL45;P23396;E9PPU1;E9PQ96;E9PJH4;E9PK82;E9PL09;E9PQX2	Rps3	40S ribosomal protein S3	1.1665	0.222186	4	0.053056	32.781	29.812
DCVSPHKVAIIIPFR	Unmodified	1750.96	P15291-2;P15291;F5H0P7;Q86XA6	B4Galt1	Beta-1,4-galactosyltransferase 1;Lactose synthase A protein;N-acetyllactosamine synthase;Beta-N-acetylglucosaminylglycopeptide beta-1,4-galactosyltransferase;Beta-N-acetylglucosaminyl-glycolipid beta-1,4-galactosyltransferase;Processed beta-1,4-galactosyltransferase 1	1.1667	0.222434	4	0.0005573	35.657	35.657
FASENDLPEWKER	Unmodified	1619.76	C9JXG8;C9JJ34;B7Z6U1;C9JGV6;P43487;C9JIC6;C9JDM3	Ranbp1	Ran-specific GTPase-activating protein	1.1673	0.223175	3	1.0187e-90	107.65	97.574
VTLEVGKVIQQGR	Unmodified	1425.83	O60869-2;O60869	Edf1	Endothelial differentiation-related factor 1	1.1676	0.223546	3	0.0021362	36.292	26.221
AKQIVWNGPVGVFEWEAFAR	Unmodified	2303.19	P00558;E7ERH5;B4E1H9;B7Z7A9;B4DHM5	Pgk1	Phosphoglycerate kinase 1;Phosphoglycerate kinase	1.1685	0.224658	3	1.812e-50	81.016	81.016
KAQPAQPADEPAEKADEPMEH	Oxidation (M)	2304.03	P25786;P25786-2;F5GX11	Psma1	Proteasome subunit alpha type-1	1.1687	0.224905	4	9.7777e-05	37.4	37.4
DLVLSGDLGSLYAMTQDKVFR	Unmodified	2327.18	O15031;E2PU09;E7EQZ5	Plxnb2	Plexin-B2	1.1696	0.226015	3	0.0012351	32.227	18.028
YDEMVESMKKVAGMDVELTVEER	Unmodified	2687.25	P62258;B4DJF2;I3L3T1	Ywhae	14-3-3 protein epsilon	1.1696	0.226015	4	1.5638e-34	66.467	65.022
PAEDMEEEQAFKR	Unmodified	1578.7	Q5T6W5;P61978;P61978-3;P61978-2;B4DFF1;Q5T6W2	Hnrnpk	Heterogeneous nuclear ribonucleoprotein K	1.1701	0.226632	3	7.23e-07	51.135	48.821
LGAAPEEESAYVAGEKR	Unmodified	1775.87	Q9UNZ2;Q9UNZ2-5;F2Z2K0;Q9UNZ2-6	Nsfl1C	NSFL1 cofactor p47	1.1702	0.226755	3	5.4349e-27	70.802	65.429
FNAHGDANTIVCNSKDGGAWGTEQR	Unmodified	2704.2	P09382	Lgals1	Galectin-1	1.1708	0.227495	4	3.9349e-13	49.266	45.066
QVFGEATKQPGITFIAAKFDGILGMAYPR	Oxidation (M)	3141.63	P07339;C9JH19;F8WD96;H7C469;F8W787	Ctsd	Cathepsin D;Cathepsin D light chain;Cathepsin D heavy chain	1.171	0.227741	4	1.9404e-42	67.586	64.828
ICIVTKEGIR	Unmodified	1187.67	P20618	Psmb1	Proteasome subunit beta type-1	1.1711	0.227864	3	5.458e-40	94.309	76.836
EVEELMEDTQHKLR	Unmodified	1755.85	E7EUD0;F6SYF8;Q9UBP4;E9PKW6;E9PKK9;E9PHY3	Dkk3	Dickkopf-related protein 3	1.1713	0.228111	4	0.0035227	30.484	28.34
LQQKGIEVSSSELGMTFTGVDTMASYEEVLHLLR	Unmodified	3767.88	O94985-2;Q5SR54;B4E3Q1;O94985	Clstn1	Calsyntenin-1;Soluble Alc-alpha;CTF1-alpha	1.1715	0.228357	4	0	169.91	168.28
SPSKPLPEVTDEYKNDVKNR	Unmodified	2315.18	E9PFH8;P05455;E9PGX9;E7ERC4;E9PFL9	Ssb	Lupus La protein	1.1718	0.228726	5	0.0040127	35.133	33.772
ESVFKLLPQLTYLDGYDR	Unmodified	2156.12	Q5T6W8;Q92688-2;Q92688	Anp32B	Acidic leucine-rich nuclear phosphoprotein 32 family member B	1.172	0.228973	3	7.8116e-288	155.24	150.83
FEKPLEEKGEGGEFSVDR	Unmodified	2051.98	Q8NC51-4;Q8NC51-3;Q8NC51-2;Q8NC51	Serbp1	Plasminogen activator inhibitor 1 RNA-binding protein	1.1738	0.231187	4	0.004853	25.586	17.484
VTPPEGYEVVTVFPK	Unmodified	1660.87	O00151	Pdlim1	PDZ and LIM domain protein 1	1.1743	0.231801	2;3	1.1106e-25	68.972	67.35
MEDETQKELETMR	2 Oxidation (M)	1670.71	P48739;B7Z7Q0	Pitpnb	Phosphatidylinositol transfer protein beta isoform	1.1743	0.231801	3	0.028631	29.638	27.64
MVQEAEKYKAEDEVQR	Oxidation (M)	1967.93	H0YG33;P08107;F8VZJ4;F5H1D3;F5GZ62;E7EP94;Q5SP16	Hspa1A	Heat shock 70 kDa protein 1A	1.1745	0.232047	4	2.1581e-19	63.682	60.662
TLKLTTPTYGDLNHLVSATMSGVTTCLR	Unmodified	3049.56	P68371;E7EWR1;Q5ST81;F8VUJ7;Q5JP53;F8VYX6;F8VW92;P07437;P04350;F5H894;F5H8C9;Q9BVA1;Q13885	Tubb4B;Tubb;Tubb4A;Tubb2B;Tubb2A	Tubulin beta-4B chain;Tubulin beta chain;Tubulin beta-4A chain;Tubulin beta-2B chain;Tubulin beta-2A chain	1.1755	0.233275	4	0.0038552	19.997	14.469
TDATLSCDVR	Unmodified	1136.51	Q92692-2;Q92692	Pvrl2	Nectin-2	1.1766	0.234624	2	0.00016175	53.237	44.537
TIAQDYGVLKADEGISFR	Unmodified	1982.01	Q06830	Prdx1	Peroxiredoxin-1	1.1768	0.234869	3	3.4318e-126	112.28	108.56
FKIPGSPPESMGR	Unmodified	1401.71	E7EU23;P50395-2;P50395;Q5SX87;Q5SX90;Q5SX86	Gdi2	Rab GDP dissociation inhibitor beta	1.1778	0.236095	3	1.1549e-31	78.529	78.529
SVFVGNIPYEATEEQLKDIFSEVGPVVSFR	Unmodified	3355.7	E9PID8;B4DUD5;E7EWR4;P33240-2;P33240	Cstf2	Cleavage stimulation factor subunit 2	1.1789	0.237441	3;4	3.7382e-10	42.032	39.769
LLCGKETMVTSTTEPSR	Unmodified	1908.93	P14314-2;P14314	Prkcsh	Glucosidase 2 subunit beta	1.1789	0.237441	3	1.1924e-26	69.979	66.644
LFQVEYAIEAIKLGSTAIGIQTSEGVCLAVEKR	Unmodified	3592.92	P28066	Psma5	Proteasome subunit alpha type-5	1.179	0.237564	4	0.050449	13.513	12.176
GHIASVLNAWPEDVIKAIVVTDGER	Unmodified	2688.42	P48163;B4DZ70	Me1	NADP-dependent malic enzyme	1.1795	0.238175	4	0.050944	14.854	9.3509
KQNDVFGEAEQ	Unmodified	1263.57	B4DHX4;P31150	Gdi1	Rab GDP dissociation inhibitor alpha	1.1796	0.238298	2	1.4514e-10	63.473	63.473
SKPQPKDNGDVCQDCIQMVTDIQTAVR	Unmodified	3102.45	F5H0X6;C9JIZ6;F8W6Z6;B1AVU8;P07602;P07602-2;P07602-3	Psap	Prosaposin;Saposin-A;Saposin-B-Val;Saposin-B;Saposin-C;Saposin-D	1.1802	0.239031	4	5.4122e-27	60.95	58.192
VTTMDAELEFAIQPNTTGKQLFDQVVKTIGLR	Unmodified	3562.87	P15311;P26038	Ezr;Msn	Ezrin;Moesin	1.1806	0.23952	4	0.016867	18.066	16.346
DKLSGEYEKFVSEDDR	Unmodified	1915.88	P34932	Hspa4	Heat shock 70 kDa protein 4	1.1808	0.239765	4	8.4827e-25	115.26	95.593
ILENEKDLEEAEEYKEAR	Unmodified	2207.06	E5RIW3;E5RJD8;O75347	Tbca	Tubulin-specific chaperone A	1.1812	0.240253	4	7.6323e-18	68.41	61.155
VLSEDEEDVDFDIIHNANDTFTVKYVPPAAGR	Unmodified	3575.71	O75369-6;O75369-3;O75369-2;O75369-9;O75369;O75369-8;E7EN95;O75369-5;O75369-4;O75369-7	Flnb	Filamin-B	1.1822	0.241474	4	1.6023e-07	36.752	33.507
LTPTEVKDYLAAIA	Unmodified	1503.82	C9JCK5;P25787	Psma2	Proteasome subunit alpha type-2	1.1824	0.241718	2	3.4254e-05	45.207	45.207
LNLYELKEGR	Unmodified	1233.67	P49720	Psmb3	Proteasome subunit beta type-3	1.1828	0.242206	3	1.8094e-15	76.927	66.272
TLGLYGKDQQEAALVDMVNDGVEDLR	Unmodified	2848.39	A8MX94;P09211	Gstp1	Glutathione S-transferase P	1.1831	0.242572	3;4	0	204.7	195.85
ELTDYLMKILTER	Unmodified	1623.85	P0CG38;Q9BYX7;P0CG39	Potei;Potekp;Potej	POTE ankyrin domain family member I;Putative beta-actin-like protein 3;Putative beta-actin-like protein 3, N-terminally processed;POTE ankyrin domain family member J	1.1834	0.242938	3	0.012297	29.355	21.489
NDNDTFTVKYTPR	Unmodified	1569.74	P21333-2;P21333;Q5HY54;A6NDY9	Flna	Filamin-A	1.185	0.244887	3	1.1416e-06	49.333	46.575
YVEMSTFDIASDAFATFKDLLTR	Unmodified	2640.28	Q9Y376	Cab39	Calcium-binding protein 39	1.1852	0.245131	3	0.0086121	23.208	22.308
GIFPVLCKDPVQEAWAEDVDLR	Unmodified	2556.27	P14618;P14618-2;E9PF79;P14618-3;Q504U3;E7EUJ4	Pkm;Pkm2	Pyruvate kinase PKM;Pyruvate kinase	1.1868	0.247077	3	7.4192e-28	75.868	72.422
ECEIKYTGFR	Unmodified	1301.61	H3BSC0;Q13951;Q13951-2	Cbfb	Core-binding factor subunit beta	1.1889	0.249627	3	0.0079158	39.625	31.215
VTNVEWLLDALYGKVLTDEQYQAVR	Unmodified	2922.51	Q9ULZ3-3;Q9ULZ3-2;Q9ULZ3	Pycard	Apoptosis-associated speck-like protein containing a CARD	1.189	0.249749	3;4	1.1145e-34	69.845	67.154
TKSQGGEPTYNVAVGR	Unmodified	1662.83	C9J712;C9J0J7;C9JQ45;G5E9Q6;P35080-2;P35080	Pfn2	Profilin;Profilin-2	1.1906	0.251689	3	6.8138e-40	77.431	73.516
VKELLVDCYKPTEAFISGLLDKIR	Unmodified	2806.53	Q96C90;F5GXC4;F5H2U0;B5MC51;P53671-3	Ppp1R14B;Limk2	Protein phosphatase 1 regulatory subunit 14B	1.1918	0.253142	5	6.0993e-53	108.44	106.76
EDLHILFSNHGEIKWIDFVR	Unmodified	2467.26	E9PFH8;P05455	Ssb	Lupus La protein	1.1923	0.253747	5	0.017648	18.623	15.091
SDKSPDLAPTPAPQSTPR	Unmodified	1863.93	F8WAE5;Q9BY44-2;B4DF96;B4DQ14;Q9BY44	Eif2A	Eukaryotic translation initiation factor 2A;Eukaryotic translation initiation factor 2A, N-terminally processed	1.1924	0.253868	3	1.5207e-09	51.505	38.356
AKTQTPPVSPAPQPTEER	Unmodified	1932.99	Q14247-3;Q14247;Q14247-2;H0YCD9;B4E358;H0YEV2	Cttn	Src substrate cortactin	1.1927	0.254231	3	1.7199e-58	84.249	82.179
VKVFQSSANYAENFIQSIISTVEPAQR	Unmodified	3025.55	F5H857;P36871	Pgm1	Phosphoglucomutase-1	1.1939	0.255682	3	3.2382e-10	46.399	44.632
NKLNDLEEALQQAKEDLAR	Unmodified	2197.13	CON__P35908;P35908	Krt2	Keratin, type II cytoskeletal 2 epidermal	1.1942	0.256044	4	9.7068e-33	70.837	64.563	+
SKFENEEFFR	Unmodified	1331.61	H3BSC0;Q13951;Q13951-2	Cbfb	Core-binding factor subunit beta	1.195	0.257011	3	9.0376e-06	55.353	41.118
TLGLYGKDQQEAALVDMVNDGVEDLR	Oxidation (M)	2864.39	A8MX94;P09211	Gstp1	Glutathione S-transferase P	1.1954	0.257493	3;4	1.0401e-260	141.48	137.42
TLSDYNIQKESTLHLVLR	Unmodified	2129.15	F5H6Q2;F5GYU3;F5H2Z3;F5H265;F5H7Y5;B4DV12;F5H388;F5H747;F5GXK7;Q96C32;F5H7K6;F5H041;P62987;P62979;P0CG47;P0CG48	Ubc;Ubb;Uba52;Rps27A	Ubiquitin-60S ribosomal protein L40;Ubiquitin;60S ribosomal protein L40;Ubiquitin-40S ribosomal protein S27a;Ubiquitin;40S ribosomal protein S27a;Polyubiquitin-B;Ubiquitin;Polyubiquitin-C;Ubiquitin	1.1961	0.258338	3;4	1.071e-96	104.88	104.88
IKVFGPGIEGKDVFR	Unmodified	1660.93	O75369-6;O75369-3;O75369-2;O75369-9;O75369;O75369-8;E7EN95;O75369-5;O75369-4;O75369-7	Flnb	Filamin-B	1.1969	0.259303	4	1.531e-14	58.885	48.754
ALDFAVGEYNKASNDMYHSR	Oxidation (M)	2303.03	P01034	Cst3	Cystatin-C	1.197	0.259423	4	0.0016655	29.842	27.496
TDKSSASAPDVDDPEAFPALA	Unmodified	2102.96	Q8NC51-4;Q8NC51-3;Q8NC51-2;Q8NC51	Serbp1	Plasminogen activator inhibitor 1 RNA-binding protein	1.1972	0.259664	2	1.8596e-107	102.07	102.07
SKFALITWIGENVSGLQR	Unmodified	2018.09	Q14019;H3BT58	Cotl1	Coactosin-like protein	1.1973	0.259785	4	3.2863e-82	95.9	93.637
ANFENLAKEKEQEDR	Unmodified	1819.87	Q14247-3;Q14247;Q14247-2;H0YCD9;B4E358;E9PKG3;E9PP90	Cttn	Src substrate cortactin	1.1975	0.260026	4	6.7784e-05	40.278	34.004
KAAALEFLNR	Unmodified	1131.64	F5H783;P31948;G3XAD8;F5GXD8	Stip1	Stress-induced-phosphoprotein 1	1.1976	0.260146	3	0.0028158	44.425	40.089
MTGSEFDFEEMKR	Unmodified	1605.68	E7EU23;P50395-2;P50395	Gdi2	Rab GDP dissociation inhibitor beta	1.1978	0.260387	3	5.953e-20	68.277	67.142
GHPDPKLSWSQLGGSPAEPIPGR	Unmodified	2382.21	P50895	Bcam	Basal cell adhesion molecule	1.1991	0.261952	4	1.025e-11	49.125	47.634
LLDQIVEKGR	Unmodified	1169.68	B4E0X8;F8W7W2;E9PEB5;B4DT31;Q96AE4;Q96AE4-2;C9JSZ1	Fubp1	Far upstream element-binding protein 1	1.1994	0.262313	3	0.031225	31.068	11.612
AAFGQGSGPIMLDEVQCTGTEASLADCKSLGWLKSNCR	Unmodified	4113.9	Q08380	Lgals3Bp	Galectin-3-binding protein	1.1995	0.262433	5	0.00044006	19.451	17.004
SIFDFSALKELLSGPNR	Unmodified	1893	F5H857;P36871;B4DPV0;P36871-2	Pgm1	Phosphoglucomutase-1	1.1995	0.262433	3	1.3679e-40	79.393	75.752
IYEKVE	Unmodified	779.407	Q01469;I6L8B7	Fabp5	Fatty acid-binding protein, epidermal	1.1999	0.262914	2	4.0866e-08	74.717	74.717
SLGKGSAPPGPVPEGSIR	Unmodified	1704.92	P78417;F5H7H0	Gsto1	Glutathione S-transferase omega-1	1.2006	0.263756	3	5.9569e-12	57.045	54.287
IPKVQKLLQDFFNGR	Unmodified	1802.02	H0YG33;P08107;F8VZJ4;F5H1D3;F5GZ62;E7EP94;Q5SP16	Hspa1A	Heat shock 70 kDa protein 1A	1.2008	0.263996	4	2.4147e-133	118.51	113.6
LIDALESHHDTWPPACPPLEPAKLEEIDGFFAR	Unmodified	3770.84	O00391;O00391-2	Qsox1	Sulfhydryl oxidase 1	1.2009	0.264116	5	4.3946e-16	48.043	44.418
KGKAGAAAGGPGVSGVCVCKSR	Unmodified	2073.06	B4E1N2;Q16270	Igfbp7	Insulin-like growth factor-binding protein 7	1.2018	0.265197	4;5	5.1564e-46	75.773	75.266
ADLAEEYSKDR	Unmodified	1295.6	P68036;E7EWS7;B4DDG1	Ube2L3	Ubiquitin-conjugating enzyme E2 L3	1.2025	0.266037	2	0.036311	33.761	32.093
SSDFAKIINNTENLVR	Unmodified	1819.94	Q9Y617-2;Q9Y617	Psat1	Phosphoserine aminotransferase	1.2026	0.266157	3	2.3447e-10	52.172	32.929
EKEELMER	Unmodified	1062.5	P35241;F5H1A7;A7YIJ8;P26038	Rdx;Msn	Radixin;Moesin	1.2027	0.266277	3	2.4591e-07	70.256	58.542
LASYLDKVR	Unmodified	1063.6	CON__P13645;P13645;CON__Q99456;Q99456;CON__Q04695;Q04695;CON__Q9QWL7;CON__P08727;CON__P19001;H9KV34;A8MW45;CON__A2A4G1;P08727;C9JM50;F5H7G6;C9JH30;CON__P02533;P02533;CON__P08779;P08779;CON__P19012;P19012	Krt10;Krt12;Krt17;Krt19;Krt14;Krt16;Krt15	Keratin, type I cytoskeletal 10;Keratin, type I cytoskeletal 12;Keratin, type I cytoskeletal 17;Keratin, type I cytoskeletal 19;Keratin, type I cytoskeletal 14;Keratin, type I cytoskeletal 16;Keratin, type I cytoskeletal 15	1.2029	0.266517	3	0.00033131	54.191	46.361	+
GPLVKYSSDYFQAPSDYR	Unmodified	2091.99	Q08380;B4DVE1;B4DI70	Lgals3Bp	Galectin-3-binding protein	1.2029	0.266517	3	3.2211e-23	62.94	55.622
ITKLDQILLNGNNITMLVPGGEGPEV	Unmodified	2734.46	Q9Y4Y9-2;Q9Y4Y9	Lsm5	U6 snRNA-associated Sm-like protein LSm5	1.2029	0.266517	3	6.7907e-10	45.941	44.089
DAQYAPGYDKVKDISEVVTPR	Unmodified	2350.18	E7EVA3;B4E1Z4;P00751;E7ETN3;H7C5H1	Cfb	Complement factor B;Complement factor B Ba fragment;Complement factor B Bb fragment	1.2032	0.266876	4	0.058833	16.06	11.05
EKLQEEMLQR	Unmodified	1302.66	P08670;B0YJC4;F5H288	Vim	Vimentin	1.2032	0.266876	3	0.00077762	67.207	57.552
NPYYGGESASITPLEDLYKR	Unmodified	2272.1	E7EU23;P50395-2;P50395;Q5SX87;Q5SX90	Gdi2	Rab GDP dissociation inhibitor beta	1.2036	0.267356	3	0	160.67	158.42
SEVDMLKIR	Unmodified	1089.59	P07355;P07355-2;A6NMY6	Anxa2;Anxa2P2	Annexin A2;Putative annexin A2-like protein	1.2041	0.267955	3	0.00022706	56.258	48.023
IVAPGKGILAADESTGSIAKR	Unmodified	2053.15	P04075;H3BPS8;H3BQN4;H3BUH7	Aldoa	Fructose-bisphosphate aldolase A;Fructose-bisphosphate aldolase	1.2045	0.268434	4	3.8449e-139	114.46	110.93
KIVSLLAASEAEVEQLLSER	Unmodified	2184.2	F5H2T8;B7Z4S8;Q99538	Lgmn	Legumain	1.2046	0.268554	3;4	3.7657e-209	139.2	139.2
KEQTADGVAVIPVLQR	Unmodified	1722.96	A6NFX8;Q9UKK9;H0YEY4;A6NCQ0;A6NJU6;A6NHE8	Nudt5	ADP-sugar pyrophosphatase	1.2046	0.268554	4	0.00063151	35.492	32.631
KPANDITSQLEINFGDLGR	Unmodified	2087.06	Q8NC51-4;Q8NC51-3;Q8NC51-2;Q8NC51	Serbp1	Plasminogen activator inhibitor 1 RNA-binding protein	1.2047	0.268674	3	4.0223e-96	102.59	102.59
YDGLKYDVKKVEEVVYDLSIR	Unmodified	2530.33	E9PGT1;Q15631;B7Z5D9	Tsn	Translin	1.2048	0.268794	5	0.00071615	31.067	28.481
GSVVENSEPGELVATLKTLDADISEQNR	Unmodified	2970.48	Q9NYQ8	Fat2	Protocadherin Fat 2	1.2051	0.269153	4	0.00015883	26.13	22.598
LMKELEEIR	Oxidation (M)	1175.62	P68036	Ube2L3	Ubiquitin-conjugating enzyme E2 L3	1.2052	0.269273	3	0.0012557	56.632	42.514
YLEDKAQELAR	Unmodified	1334.68	G3XAI2;P07942	Lamb1	Laminin subunit beta-1	1.2058	0.269991	3	2.004e-33	84.507	75.503
KTGPAAAQVQVGKQEEDSR	Unmodified	1998.01	E7ETY2;E9PHK9;Q13428-2;Q13428-8;Q13428-6;Q13428-7;Q13428;Q13428-3;Q13428-4;Q13428-5	Tcof1	Treacle protein	1.2085	0.273217	4	4.0338e-10	52.185	50.187
DQKKTQEQLALEMAELTAR	Oxidation (M)	2218.13	P26038	Msn	Moesin	1.2096	0.27453	4	2.7559e-16	57.41	55.25
MKGLGTDEDSLIEIICSR	Unmodified	2035.99	B3KRQ1;H0YN28;H0YL33;H0YNA0;H0YLE2;H0YN52	Anxa2	Annexin	1.2098	0.274769	3	2.0917e-69	90.872	84.598
VTAEDKGTGNKNKITITNDQNR	Unmodified	2416.23	P11021	Hspa5	78 kDa glucose-regulated protein	1.2103	0.275365	5	6.8254e-59	81.884	81.884
VMFTEDLKLPASFDAR	Oxidation (M)	1854.92	P07858;E9PJ67;E9PCB3;E9PKD0;E9PKQ7;E9PNL5;E9PHZ5;E9PLY3;E9PSG5;E9PQM1;E9PL32;E9PS78;E9PR54	Ctsb	Cathepsin B;Cathepsin B light chain;Cathepsin B heavy chain	1.2105	0.275603	3	1.0691e-60	94.454	92.171
ALKNNSNDIVNAIMELTM	2 Oxidation (M)	2021.98	F8VZJ2;H0YHX9;Q13765;F8VU71;E9PAV3	Naca	Nascent polypeptide-associated complex subunit alpha;Nascent polypeptide-associated complex subunit alpha, muscle-specific form	1.2105	0.275603	2	4.4233e-06	45.876	40.999
LPGLAKQPSFR	Unmodified	1212.7	P10619;Q5JZH0;Q5JZG9	Ctsa	Lysosomal protective protein;Lysosomal protective protein 32 kDa chain;Lysosomal protective protein 20 kDa chain	1.2143	0.280125	3	9.9708e-100	117.25	99.777
PKMFEELGQR	Unmodified	1233.62	Q92598-2;Q92598-3;Q92598;B4DY72;B4DYH1	Hsph1	Heat shock protein 105 kDa	1.2149	0.280838	3	0.00028627	48.981	41.094
NPYYGGESSSITPLEELYKR	Unmodified	2302.11	B4DHX4;P31150;G5E9U5	Gdi1	Rab GDP dissociation inhibitor alpha	1.215	0.280956	3	4.8038e-70	90.453	88.823
PAEDMEEEQAFKR	Oxidation (M)	1594.69	Q5T6W5;P61978;P61978-3;P61978-2;B4DFF1;Q5T6W2	Hnrnpk	Heterogeneous nuclear ribonucleoprotein K	1.2157	0.281787	3	0.034533	33.589	31.024
KLAQQYYLVYQEPIPTAQLVQR	Unmodified	2648.43	C9JCK5;P25787;Q6MZI6	Psma2;Dkfzp686D09174	Proteasome subunit alpha type-2	1.2157	0.281787	4;5	7.0277e-05	36.663	35.631
LIGDAAKNQVALNPQNTVFDAKR	Unmodified	2482.33	H0YG33;P08107	Hspa1A	Heat shock 70 kDa protein 1A	1.2161	0.282262	4;5	8.0919e-12	50.202	43.839
DKVVGKDYLLCDYNR	Unmodified	1856.91	B1AK87;B1AK88;E7EQ40;P47756-2;P47756;F6Q0E3;F6USW4;B1AK85	Capzb	F-actin-capping protein subunit beta	1.2167	0.282973	4	5.9944e-14	55.66	53.516
FNEVAAQYSEDKAR	Unmodified	1626.76	H0Y4T6;H0Y8P6;H0Y610;Q9Y237;F5H1P5;Q9Y237-2	Pin4	Peptidyl-prolyl cis-trans isomerase NIMA-interacting 4	1.2172	0.283566	3	2.1981e-63	98.253	78.129
NGKTSKKITIADCGQLE	Unmodified	1861.96	B4DM82;P62937;Q567Q0	Ppia	Peptidyl-prolyl cis-trans isomerase;Peptidyl-prolyl cis-trans isomerase A;Peptidyl-prolyl cis-trans isomerase A, N-terminally processed	1.2181	0.284633	4	0.010179	22.826	17.361
YQMGCECKITR	Oxidation (M)	1460.62	P16035;B4DFW2	Timp2	Metalloproteinase inhibitor 2	1.2184	0.284988	3	0.0439	37.995	32.275
DQKKTQEQLALEMAELTAR	Unmodified	2202.13	P26038	Msn	Moesin	1.2195	0.28629	4	2.7066e-112	111.57	109.15
LMKELEEIR	Unmodified	1159.63	P68036	Ube2L3	Ubiquitin-conjugating enzyme E2 L3	1.2202	0.287118	3	4.3332e-60	105.2	81.206
QYTSPEEIDAQLQAEKQKAR	Unmodified	2332.17	Q13442;F8WBW6	Pdap1	28 kDa heat- and acid-stable phosphoprotein	1.2208	0.287827	4	1.861e-16	54.511	51.844
KNITYEELR	Unmodified	1164.61	D6RDK6;D6RBN5;Q9NX40	Ociad1	OCIA domain-containing protein 1	1.2209	0.287945	3	6.7867e-06	64.841	45.234
CKQLICDPSYIPDR	Unmodified	1763.83	B4DHX4;P31150	Gdi1	Rab GDP dissociation inhibitor alpha	1.221	0.288063	3	0.067172	32.152	27.671
EKNLDDLTLLKQLR	Unmodified	1697.97	C9JQ41;H7C525;Q4VC31	Ccdc58	Coiled-coil domain-containing protein 58	1.2213	0.288418	4	2.6023e-41	86.944	85.26
VVGKPAQLGTQR	Unmodified	1252.73	Q9C0C2;Q9C0C2-2	Tnks1Bp1	182 kDa tankyrase-1-binding protein	1.2223	0.289598	3	0.052573	23.682	15.272
IKTDGAAPNVAPSDVGGGGGR	Unmodified	1894.95	Q12860-2;Q12860	Cntn1	Contactin-1	1.2224	0.289716	3	0.020812	21.242	16.338
AGEDAVWVLDSGSVR	Unmodified	1559.76	Q6ZRP7	Qsox2	Sulfhydryl oxidase 2	1.2227	0.29007	2	8.6986e-14	77.068	66.122
EQCCYNCGKPGHLAR	Unmodified	1848.78	P62633-2;P62633;B4DP17;P62633-3;P62633-5;P62633-4;E9PDR7	Cnbp	Cellular nucleic acid-binding protein	1.2241	0.291721	4	1.2321e-07	47.621	44.566
VMFTEDLKLPASFDAR	Unmodified	1838.92	P07858;E9PJ67;E9PCB3;E9PKD0;E9PKQ7;E9PNL5;E9PHZ5;E9PLY3;E9PSG5;E9PQM1;E9PL32;E9PS78;E9PR54	Ctsb	Cathepsin B;Cathepsin B light chain;Cathepsin B heavy chain	1.2242	0.291839	3	3.0103e-49	87.138	82.941
EQIKSLNNQFASFIDKVR	Unmodified	2136.13	CON__P04264;P04264;CON__ENSEMBL:ENSBTAP00000038253	Krt1	Keratin, type II cytoskeletal 1	1.2248	0.292546	4	3.1295e-70	93.371	88.43	+
NKLAELEEALQKAKQDMAR	Unmodified	2185.15	CON__P13647;P13647;E7EU87;H0YI76	Krt5	Keratin, type II cytoskeletal 5	1.2255	0.29337	5	1.4128e-96	102.89	102.89	+
AVLLGPPGAGKGTQAPR	Unmodified	1588.9	F8W1A4;P54819-2;P54819;F8VZG5;E7EWH4;P54819-3;P54819-5;G3V213	Ak2	Adenylate kinase 2, mitochondrial;Adenylate kinase 2, mitochondrial;Adenylate kinase 2, mitochondrial, N-terminally processed	1.2256	0.293488	3	5.2588e-07	47.904	44.807
KAPSDLYQIILKALER	Unmodified	1857.07	P07384;H7C5Z3;E9PL37	Capn1	Calpain-1 catalytic subunit	1.2262	0.294194	4	5.7889e-12	66.809	61.905
IESVLSSSGKR	Unmodified	1161.64	P17900	Gm2A	Ganglioside GM2 activator;Ganglioside GM2 activator isoform short	1.2267	0.294782	3	1.3767e-10	60.255	45.576
ALDFAVGEYNKASNDMYHSR	Unmodified	2287.03	P01034	Cst3	Cystatin-C	1.2278	0.296076	3;4	0.0014793	29.058	24.419
KFAADAVKLER	Unmodified	1246.7	P37837	Taldo1	Transaldolase	1.2278	0.296076	4	0.021064	23.468	18.155
GGLPLEEVTVAEVLAAR	Unmodified	1722.95	F8WCC8;P15289	Arsa	Arylsulfatase A;Arylsulfatase A component B;Arylsulfatase A component C	1.2289	0.297368	3	0.0078978	26.837	26.837
YEKDTVVVQDLGNIFTR	Unmodified	1996.03	P10619;Q5JZH0	Ctsa	Lysosomal protective protein;Lysosomal protective protein 32 kDa chain;Lysosomal protective protein 20 kDa chain	1.2302	0.298893	3	3.5125e-15	62.203	51.936
LKVPEDLPPGTVLTFLDASDPDLGPAGEVR	Unmodified	3117.62	Q9NYQ8	Fat2	Protocadherin Fat 2	1.2311	0.299948	3	1.8696e-81	84.938	83.102
EKGFHLDVEDYLSGVLILASELSR	Unmodified	2689.4	E9PGT1;Q15631;B7Z5D9;H7C1D4	Tsn	Translin	1.2315	0.300417	4	0.0041764	22.257	20.987
LPPGEYVVVPSTFEPNKEGDFVLR	Unmodified	2688.38	P07384;H7C5Z3	Capn1	Calpain-1 catalytic subunit	1.2317	0.300651	3	2.3777e-09	47.931	44.969
AEDGENYDIKKQAEILQESR	Unmodified	2335.13	E5RIW3;E5RJD8;O75347;B4DT30	Tbca	Tubulin-specific chaperone A	1.2327	0.301822	4	1.8018e-43	77.221	71.552
KVVQSLEQTAR	Unmodified	1257.7	E9PGT1;Q15631;H7C1D4;B7Z3X8	Tsn	Translin	1.233	0.302173	3	4.8579e-69	102.4	95.382
TAKGEKFVMQEEFSR	Oxidation (M)	1801.87	B3KQT9;G5EA52;P30101;F5H119	Pdia3	Protein disulfide-isomerase;Protein disulfide-isomerase A3	1.2337	0.302992	4	0.0072082	25.823	19.221
NDAKNAVEEYVYEFR	Unmodified	1845.85	Q92598-2;Q92598-3;Q92598;B4DY72;B4DYH1	Hsph1	Heat shock protein 105 kDa	1.2352	0.304745	3	4.7902e-40	80.738	73.788
SLFSSIGEVESAKLIR	Unmodified	1734.95	Q15717	Elavl1	ELAV-like protein 1	1.2382	0.308244	3	2.2865e-05	46.121	40.111
MQLHEGRPKQKRHR	Unmodified	1799.98	C9JR69;Q3L8U1-2;Q3L8U1-3;Q3L8U1	Chd9	Chromodomain-helicase-DNA-binding protein 9	1.2396	0.309875	4	0.014431	24.929	19.388
VQPIKLAR	Unmodified	923.592	P62857	Rps28	40S ribosomal protein S28	1.2413	0.311852	3	0.003605	51.335	47.35
AEEYEFLTPVEEAPKGMLAR	Oxidation (M)	2295.11	P52565	Arhgdia	Rho GDP-dissociation inhibitor 1	1.2417	0.312317	3	6.0437e-16	58.564	57.498
ESFNPESYELDKSFR	Unmodified	1846.84	Q5T5U6;Q5T5U9;D6PSQ9;P49903	Sephs1	Selenide, water dikinase 1	1.242	0.312665	3	1.2146e-13	55.755	53.368
GENLVSMTVEGPPPKDTGIAR	Unmodified	2167.09	E7ENP4;P14678-2;P63162;P14678;B3KVR1;P14678-3	Snrpb;Snrpn	Small nuclear ribonucleoprotein-associated proteins B and B';Small nuclear ribonucleoprotein-associated protein N	1.2427	0.313478	3	3.5028e-16	57.484	52.357
LKQIEEQTKKAQQELEEQTR	Unmodified	2456.29	P26038	Msn	Moesin	1.2442	0.315218	5	1.1059e-42	77.08	76.198
KELEQVCNPIISGLYQGAGGPGPGGFGAQGPKGGSGSGPTIEEVD	Unmodified	4368.1	H0YG33;P08107;F8VZJ4;F5H1D3;F5GZ62;E7EP94;Q5SP16	Hspa1A	Heat shock 70 kDa protein 1A	1.2446	0.315682	4;5	1.321e-06	23.281	22.42
KVVDYSQFQESDDADEDYGR	Unmodified	2365	Q9H1E3	Nucks1	Nuclear ubiquitous casein and cyclin-dependent kinase substrate 1	1.2448	0.315914	3	3.2324e-50	79.467	79.467
LVQAEYWHDPIKEDVYR	Unmodified	2160.06	P50897;Q5T0S4;B4DWU3;E9PMG2;P50897-2	Ppt1	Palmitoyl-protein thioesterase 1	1.2469	0.318346	4	1.7855e-73	99.663	99.663
EYWMDPEGEMKPGR	Oxidation (M)	1739.73	P53999;F5H1H8	Sub1	Activated RNA polymerase II transcriptional coactivator p15	1.2474	0.318924	3	0.0022041	36.292	35.468
ALKNNSNDIVNAIMELTM	Unmodified	1989.99	F8VZJ2;H0YHX9;Q13765;F8VU71;E9PAV3	Naca	Nascent polypeptide-associated complex subunit alpha;Nascent polypeptide-associated complex subunit alpha, muscle-specific form	1.2475	0.31904	2;3	1.036e-22	62.203	51.7
LAKADGIVSKNF	Unmodified	1261.7	P63220	Rps21	40S ribosomal protein S21	1.2492	0.321004	3	9.3598e-26	79.885	79.885
GKLKVLATAFDTTLGGR	Unmodified	1747	P34932;F5H3R0	Hspa4	Heat shock 70 kDa protein 4	1.2496	0.321466	4	1.5012e-06	48.216	45.458
GLEVSKCEIAR	Unmodified	1260.65	Q9BR76	Coro1B	Coronin-1B	1.2503	0.322274	3	0.022626	29.303	9.6444
LDSELKNMQDMVEDYR	Unmodified	1984.89	CON__P04264;P04264	Krt1	Keratin, type II cytoskeletal 1	1.2532	0.325617	3	6.6262e-116	114.63	112.89	+
EIVSGMKYIQHTYR	Unmodified	1723.87	P52565;A8MXW0	Arhgdia	Rho GDP-dissociation inhibitor 1	1.2536	0.326077	4	0.064321	12.792	8.4433
MTGSEFDFEEMKR	Oxidation (M)	1621.68	E7EU23;P50395-2;P50395	Gdi2	Rab GDP dissociation inhibitor beta	1.2537	0.326192	3	0.0021902	38.769	37.734
TKNETDEDGWTTVR	Unmodified	1650.75	F5H335;Q14152	Eif3A	Eukaryotic translation initiation factor 3 subunit A	1.2544	0.326997	3	2.5176e-11	59.709	49.356
FLLQVYAPLPGR	Unmodified	1372.79	H0YFM2	Pdcd2		1.2545	0.327112	3	0.028521	24.853	0.59872
SDLAVPSELALLKAVDTWSWGER	Unmodified	2542.31	Q08380;B4DVE1;B4DI70	Lgals3Bp	Galectin-3-binding protein	1.2547	0.327342	3	2.4899e-94	96.504	95.319
DLEHLSKFIEEHATKLSR	Unmodified	2152.13	P13667	Pdia4	Protein disulfide-isomerase A4	1.2565	0.329411	5	0.049391	13.154	11.84
IIDKNGIHDLDNISFPKQGS	Unmodified	2210.13	P49721	Psmb2	Proteasome subunit beta type-2	1.2568	0.329755	4	7.2835e-11	49.66	48.097
AMTKDNNLLGR	Oxidation (M)	1247.63	H0YG33;P08107;F8VZJ4;F5H1D3;F5GZ62;E7EP94;Q5SP16;B4DHP5;F8W1P1;B4DXY3;F8WEE3;Q53FA3;P34931;P17066	Hspa1A;Hspa1L;Hspa6	Heat shock 70 kDa protein 1A;Heat shock 70 kDa protein 1-like;Heat shock 70 kDa protein 6	1.257	0.329985	3	1.6229e-32	83.045	75.478
NIQVDEANLLTWQGLIVPDNPPYDKGAFR	Unmodified	3282.67	P68036;E7EWS7	Ube2L3	Ubiquitin-conjugating enzyme E2 L3	1.257	0.329985	4;5	1.121e-96	89.186	87.013
SWKVFNER	Unmodified	1064.54	C9JQ41;H7C525;Q4VC31;C9JBU9	Ccdc58	Coiled-coil domain-containing protein 58	1.258	0.331132	3	0.043946	37.153	17.591
KAQPAQPADEPAEKADEPMEH	Unmodified	2288.04	P25786;P25786-2;F5GX11	Psma1	Proteasome subunit alpha type-1	1.2586	0.33182	4	2.6331e-07	44.238	41.092
VIKDFMIQGGDFTR	Oxidation (M)	1641.82	P23284	Ppib	Peptidyl-prolyl cis-trans isomerase B	1.2589	0.332164	3	2.0324e-20	71.08	67.186
LCGTFLGGPKPPQR	Unmodified	1526.8	P07858;E9PJ67;E9PCB3;E9PKD0;E9PKQ7;E9PNL5;E9PHZ5;E9PLY3;E9PSG5;E9PQM1;E9PL32;E9PS78;E9PR54	Ctsb	Cathepsin B;Cathepsin B light chain;Cathepsin B heavy chain	1.2604	0.333882	3	3.2317e-32	80.17	73.894
SFDGFSSAQKNQEQLLTLASILR	Unmodified	2552.32	Q9Y5Z4-2;Q9Y5Z4	Hebp2	Heme-binding protein 2	1.2609	0.334454	3;4	4.1611e-74	140.45	135.69
YASICQQNGIVPIVEPEILPDGDHDLKR	Unmodified	3175.6	P04075;H3BPS8;H3BQN4;B7Z1N6;P09972;B7Z3K7	Aldoa;Aldoc	Fructose-bisphosphate aldolase A;Fructose-bisphosphate aldolase;Fructose-bisphosphate aldolase C	1.2611	0.334683	4	4.9474e-92	90.744	87.28
NLENFKQGR	Unmodified	1104.57	Q68BL7-3;Q68BL7-2;Q68BL7;H7BXV9;F2Z3N3;Q68BL8-2;Q68BL8	Olfml2A;Olfml2B	Olfactomedin-like protein 2A;Olfactomedin-like protein 2B	1.2619	0.335598	3	0.01592	36.381	18.869
AKFYPEDVSEELIQDITQR	Unmodified	2280.13	P26038	Msn	Moesin	1.2622	0.335941	3;4	1.4953e-259	148.06	135.6
LVDSKGFDEYMKELGVGIALR	Oxidation (M)	2355.21	Q01469	Fabp5	Fatty acid-binding protein, epidermal	1.2625	0.336283	4	3.6681e-94	97.256	83.151
EYFGGFGEVESIELPMDNKTNKR	Unmodified	2659.26	F5H6R6;H0YA96;H0Y8G5;H7BXN2;B4DTC3;Q14103-4;Q14103-3;Q14103-2;Q14103	Hnrnpd	Heterogeneous nuclear ribonucleoprotein D0	1.2638	0.337768	4	1.0547e-58	80.412	78.695
AQSEAEKLAKER	Unmodified	1358.72	P26038	Msn	Moesin	1.2646	0.338681	4	0.0060431	31.675	27.334
GKSPSDCCHNQCAAGCTGPR	Unmodified	2218.87	E9PFD7;P00533;P00533-4;P00533-3;Q504U8;P00533-2;H0Y3N3;F8W704	Egfr	Receptor protein-tyrosine kinase;Epidermal growth factor receptor	1.2649	0.339023	4	0.053749	14.105	14.105
IEEVTKKGNEAVASR	Unmodified	1629.87	Q8NBJ4-2;Q8NBJ4	Golm1	Golgi membrane protein 1	1.2653	0.339479	4	0.034513	20.439	16.722
AYDGTTYLPGIVGLNNIKANDYANAVLQALSNVPPLR	Unmodified	3915.05	B8ZZD1;B9A018;B4DHT4;G5E9H0;Q53GS9	Usp39	U4/U6.U5 tri-snRNP-associated protein 2	1.2653	0.339479	4	3.6398e-10	33.06	32.473
IITITGTQDQIQNAQYLLQNSVKQYSGKFF	Unmodified	3445.79	Q5T6W5;P61978	Hnrnpk	Heterogeneous nuclear ribonucleoprotein K	1.2662	0.340505	4	1.2055e-17	51.621	48.446
HQGVMVGMGQKDSYVGDEAQSKR	Oxidation (M)	2522.16	F5H0N0;B4E335;I3L3I4;P63261;P60709;I3L3I0;I3L1U9;G5E9R0;I3L3R2;E7EVS6;Q5T8M7;F5H1C1;P63267;P68133;P68032;P62736;C9JTX5;C9JUM1;C9JZR7;F8WB63;B8ZZJ2;C9JFL5;F6UVQ4;F6QUT6;E7EQV5;Q5T8M8;A6NL76	Actg1;Actb;Actg2;Acta1;Actc1;Acta2	Actin, cytoplasmic 2;Actin, cytoplasmic 2, N-terminally processed;Actin, cytoplasmic 1;Actin, cytoplasmic 1, N-terminally processed;Actin, gamma-enteric smooth muscle;Actin, alpha skeletal muscle;Actin, alpha cardiac muscle 1;Actin, aortic smooth muscle	1.2666	0.340961	5	0.0015438	28.675	25.554
HMSEFMECNLNELVKHGLR	Unmodified	2343.09	P25786;P25786-2;F5GX11	Psma1	Proteasome subunit alpha type-1	1.2674	0.341872	5	0.012133	19.725	19.725
VTPGSKAALANLCIGDVITAIDGENTSNMTHLEAQNR	Unmodified	3880.9	O00151	Pdlim1	PDZ and LIM domain protein 1	1.2694	0.344147	5	3.8086e-38	60.649	57.024
LPELKGNIR	Unmodified	1038.62	H0YDV7;Q96NN6;Q96AC6	Kifc2	Kinesin-like protein KIFC2	1.2695	0.34426	3	0.043542	28.696	0.92487
KIPNPDFFEDLEPFR	Unmodified	1862.92	B4E2T8;P27824	Canx	Calnexin	1.2698	0.344601	3	2.8918e-40	81.632	81.632
KLVILEGELER	Unmodified	1297.76	P67936;Q5TCU3;CON__Q3SX28;Q5TCU8;P07951-3;P67936-2;P07951-2;P07951	Tpm4;Tpm2	Tropomyosin alpha-4 chain;Tropomyosin beta chain	1.2703	0.345169	3	7.4742e-15	71.176	63.42	+
CGESGHLAKDCDLQEDACYNCGR	Unmodified	2714.06	P62633-2;P62633;B4DP17;P62633-3	Cnbp	Cellular nucleic acid-binding protein	1.2705	0.345396	4	4.3228e-17	58.093	58.093
ADGYVLEGKELEFYLR	Unmodified	1900.96	Q5JR95;P62241	Rps8	40S ribosomal protein S8	1.2708	0.345737	3	0.0027058	32.858	25.54
EAGAGGLAIAVEGPSKAEISFEDR	Unmodified	2373.18	P21333-2;P21333;Q5HY54;E9PHF0;H0Y5C6	Flna	Filamin-A	1.271	0.345964	3	1.1849e-95	99.064	62.794
DAKLDKAQIHDLVLVGGSTR	Unmodified	2135.17	H0YG33;P08107;F8VZJ4;F5H1D3;F5GZ62;E7EP94;Q5SP16	Hspa1A	Heat shock 70 kDa protein 1A	1.2711	0.346078	5	2.3503e-32	65.855	58.538
GQRKGAGSVFR	Unmodified	1161.64	E9PP36;G3V1A1;E9PKZ0;E9PIZ3;E9PKU4;P62917	Rpl8	60S ribosomal protein L8	1.2712	0.346191	2	0.022936	33.088	24.602
TFIAIKPDGVQR	Unmodified	1343.76	Q32Q12;P22392;P22392-2;E7ERL0;P15531;P15531-2;C9K028;E5RHP0	Nme1-Nme2;Nme2;Nme1	Nucleoside diphosphate kinase;Nucleoside diphosphate kinase B;Nucleoside diphosphate kinase A	1.2713	0.346305	3	0.00016895	55.261	51.088
NSLCIENSCIAAHDKR	Unmodified	1886.87	Q15582;G8JLA8;B9ZVW9;H0Y8L3	Tgfbi	Transforming growth factor-beta-induced protein ig-h3	1.2717	0.346758	4	0.048302	15.207	13.585
DPQFQKLQQWYR	Unmodified	1635.82	P06744;P06744-2	Gpi	Glucose-6-phosphate isomerase	1.2718	0.346872	3	0	175.15	169.26
DFIKNMITGTSQADCAVLIVAAGVGEFEAGISKNGQTR	Unmodified	3967.98	Q6IQ15;Q5VTE0;P68104;F8W6I0;Q05639;Q5JR01	Eef1A1;Eef1A1P5;Eef1A2	Elongation factor 1-alpha 1;Putative elongation factor 1-alpha-like 3;Elongation factor 1-alpha 2	1.2723	0.347439	4;5	8.6296e-43	65.737	64.849
KLLEGEECR	Unmodified	1132.55	E7EQV7;CON__P48668;CON__P04259;P48668;P04259;E7EUE8;F5H6G5;CON__P50446;CON__Q8BGZ7;CON__O95678;O95678;H0YIC5;CON__P07744;CON__Q7RTS7;CON__Q6NXH9;CON__Q32MB2;F8W1S1;CON__Q922U2;CON__Q01546;F8WC76;Q7RTS7;Q86Y46;Q01546;P12036-2;P12036;CON__P35908;P35908;CON__Q3TTY5;CON__P13647;P13647;E7EU87;CON__Q5XQN5;H0YI76;CON__P02538;P02538	Krt6C;Krt6B;Krt75;Krt73;Krt74;Krt76;Nefh;Krt2;Krt5;Krt6A	Keratin, type II cytoskeletal 6C;Keratin, type II cytoskeletal 6B;Keratin, type II cytoskeletal 75;Keratin, type II cytoskeletal 74;Keratin, type II cytoskeletal 73;Keratin, type II cytoskeletal 2 oral;Neurofilament heavy polypeptide;Keratin, type II cytoskeletal 2 epidermal;Keratin, type II cytoskeletal 5;Keratin, type II cytoskeletal 6A	1.2728	0.348006	3	8.2706e-19	82.287	76.252	+
KFDLGQDVIDFTGHALALYR	Unmodified	2278.17	B4DHX4;P31150	Gdi1	Rab GDP dissociation inhibitor alpha	1.2734	0.348686	4	1.6957e-51	82.609	82.609
AWVWNTHADFADECPKPELLAIR	Unmodified	2738.33	C9JXG8;C9JJ34;B7Z6U1;C9JGV6;P43487;H7C137;B3KUP2	Ranbp1	Ran-specific GTPase-activating protein	1.2737	0.349026	4	1.2462e-07	42.863	40.035
IDINMSGFNETDDLKR	Unmodified	1866.88	F8W8D8;B7Z6M1;B4DGB4;P13797;H7C4N2	Pls3	Plastin-3	1.2745	0.349931	3	7.8848e-41	82.349	73.748
LLCGKETMVTSTTEPSR	Oxidation (M)	1924.92	P14314-2;P14314	Prkcsh	Glucosidase 2 subunit beta	1.2745	0.349931	3	1.4832e-06	48.216	43.868
DSYTLIIQATEKTLELEALTR	Unmodified	2407.28	Q9NYQ8	Fat2	Protocadherin Fat 2	1.2747	0.350158	3	0	166.29	164.77
EGLENDLKSVNFDMTSKFLTALAQDGVINEEALSVTELDR	Unmodified	4411.17	Q8WUM4;E9PFU1	Pdcd6Ip	Programmed cell death 6-interacting protein	1.2748	0.350271	5	0.0050528	14.932	13.572
LELKLDDIEEFENIR	Unmodified	1874.96	Q8NHZ8	Cdc26	Anaphase-promoting complex subunit CDC26	1.2749	0.350384	3	0.0022509	33.893	24.849
QQEGFKGTFPDAR	Unmodified	1479.71	F5GYZ3;Q15233	Nono	Non-POU domain-containing octamer-binding protein	1.2749	0.350384	3	1.0251e-09	54.898	47.287
GLFIIDDKGILR	Unmodified	1358.79	Q13162;H7C3T4;Q06830	Prdx4;Prdx1	Peroxiredoxin-4;Peroxiredoxin-1	1.2751	0.35061	3	4.5974e-84	110.08	107.71
FIYGKGWDPYVG	Unmodified	1400.68	H7C218;H7C0X5;Q9H3G5	Cpvl	Probable serine carboxypeptidase CPVL	1.2761	0.351741	2	0.0058614	40.015	31.616
NLDLDSIIAEVKAQYEEIAQR	Unmodified	2417.24	E7EQV7;CON__P48668;CON__P04259;P48668;P04259;E7EUE8;F5H6G5;CON__P35908;P35908;CON__P02538;P02538	Krt6C;Krt6B;Krt2;Krt6A	Keratin, type II cytoskeletal 6C;Keratin, type II cytoskeletal 6B;Keratin, type II cytoskeletal 2 epidermal;Keratin, type II cytoskeletal 6A	1.2764	0.352081	3;4;5	0	189.11	185.84	+
DLGEELEALKTELEDTLDSTAAQQELR	Unmodified	3016.47	P35579	Myh9	Myosin-9	1.2767	0.35242	3;4	2.4076e-14	48.773	47.152
MGYAEEAPYDAIHVGAAAPVVPQALIDQLKPGGR	Unmodified	3503.79	B7Z972;H7BY58;P22061;P22061-2	Pcmt1	Protein-L-isoaspartate O-methyltransferase;Protein-L-isoaspartate(D-aspartate) O-methyltransferase	1.2803	0.356482	5	0.05287	12.403	6.3962
KSQLVYQSR	Unmodified	1107.6	Q08380;B4DVE1;B4DI70	Lgals3Bp	Galectin-3-binding protein	1.2819	0.358284	3	0.00016416	57.532	42.852
GTDECAIESIAVAATPIPKL	Unmodified	2055.06	F5HGG6;P53634	Ctsc	Dipeptidyl peptidase 1;Dipeptidyl peptidase 1 exclusion domain chain;Dipeptidyl peptidase 1 heavy chain;Dipeptidyl peptidase 1 light chain	1.2854	0.362217	3	1.6256e-82	95.205	93.797
AFAEKNNLSFIETSALDSTNVEEAFKNILTEIYR	Unmodified	3876.94	Q15907	Rab11B	Ras-related protein Rab-11B	1.2865	0.363451	5	5.0951e-30	58.434	57.028
GSYGDLGGPIITTQVTIPKDLAGSIIGKGGQR	Unmodified	3168.71	Q5T6W5;P61978;P61978-3;P61978-2;B4DFF1	Hnrnpk	Heterogeneous nuclear ribonucleoprotein K	1.2876	0.364684	4	1.1601e-59	86.543	84.255
KIVTYPGELLLQGVHDDVDIILLQD	Unmodified	2805.52	Q9P1F3	Abracl	Costars family protein ABRACL	1.2877	0.364797	3	1.0214e-121	103.02	102.65
SGQAKETIPLQETSLYTQDR	Unmodified	2264.13	P50897;P50897-2;E9PSE5	Ppt1	Palmitoyl-protein thioesterase 1	1.2888	0.366028	3	8.4732e-210	140.2	138.02
SQNKEDYAGLKEEFR	Unmodified	1812.86	P78417;Q5TA02;D3DRA3	Gsto1	Glutathione S-transferase omega-1	1.29	0.367371	4	1.6365e-19	64.52	58.625
QAVDQIKSQEQLAAELAEYTAKIALLEEAR	Unmodified	3328.75	P15311;E7EQR4	Ezr	Ezrin	1.291	0.368489	4;5	0	232.53	224.05
GYFEYIEENKYSR	Unmodified	1696.77	Q00839-2;Q00839;B3KX72;Q5RI18	Hnrnpu	Heterogeneous nuclear ribonucleoprotein U	1.2911	0.368601	3	0.00278	35.809	33.024
KEKLDSVIEFSIPDSLLIR	Unmodified	2201.23	F8W1A4;P54819-2;P54819;F8VZG5;F8VY04;E7EWH4;P54819-6;P54819-3;P54819-4	Ak2	Adenylate kinase 2, mitochondrial;Adenylate kinase 2, mitochondrial;Adenylate kinase 2, mitochondrial, N-terminally processed	1.2915	0.369048	4	0.0026738	27.129	25.332
ASHEEVEGLVEKIR	Unmodified	1594.83	Q08380;B4DVE1;B4DI70	Lgals3Bp	Galectin-3-binding protein	1.2915	0.369048	4	1.4478e-05	42.682	37.309
NVKSLEKVCADLIR	Unmodified	1643.9	E5RJX2;P60866;P60866-2	Rps20	40S ribosomal protein S20	1.2918	0.369383	4	0.00077563	36.029	32.851
YVEMSTFDIASDAFATFKDLLTR	Oxidation (M)	2656.27	Q9Y376	Cab39	Calcium-binding protein 39	1.2919	0.369494	3	1.95e-33	66.467	65.022
MIEAVQNHIGSLNWGYR	Unmodified	1986.97	F5H780;E9PMY9;E9PIR7;B2R5P6;E2QRB9;B7Z2S5;E9PNQ6;E7ESI6;E7EW10;Q16881-5;Q16881-2;Q16881-4;Q16881-3;Q16881-6;Q16881;E9PKD3	Txnrd1	Thioredoxin reductase 1, cytoplasmic	1.2926	0.370276	3	0.0016071	34.928	27.978
ILGLLDAYLKTR	Unmodified	1374.82	P26641;B4DTG2;B4DUP0;E7EMT2	Eef1G	Elongation factor 1-gamma	1.2928	0.370499	3	9.0172e-05	58.172	58.172
SAMCAFPIKYVNDFFNKIVNKNNVR	Oxidation (M)	3004.51	P08581-3;P08581;P08581-2	Met	Hepatocyte growth factor receptor	1.2929	0.370611	5	0.0010737	25.819	23.87
AAVAASGLNTMLEGNGQYTLLAPTNEAFEKIPSETLNR	Unmodified	3991	Q15582;G8JLA8;H0Y9D7	Tgfbi	Transforming growth factor-beta-induced protein ig-h3	1.293	0.370722	5	1.0002e-16	42.65	38.145
GAAPPKQEFLDIEDP	Unmodified	1625.79	P16035;B4DFW2	Timp2	Metalloproteinase inhibitor 2	1.2978	0.376068	2	1.3828e-25	70.26	62.145
LPLQDVYKIGGIGTVPVGR	Unmodified	1981.14	Q6IQ15;Q5VTE0;P68104;Q05639	Eef1A1;Eef1A1P5;Eef1A2	Elongation factor 1-alpha 1;Putative elongation factor 1-alpha-like 3;Elongation factor 1-alpha 2	1.2988	0.377179	3	2.8143e-208	137.13	137.13
QSLKLLGELLLDR	Unmodified	1496.89	Q9Y376	Cab39	Calcium-binding protein 39	1.2999	0.378401	3	1.0559e-124	122.78	0
LATALQKLEEAEKAADESER	Unmodified	2201.12	P67936;Q5TCU3;CON__Q3SX28;Q5TCU8;P07951-3;P67936-2;P07951-2;P07951;H0YL80;H0YKP3;H0YNC7;H0YL52;Q6ZN40;P09493-7;P09493-6;P09493;P06753;D9YZV3;F5H7S3;H7BYY1;B7Z596;H0YKX5;P09493-2;P09493-4;P09493-3;D9YZV8;D9YZV2;H0YK48;P09493-5;Q5VU66;P06753-2;D6R904;Q5VU61;Q5VU72;P06753-3;Q5VU58	Tpm4;Tpm2;Tpm1;Tpm3	Tropomyosin alpha-4 chain;Tropomyosin beta chain;Tropomyosin alpha-1 chain;Tropomyosin alpha-3 chain	1.3	0.378512	4	0.010561	21.569	21.569	+
GLPYKATENDIYNFFSPLNPVR	Unmodified	2554.29	B4DKS8;P52597	Hnrnpf	Heterogeneous nuclear ribonucleoprotein F;Heterogeneous nuclear ribonucleoprotein F, N-terminally processed	1.3023	0.381062	3	0.00066487	32.146	29.791
GTDDSPKDSQEDLQER	Unmodified	1818.79	F5H6U1;Q6IPX3-2;Q969E4;Q6IPX3;Q5H9L2	Tceal6;Tceal3;Tceal5	Transcription elongation factor A protein-like 6;Transcription elongation factor A protein-like 3;Transcription elongation factor A protein-like 5	1.3027	0.381505	3	0.00072186	36.597	34.527
KESPLLFKFR	Unmodified	1263.73	P26038	Msn	Moesin	1.3038	0.382723	4	3.5361e-07	60.398	60.398
KPTDGASSSNCVTDISHLVR	Unmodified	2143.03	B4DS57;F5H3J2;P49321;P49321-3;H0YDS9;Q5T624;P49321-2	Nasp	Nuclear autoantigenic sperm protein	1.3058	0.384934	4	9.8458e-05	40.851	36.989
YANNSNYKNDVMIR	Oxidation (M)	1716.79	P61326;Q96A72;F5H6N1;A6NEC0;B1ARP8	Magoh;Magohb	Protein mago nashi homolog;Protein mago nashi homolog 2	1.3072	0.38648	3	0.015307	35.037	25.734
MSHLKVGSAADIPINISETDLSLLTATVVPPSGR	Unmodified	3488.85	P21333-2;P21333;Q5HY54;E9PHF0;H0Y5F3;H7C2E7	Flna	Filamin-A	1.3074	0.386701	4	0.015994	28.557	27.15
KISEGNGFGSLAALVVHVEPALR	Unmodified	2363.3	Q9NYQ8	Fat2	Protocadherin Fat 2	1.3084	0.387804	4	0.00011369	36.079	33.196
INVYYNEATGGKYVPR	Unmodified	1842.93	P68371	Tubb4B	Tubulin beta-4B chain	1.3084	0.387804	3	0.0042197	39.338	31.214
FFETCDLDNDKYIALDEWAGCFGIKQKDIDKDLVI	Unmodified	4194	P09486	Sparc	SPARC	1.3085	0.387914	5	0	195.8	192.83
LVDSKGFDEYMKELGVGIALR	Unmodified	2339.22	Q01469	Fabp5	Fatty acid-binding protein, epidermal	1.3106	0.390227	4	0	163.68	163.68
YGINTTDIFQTVDLWEGKNMACVQR	Unmodified	2958.4	P37802	Tagln2	Transgelin-2	1.3112	0.390888	4;5	8.8551e-108	98.3	94.353
CAQYKKDGADFAKWR	Unmodified	1842.88	P04075;H3BPS8;H3BQN4;H3BUH7;H3BR04;H3BMQ8;H3BU78;B7Z1N6;P09972;C9J8F3;A8MVZ9	Aldoa;Aldoc	Fructose-bisphosphate aldolase A;Fructose-bisphosphate aldolase;Fructose-bisphosphate aldolase C	1.3113	0.390998	5	0.00011109	37.657	34.016
MGKSLPGSPDGNGSSSCPTGSSG	Unmodified	2122.89	F8VYK9;P24592	Igfbp6	Insulin-like growth factor-binding protein 6	1.3117	0.391438	3	0.022093	19.398	19.006
KQSEAVHLQR	Unmodified	1194.65	Q5T795;Q9NU22	Mdn1	Midasin	1.313	0.392867	3	0.036941	27.481	18.781
YDVDTQMWTILKDSR	Unmodified	1869.89	H7BXY8;O75882-3;O75882-2;O75882	Atrn	Attractin	1.3144	0.394404	3	0.0068332	30.575	22.661
TQSGLQSYLLQFHGLVR	Unmodified	1946.04	Q9UNN8	Procr	Endothelial protein C receptor	1.316	0.396159	3;4	1.4781e-14	75.018	71.04
YQLEIKIPETYPFNPPKVR	Unmodified	2331.26	C9JGP1;P61086	Ube2K	Ubiquitin-conjugating enzyme E2 K	1.3189	0.399335	5	0.0002177	38.777	38.777
QKACEPGFSYSEEVCR	Unmodified	1945.83	P49767	Vegfc	Vascular endothelial growth factor C	1.3193	0.399773	3	2.2011e-56	116	109.88
EVQQKIEKQYDADLEQILIQWITTQCR	Unmodified	3375.71	P37802	Tagln2	Transgelin-2	1.3194	0.399882	4;5	0	196.2	196.2
TDQYWEKI	Unmodified	1081.51	P07858;B4DMY4;F5H2P9	Ctsb	Cathepsin B;Cathepsin B light chain;Cathepsin B heavy chain	1.3196	0.400101	2	1.8193e-24	83.948	80.845
YQMGCECKITR	Unmodified	1444.63	P16035;B4DFW2	Timp2	Metalloproteinase inhibitor 2	1.3229	0.403704	3	3.0358e-08	59.198	52.512
VDFNVPMKNNQITNNQR	Unmodified	2031	P00558;E7ERH5	Pgk1	Phosphoglycerate kinase 1	1.326	0.407081	3;4	3.4429e-07	50.178	41.933
CVLKIGEHTPSALAIMENANVLAR	Oxidation (M)	2622.36	P04075;H3BPS8;H3BQN4;H3BR04;H3BU78	Aldoa	Fructose-bisphosphate aldolase A;Fructose-bisphosphate aldolase	1.3277	0.408929	4	3.2767e-35	66.401	64.302
MFNGEKINYTEGR	Oxidation (M)	1573.72	P06744;P06744-2	Gpi	Glucose-6-phosphate isomerase	1.3281	0.409364	3	3.5255e-06	51.726	46.185
AGDWKCPNPTCENMNFSWR	Unmodified	2368.98	B4DR70;H3BPE7;P35637-2;P35637	Fus	RNA-binding protein FUS	1.3289	0.410233	3	2.8842e-10	50.098	48.577
NFSDNQLQEGKNVIGLQMGTNR	Unmodified	2462.2	P37802	Tagln2	Transgelin-2	1.3294	0.410775	4	6.8754e-123	107.56	101.93
HVFGQPVKNDQCYEDIR	Unmodified	2103.98	Q9BR76;F5H0D2;F5H390;H0Y3L6;E7EW44	Coro1B	Coronin-1B;Coronin	1.3309	0.412402	4	0.017876	21.901	19.871
LDPVYFVAPAKFLGNQQVSYGQSLSFDYR	Unmodified	3308.65	Q13753;Q13753-2;F5H430	Lamc2	Laminin subunit gamma-2	1.3312	0.412727	4	9.8567e-10	40.849	36.052
VFEFGGPEVLKLR	Unmodified	1489.83	A6NN60;Q08257;C9JH92;A6NP24	Cryz	Quinone oxidoreductase	1.3373	0.419323	3	0.010034	30.484	8.4286
MVQEAEKYKAEDEVQR	Unmodified	1951.93	H0YG33;P08107;F8VZJ4;F5H1D3;F5GZ62;E7EP94;Q5SP16	Hspa1A	Heat shock 70 kDa protein 1A	1.338	0.420078	4	6.2023e-26	66.436	56.59
ALPGKNLPSLAKQGASDPPTVASR	Unmodified	2374.3	E9PDI4;O00515	Lad1	Ladinin-1	1.338	0.420078	4	0.0034854	22.886	22.886
HESGASIKIDEPLEGSEDR	Unmodified	2067.97	Q5T6W5;P61978;P61978-3;P61978-2;B4DFF1	Hnrnpk	Heterogeneous nuclear ribonucleoprotein K	1.3386	0.420725	4	0.0020813	28.813	21.965
SLKDMEESIR	Unmodified	1206.59	P14314-2;P14314	Prkcsh	Glucosidase 2 subunit beta	1.3407	0.422986	3	1.1425e-20	79.659	61.034
MPSGKVAQPTITDNKDGTVTVR	Unmodified	2314.2	P21333-2;P21333;Q5HY54;A6NDY9;E9PHF0;H0Y5F3	Flna	Filamin-A	1.3415	0.423847	4	0.0010051	29.447	26.862
AKFFPEDVSEELIQEITQR	Unmodified	2278.15	P35241;A7YIJ8;H7BZI4;E9PQ82;E9PNV3;A7YIK0	Rdx	Radixin	1.3467	0.429429	3;4	1.6059e-23	63.447	63.447
LAEEKAQASSIPVGSR	Unmodified	1641.87	A8MVD5;Q99426	Tbcb	Tubulin-folding cofactor B	1.3491	0.431997	3	2.7209e-35	77.221	69.307
KAGPCEQAGSPCR	Unmodified	1416.62	Q5T3T9;Q6UY11;H0Y5P1	Dlk2	Protein delta homolog 2	1.3494	0.432318	3	0.01844	25.982	24.471
KEGGLGPLNIPLLADVTR	Unmodified	1862.06	P32119;A6NIW5	Prdx2	Peroxiredoxin-2	1.3523	0.435415	3;4	1.3583e-06	45.237	39.11
PFPDGLAEDIDKGEVSAR	Unmodified	1914.93	B4DPU3;P13639	Eef2	Elongation factor 2	1.3524	0.435522	3	0.00094647	36.214	32.573
WLHNEDQMAVEKLSDGIR	Unmodified	2140.04	P37837	Taldo1	Transaldolase	1.3545	0.43776	4	0.015809	21.794	18.459
LKPGYLEATVDWFR	Unmodified	1693.88	Q15181	Ppa1	Inorganic pyrophosphatase	1.3577	0.441165	3	7.0633e-51	89.507	84.89
LADALQELR	Unmodified	1027.57	P02545;P02545-2;Q6UYC3;P02545-3;D6RAQ3;E7EUI9;Q3BDU5;Q5TCI8;Q5TCJ4;H0YAB0	Lmna	Prelamin-A/C;Lamin-A/C	1.3593	0.442864	2	0.00027121	58.699	24.446
DEKGNVLLEDGKGR	Unmodified	1528.78	Q9NPR2-2;Q9NPR2	Sema4B	Semaphorin-4B	1.3608	0.444455	4	0.0062984	26.771	20.876
EVPVHPSYAKY	Unmodified	1288.65	B8ZZI8	C2Orf83	Folate transporter-like protein C2orf83	1.3621	0.445833	3	0.037681	26.118	17.986
CEKGTTAVLTEKITPLEIEVLEETVQTMDTS	Oxidation (M)	3480.71	Q99436	Psmb7	Proteasome subunit beta type-7	1.3621	0.445833	3	1.4192e-10	40.43	39.709
DDGYSTKDSYSSR	Unmodified	1479.61	Q96E39;P38159;B3KRG5;H3BUY5;P38159-2;H0Y6E7;H3BT71	Rbmxl1;Rbmx	RNA binding motif protein, X-linked-like-1;RNA-binding motif protein, X chromosome;RNA-binding motif protein, X chromosome, N-terminally processed	1.3636	0.447421	3	0.043335	21.55	18.105
PAKLSELIQPLPLER	Unmodified	1703	Q92876-2;Q92876	Klk6	Kallikrein-6	1.3649	0.448795	3	0.033244	20.755	17.729
DILCGAADEVLAVLKNEKLR	Unmodified	2226.2	C9JAQ9;O75643-2;O75643	Snrnp200	U5 small nuclear ribonucleoprotein 200 kDa helicase	1.3656	0.449535	4	3.4157e-33	70.837	69.379
ILNEDGSPNLDFKPEDQPHFDIKDEF	Unmodified	3058.42	Q9UMX5	Nenf	Neudesin	1.3669	0.450908	4	3.1234e-05	35.158	28.148
MSHLKVGSAADIPINISETDLSLLTATVVPPSGR	Oxidation (M)	3504.85	P21333-2;P21333;Q5HY54;E9PHF0;H0Y5F3;H7C2E7	Flna	Filamin-A	1.3726	0.456911	4	0.00034848	27.998	26.049
TEMDWVLKHSGPNSADSANDGFVR	Unmodified	2632.2	B4DKS8;P52597	Hnrnpf	Heterogeneous nuclear ribonucleoprotein F;Heterogeneous nuclear ribonucleoprotein F, N-terminally processed	1.3795	0.464145	4	0.010575	20.913	17.109
LAGTQPLEVLEAVQR	Unmodified	1622.9	P22314;B4DDE4;Q5JRR6	Uba1	Ubiquitin-like modifier-activating enzyme 1	1.3856	0.470511	3	0.0030076	40.857	35.137
ESYEVSLTQKTDPSVR	Unmodified	1837.91	D6RDK6;D6RBN5;Q9NX40	Ociad1	OCIA domain-containing protein 1	1.3863	0.471239	3	0.0077336	28.627	20.383
IGDQEFDSLPALLEFYKIHYLDTTTLIEPVSR	Unmodified	3722.91	P46108;P46108-2;I3L297	Crk	Adapter molecule crk	1.3877	0.472696	4	3.8605e-32	64.397	61.612
TKNALDPMSVLLAR	Unmodified	1527.84	B7Z7Q6;P42785;A8MU24	Prcp	Lysosomal Pro-X carboxypeptidase	1.388	0.473008	3	0.017744	25.978	17.382
MPCAEDYLSVVLNQLCVLHEKTPVSDR	Unmodified	3172.54	CON__P02768-1;E7ESU5;P02768;C9JKR2;D6RHD5;B7WNR0;Q8IUK7;P02768-2;H0YA55	Alb	Serum albumin	1.3891	0.47415	4;5	2.6066e-35	70.449	61.985	+
KCLVKWLEVR	Unmodified	1329.76	Q9H9V4	Rnf122	RING finger protein 122	1.3895	0.474566	4	0.032527	21.993	17.477
LPNVDLVLSQTKQDIAR	Unmodified	1909.06	Q13751	Lamb3	Laminin subunit beta-3	1.3904	0.4755	3	0.029377	20.949	15.558
LQGGKDFNVPLSISR	Unmodified	1629.88	D6RAN1;D6RF83;H7BYK4;D6RH06;Q9NR12-3;Q9NR12-5;Q9NR12-6;Q9NR12-4;Q9NR12-2;Q9NR12	Pdlim7	PDZ and LIM domain protein 7	1.3912	0.47633	3	2.8925e-05	42.257	25.005
KTGSQYDIQDAIDKGLVDR	Unmodified	2121.07	P15924-2;P15924	Dsp	Desmoplakin	1.392	0.477159	4	0.00069751	33.707	30.906
YTILIKYGGDEIPFSPYR	Unmodified	2131.1	P21333-2;P21333;Q5HY54;A6NDY9	Flna	Filamin-A	1.3927	0.477885	3	0	157.98	156.06
EPLFLDLPKSVDWR	Unmodified	1713.91	O60911	Ctsv	Cathepsin L2	1.3978	0.483158	3	6.9067e-92	111.12	102.07
KGPAAPPPTPVKPPR	Unmodified	1508.88	E9PIE3;Q969G5	Prkcdbp	Protein kinase C delta-binding protein	1.3985	0.48388	4	0.0044008	27.263	24.603
CEMEQQNQEYKILLDVKTR	Unmodified	2424.18	CON__Q04695;Q04695;CON__Q9QWL7;F5GWP8;CON__P02533;P02533;CON__Q61782	Krt17;Krt14	Keratin, type I cytoskeletal 17;Keratin, type I cytoskeletal 14	1.4	0.485427	4	0.0008543	33.37	28.731	+
YCFSEMAPVCAVVGGILAQEIVKALSQR	Oxidation (M)	3111.56	B4DY66;Q9UBE0	Sae1	SUMO-activating enzyme subunit 1;SUMO-activating enzyme subunit 1, N-terminally processed	1.4	0.485427	4	0.0033273	32.368	32.225
LLRMGMRLQLLR	Oxidation (M)	1514.89	Q5T7N8	Fam27D1	Protein FAM27D1	1.4018	0.487281	4	0.033679	34.773	28.636
SYSKLLCGLLAER	Unmodified	1508.8	P14174	Mif	Macrophage migration inhibitory factor	1.4027	0.488206	3	0	176.87	156.64
TIEELQNKILTATVDNANILLQIDNAR	Unmodified	3022.63	CON__Q04695;Q04695	Krt17	Keratin, type I cytoskeletal 17	1.4073	0.49293	4	0.051648	11.462	9.8873	+
FDEHQSKPEILNLVKR	Unmodified	1952.05	E7ENL6;E9PCV6;E9PFQ6;P12111-2;P12111;C9JNG9;P12111-3;E9PGQ9	Col6A3	Collagen alpha-3(VI) chain	1.4125	0.498251	5	0.064044	9.2786	5.385
SGLAAKHFIDVGAGVIDEDYR	Unmodified	2232.12	H0YNW5;P33316-2;P33316;H0YKC5;H0YMP1;H0YMM5;H0YNJ9;H0YKI0	Dut	Deoxyuridine 5'-triphosphate nucleotidohydrolase, mitochondrial	1.414	0.499782	4	7.4268e-05	40.622	37.287
DYSKYYKTIDDLKNQILNLTTDNANILLQIDNAR	Unmodified	3999.06	CON__P13645;P13645	Krt10	Keratin, type I cytoskeletal 10	1.4177	0.503552	5	0.00013272	30.007	28.736	+
PAPAVGEAEDKENQQATSGPNQPSVR	Unmodified	2676.27	P16989-2;P16989-3;P16989	Ybx3	Y-box-binding protein 3	1.4194	0.505281	4	0.00018538	30.597	28.671
INKELSDLAR	Unmodified	1157.64	P61077;D6R9F6;D6R933;D6RGD0;D6R980;D6RIZ3;D6RA11;P61077-2	Ube2D3	Ubiquitin-conjugating enzyme E2 D3	1.4225	0.508429	3	0.00048048	61.213	45.348
TVPQYKYAAGVR	Unmodified	1351.72	E7EQV3;E7ERJ7;P11940;H0YAS7;H0YAS6;H0YB75;H0YAW6	Pabpc1	Polyadenylate-binding protein;Polyadenylate-binding protein 1	1.4261	0.512075	3	0.0038687	37.18	24.172
MLVDLAKSR	Oxidation (M)	1047.57	P06744;P06744-2;Q59F85	Gpi	Glucose-6-phosphate isomerase	1.4285	0.514501	3	0.0023667	63.216	51.447
KDGSCGVAYVVQEPGDYEVSVKFNEEHIPDSPFVVPVASPSGDAR	Unmodified	4833.29	P21333-2;P21333;Q5HY54;A6NDY9;E9PHF0;H0Y5C6	Flna	Filamin-A	1.4314	0.517427	5	7.2189e-15	35.032	34.478
DYNLNDILLQLGIEEAFTSKADLSGITGAR	Unmodified	3236.66	G3V3A0;G3V5I3;P01011	Serpina3	Alpha-1-antichymotrypsin;Alpha-1-antichymotrypsin His-Pro-less	1.4316	0.517628	3;4	7.1691e-07	35.572	34.521
GLPFQANAQDIINFFAPLKPVR	Unmodified	2455.34	F5H5I6;B3KP14;H0Y8R1;H0YAK1;Q12849-5;Q12849	Grsf1	G-rich sequence factor 1	1.4329	0.518938	4	0.003504	24.282	20.862
GLASKAAELEMELNEHSLVIDTLKEVDETR	Oxidation (M)	3355.68	Q9UHV9	Pfdn2	Prefoldin subunit 2	1.4341	0.520146	5	3.3065e-07	33.657	29.258
TLYDFPGNDAEDLPFKKGEILVIIEKPEEQWWSAR	Unmodified	4133.08	P46109	Crkl	Crk-like protein	1.4376	0.523662	5	1.5566e-06	35.948	34.388
GFGGKFGVQMDR	Unmodified	1297.62	Q14247-3;Q14247;Q14247-2;H7C314	Cttn	Src substrate cortactin	1.4402	0.526269	3	0.052573	23.682	18.788
AAAAAAAAAKNGSSGKKSDSSR	Unmodified	1976	H0YAD2;Q99453	Phox2B	Paired mesoderm homeobox protein 2B	1.4432	0.529271	3	0.021601	21.1	14.187
DDKCANLFEALVGTLKAAKR	Unmodified	2219.17	Q9P1F3	Abracl	Costars family protein ABRACL	1.4451	0.531169	5	0.00081469	30.489	30.159
KQEELQQLEQQR	Unmodified	1555.8	Q15149-7;Q15149-8;Q15149-9;Q15149-5;Q15149-4;Q15149-6;Q15149-3;Q15149-2;Q15149;H0YDN1	Plec	Plectin	1.4451	0.531169	3	1.075e-05	71.176	54.29
KELGLDEGVDSLKAAIQSR	Unmodified	2028.09	Q8WXX5	Dnajc9	DnaJ homolog subfamily C member 9	1.4455	0.531569	4	0.00041564	36.923	32.574
LDSELKNMQDMVEDYR	2 Oxidation (M)	2016.88	CON__P04264;P04264	Krt1	Keratin, type II cytoskeletal 1	1.4466	0.532666	3	2.7278e-14	58.885	55.551	+
TDLKQGLNGVPILSEEELSLLDEFYKLVDPER	Unmodified	3658.9	G3V153;Q14444-2;Q14444	Caprin1	Caprin-1	1.4512	0.537246	4	1.2763e-11	38.32	38.008
LFSGDVVLTAR	Unmodified	1176.65	E9PQ63;A8MTM1;B4DFK7;P16152	Cbr1	Carbonyl reductase [NADPH] 1	1.4524	0.538439	2	0.0030907	57.175	47.52
SLSSAINASTGNYLLESVNKLFGEKSASFR	Unmodified	3189.63	P05120;E7EPJ9	Serpinb2	Plasminogen activator inhibitor 2	1.4538	0.539829	4	3.711e-279	143.5	136.31
IDDLEKNIADLMTQAGVEELESENKIPATQKS	Unmodified	3528.75	O75506	Hsbp1	Heat shock factor-binding protein 1	1.4569	0.542902	4;5	5.8404e-133	104.53	103.83
VLNTNIDGR	Unmodified	1000.53	P62269;Q5GGW2	Rps18	40S ribosomal protein S18	1.4582	0.544189	2	6.6772e-18	80.755	59.967
KGSHGLEIFQR	Unmodified	1270.68	O94907	Dkk1	Dickkopf-related protein 1	1.4598	0.545771	4	0.012689	27.431	16.505
FLNKQPY	Unmodified	908.476	P10619	Ctsa	Lysosomal protective protein;Lysosomal protective protein 32 kDa chain;Lysosomal protective protein 20 kDa chain	1.4662	0.552082	2	2.6371e-05	69.234	65.395
KIQALQQQADEAEDR	Unmodified	1741.86	P67936	Tpm4	Tropomyosin alpha-4 chain	1.4674	0.553262	3	6.9044e-100	108.58	107.86	+
FAGVFHVEKNGR	Unmodified	1359.7	E7EPC6;P16070-18;P16070-12;P16070-14;P16070-13;P16070-11;P16070-10;P16070-16;P16070-8;P16070-17;P16070-6;P16070-4;P16070-3;P16070-7;P16070-5;P16070;H0YDW7;H0YCV9;H0Y5E4;P16070-15;P16070-9;H0YD13;E9PKC6;Q86UZ1;P16070-19	Cd44	CD44 antigen	1.4696	0.555424	3;4	2.1857e-05	63.473	46.854
EGQEDQGLTKDYGNSPLHR	Unmodified	2142.99	P26599;P26599-2;P26599-3;A6NLN1	Ptbp1	Polypyrimidine tract-binding protein 1	1.478	0.563646	4	0.00010601	41.513	38.079
DTDTGALLFIGKILDPR	Unmodified	1844	P36955;I3L3M1;CON__Q95121	Serpinf1	Pigment epithelium-derived factor	1.4782	0.563841	3	0.014482	24.918	21.145	+
SWPFNLEEIKDLLPEMR	Unmodified	2116.07	H0YAE9;D6REQ6;D6RHI9;C9JIU8;O00584	Rnaset2	Ribonuclease T2	1.4784	0.564037	3	7.7111e-18	78.078	71.805
DDILCPDCGKDI	Unmodified	1419.6	Q14192	Fhl2	Four and a half LIM domains protein 2	1.4812	0.566766	2	0.0064729	39.581	38.546
HISSLEVIGAGLHCPSPQLIATLKTGR	Unmodified	2854.55	CON__P02777			1.4813	0.566864	5	1.0662e-122	104.01	102.19	+
SDKPGVYTNICR	Unmodified	1408.68	O60259-3;O60259;O60259-2	Klk8	Kallikrein-8	1.4821	0.567643	3	0.0018493	46.704	39.339
KVETDHIVAAVGLEPNVELAKTGGLEIDSDFGGFR	Unmodified	3682.88	E9PMA0;Q2QKE4;O95831-2;O95831-3;O95831	Aifm1	Apoptosis-inducing factor 1, mitochondrial	1.4862	0.571628	5	1.4582e-10	35.948	33.999
DSFLKDGQPFR	Unmodified	1308.65	E7EQ29;P16278-2;P16278-3;P16278;F8WF40;C9JF15;C9JWX1	Glb1	Beta-galactosidase	1.4869	0.572308	3	0.014391	32.263	24.696
CTATSLIPVGPIQWFR	Unmodified	1844.96	P78324-4;P78324;P78324-2	Sirpa	Tyrosine-protein phosphatase non-receptor type substrate 1	1.4946	0.579759	3	3.098e-17	79.875	75.349
KGLKEGIPALDNFLDKL	Unmodified	1870.06	B4DPU3;P13639	Eef2	Elongation factor 2	1.496	0.58111	4	0.0071673	25.186	21.088
GVLKVFLENVIR	Unmodified	1385.84	P62805	Hist1H4A	Histone H4	1.4961	0.581207	3	4.1499e-11	61.235	59.771
ALPFWNEEIVPQIKEGKR	Unmodified	2153.16	P18669;E7EMA8;Q8N0Y7	Pgam1;Pgam4	Phosphoglycerate mutase 1;Probable phosphoglycerate mutase 4	1.5081	0.592732	4	0.038473	16.615	12.742
GVVQELQQAISKLEAR	Unmodified	1767.98	E9PN91;E9PMW7;E9PIZ1;E9PPR1;E9PL12;E9PL71;E9PQ49;E9PI39;H0YCK7;E9PK01;F8W934;E9PRY8;P29692-3;P29692;P29692-2	Eef1D	Elongation factor 1-delta	1.5083	0.592923	3	4.4054e-33	73.833	66.515
SAYQEAMDISKKEMPPTNPIR	Unmodified	2405.17	P31947;P31947-2	Sfn	14-3-3 protein sigma	1.5087	0.593306	4	1.3305e-17	58.479	58.479
TAAQKAQEACGPLEMDSALSVVQNLEKDLQEVKAAAR	Unmodified	3968.99	Q9Y490;Q5TCU6	Tln1	Talin-1	1.5098	0.594357	5	0.0038224	21.991	21.568
VYGAPQLQVEKVR	Unmodified	1485.83	P26572	Mgat1	Alpha-1,3-mannosyl-glycoprotein 2-beta-N-acetylglucosaminyltransferase	1.5219	0.605874	3	0.0091714	31.071	31.071
LEIWDGFPDVGPHIGR	Unmodified	1806.91	E7EX60;Q5T7F0;E9PEP6;Q5T7F1;O14786-2;O14786;Q5JWQ6;H0Y4A0;F5H8K8	Nrp1	Neuropilin-1	1.5358	0.61899	3	4.9293e-17	77.746	71.269
AKAVSEKEVDSGNDIYGNPIKR	Unmodified	2389.22	P16035	Timp2	Metalloproteinase inhibitor 2	1.5475	0.629939	5	0.00052027	38.205	32.814
MKDMELELLR	2 Oxidation (M)	1308.64	Q13751	Lamb3	Laminin subunit beta-3	1.552	0.634129	3	0.024397	40.154	34.652
GLKVDLAQR	Unmodified	998.587	H3BQZ7;Q1KMD3	Hnrnpul2-Bscl2;Hnrnpul2	Heterogeneous nuclear ribonucleoprotein U-like protein 2	1.5547	0.636636	3	0.0098819	39.937	29.932
VTYCPTEPGNYIINIKFADQHVPGSPFSVKVTGEGR	Unmodified	3976.98	P21333-2;P21333;Q5HY54;E9PHF0	Flna	Filamin-A	1.558	0.639695	5	0.0048861	16.682	15.275
DASTLQSQKAEGTGDAK	Unmodified	1705.81	O00479	Hmgn4	High mobility group nucleosome-binding domain-containing protein 4	1.5593	0.640899	3	3.6771e-26	66.826	62.965
YLAEKYEWDVAEAR	Unmodified	1741.83	B4DPU3;P13639	Eef2	Elongation factor 2	1.5692	0.650029	3	3.4691e-07	50.874	35.886
KLDPGSEETQTLVR	Unmodified	1571.82	P26641;B4DTG2;B4DUP0	Eef1G	Elongation factor 1-gamma	1.5769	0.657091	3	3.1046e-211	144.09	144.09
ELALGSNKLGDVGMAELCPGLLHPSSR	Unmodified	2820.43	P13489;H0YCR7	Rnh1	Ribonuclease inhibitor	1.5938	0.672471	4	0.00010911	37.938	34.134
LSEDYGVLKTDEGIAYR	Unmodified	1927.95	P32119	Prdx2	Peroxiredoxin-2	1.5976	0.675906	3	0.00077147	38.996	34.092
FVVQNVSAQKDGEKSR	Unmodified	1790.93	Q92598-2;Q92598-3;Q92598;B4DY72;B4DYH1;E7EUG1	Hsph1	Heat shock protein 105 kDa	1.6143	0.690909	4	1.6121e-06	42.958	37.063
PSPDNLNQICLPNR	Unmodified	1636.8	Q16610;Q16610-4;Q16610-2;Q16610-3	Ecm1	Extracellular matrix protein 1	1.6185	0.694657	2;3	0.00074759	42.317	31.468
GLFIIDGKGVLR	Unmodified	1286.77	P32119	Prdx2	Peroxiredoxin-2	1.6207	0.696617	3	0.00069851	43.501	30.87
VDCDQHSDIAQR	Unmodified	1442.62	Q9BS26	Erp44	Endoplasmic reticulum resident protein 44	1.633	0.707525	3	0.010496	32.933	32.933
CHCSPGYVAEAGPPHCTAKE	Unmodified	2226.92	G3V3X5;Q14767	Ltbp2	Latent-transforming growth factor beta-binding protein 2	1.6365	0.710614	4	4.4319e-06	43.164	42.131
EAELNAKAQR	Unmodified	1128.59	Q02818	Nucb1	Nucleobindin-1	1.6389	0.712728	3	0.053094	24.089	18.054
VEDYDAADDVQLSKTLELR	Unmodified	2179.06	P50895	Bcam	Basal cell adhesion molecule	1.6641	0.734742	3	8.2508e-42	77.08	68.61
LKDPVKMGPTVSPICLPGTSSDYNLMDGDLGLISGWGR	Unmodified	4046	F8WCZ6;A6NG18;P09871	C1S	Complement C1s subcomponent;Complement C1s subcomponent heavy chain;Complement C1s subcomponent light chain	1.6753	0.744419	4	2.0276e-06	36.72	34.677
DWKLDPVLYR	Unmodified	1303.69	Q92896;Q92896-3;Q92896-2;H3BM42	Glg1	Golgi apparatus protein 1	1.6938	0.760264	3	0.0048534	51.252	38.621
VVVHILDQNDLKPLFSPPSYR	Unmodified	2436.32	Q9NYQ8	Fat2	Protocadherin Fat 2	1.7038	0.768756	4	0.00083012	31.314	28.115
GDELADSALEIFKQASAFSR	Unmodified	2154.06	Q15582;G8JLA8;B9ZVW9;D6RBX4;H0YAH8	Tgfbi	Transforming growth factor-beta-induced protein ig-h3	1.7214	0.783582	3	0.011588	33.707	28.354
VQVTSQEYSAR	Unmodified	1266.62	Q12860-2;Q12860	Cntn1	Contactin-1	1.7221	0.784169	2	0.010945	40.475	24.611
DIKGESLFQGR	Unmodified	1248.65	P09758	Tacstd2	Tumor-associated calcium signal transducer 2	1.7292	0.790105	3	0.0063053	37.968	27.88
QIDDTMFCAGDKAGR	Unmodified	1683.73	Q9Y337	Klk5	Kallikrein-5	1.7323	0.792689	3	2.4419e-85	101.75	99.367
PAPPQEESPSSEAKSR	Unmodified	1695.81	Q3KQU3-2;Q3KQU3-4;Q3KQU3;E9PLH3;C9JIR3	Map7D1	MAP7 domain-containing protein 1	1.7556	0.811964	3	0.0010232	36.029	34.006
KELQAAGKSPEDLER	Unmodified	1669.86	P06744;P06744-2	Gpi	Glucose-6-phosphate isomerase	1.7566	0.812786	4	8.1746e-49	83.54	71.048
SENFEELLKVLGVNVMLR	Oxidation (M)	2105.12	Q5SYZ4;P29373	Crabp2	Cellular retinoic acid-binding protein 2	1.7732	0.826355	3	0.0051729	36.451	34.775
ATYFGSIVLLSPAVIDSPLKLELR	Unmodified	2601.48	B3KUE5;E7EV16;P55058-2;P55058	Pltp	Phospholipid transfer protein	1.7852	0.836086	3	0.00018126	33.79	33.106
KAGTQIENIEEDFR	Unmodified	1648.81	P12814-2;P12814;P12814-3;B7TY16;G3V2N5;P35609;B2RCS5;Q08043;G3V380;G3V5M4	Actn1;Actn2;Actn3	Alpha-actinin-1;Alpha-actinin-2;Alpha-actinin-3	1.7991	0.847275	3	0.032204	24.467	17.99
EASGILKGFDPLLNLVLDGTIEYMR	Oxidation (M)	2779.45	Q9UK45	Lsm7	U6 snRNA-associated Sm-like protein LSm7	1.8305	0.872238	3	5.9292e-05	32.507	28.202
SHSAHFFEFLTKELALGQDR	Unmodified	2332.16	B5MC82;B7Z522;P30046;A6NHG4	Ddt;Ddtl	D-dopachrome decarboxylase;D-dopachrome decarboxylase-like protein	1.8512	0.888461	5	2.3126e-07	46.461	41.584
RPFGISALIVGFDFDGTPR	Unmodified	2064.08	H0Y586;O14818-2;O14818	Psma7	Proteasome subunit alpha type-7	1.8666	0.900413	3	4.9791e-15	61.942	58.508
QIDDTMFCAGDKAGR	Oxidation (M)	1699.73	Q9Y337	Klk5	Kallikrein-5	1.868	0.901494	3	2.2301e-18	64.407	59.195
TEIIILATR	Unmodified	1028.62	F2Z2S8;H0YCJ7;E9PL45;P23396;H0YF32;E9PPU1;E9PQ96;E9PJH4;E9PK82;E9PL09;H0YEU2	Rps3	40S ribosomal protein S3	1.8771	0.908506	2	0.013368	43.308	40.628
GCGSGLPGKNDR	Unmodified	1216.56	E7ET82;O95274	Lypd3	Ly6/PLAUR domain-containing protein 3	1.878	0.909197	3	0.0063323	35.523	33.251
SENFEELLKVLGVNVMLR	Unmodified	2089.12	Q5SYZ4;P29373	Crabp2	Cellular retinoic acid-binding protein 2	1.9126	0.935535	3	4.128e-40	72.433	70.636
AQLGGPEAAKSDETAAK	Unmodified	1642.82	P04792;B4DL87;C9J3N8	Hspb1	Heat shock protein beta-1	1.915	0.937344	3	0.0055174	29.092	28.057
LPVANPQACENWLR	Unmodified	1666.83	H0YFH3			1.9169	0.938775	2;3	3.1151e-14	85.837	82.121
AEEGFTQVTR	Unmodified	1136.55	F8WBJ6;Q9NRX1	Pno1	RNA-binding protein PNO1	1.9204	0.941407	2	0.00042169	51.286	40.529
TIVEEVQDGKVISSR	Unmodified	1658.88	CON__Q04695;Q04695;CON__Q9QWL7;F5GWP8	Krt17	Keratin, type I cytoskeletal 17	1.9257	0.945383	3	1.2683e-85	103.79	98.736	+
LMEPIYLVEIQCPEQVVGGIYGVLNR	Unmodified	2988.55	B4DPU3;P13639	Eef2	Elongation factor 2	1.9288	0.947704	3;4	7.9614e-42	81.477	81.477
TKTEISEMNR	Oxidation (M)	1223.58	CON__P05787;P05787;F8VXB4;F8VU64;Q9H552;CON__Q9H552	Krt8	Keratin, type II cytoskeletal 8	1.9355	0.952706	3	0.021566	31.597	25.292	+
MPCAEDYLSVVLNQLCVLHEKTPVSDR	Oxidation (M)	3188.53	CON__P02768-1;E7ESU5;P02768;C9JKR2;D6RHD5;B7WNR0;Q8IUK7;P02768-2;H0YA55	Alb	Serum albumin	1.9539	0.966357	5	1.1372e-09	45.017	42.119	+
FQLGDPTLNALEIWGAEYQESNALLLR	Unmodified	3060.56	O15067;F5GWT9	Pfas	Phosphoribosylformylglycinamidine synthase	1.9884	0.991608	3	4.0892e-20	54.66	51.46
WIDNPTVDDR	Unmodified	1229.57	Q5JQ13;F5H7T3;P18206-2;P18206;G8JLL3	Vcl	Vinculin	2.02	1.01436	2	0.029188	37.144	23.026
RAPYPNYDR	Unmodified	1150.55	Q16610;Q16610-4;Q16610-2	Ecm1	Extracellular matrix protein 1	2.0303	1.02169	3	0.059705	38.567	35.477
EAGEQGDIEPRR	Unmodified	1355.64	F5H4D6;F8W7N6;Q13283	G3Bp1	Ras GTPase-activating protein-binding protein 1	2.0358	1.0256	3	0.065907	24.254	18.529
PAGLPEKY	Unmodified	873.46	E9PQD6;P0DJI8;P0DJI9	Saa1;Saa2	Serum amyloid A protein;Serum amyloid A-1 protein;Amyloid protein A;Serum amyloid protein A(2-104);Serum amyloid protein A(3-104);Serum amyloid protein A(2-103);Serum amyloid protein A(2-102);Serum amyloid protein A(4-101);Serum amyloid A-2 protein	2.0427	1.03048	2	0.0031287	58.23	48.836
APWIEQEGPEYWDR	Unmodified	1774.8	P30486;Q31610;P01889;P30480;P30462;H0Y4L0;F6U0H7;P30460;P30490;Q31612;P30498;P30466;P18464;E9PHY7;F6X4P0;E9PL39	Hla-B	HLA class I histocompatibility antigen, B-48 alpha chain;HLA class I histocompatibility antigen, B-81 alpha chain;HLA class I histocompatibility antigen, B-7 alpha chain;HLA class I histocompatibility antigen, B-42 alpha chain;HLA class I histocompatibility antigen, B-14 alpha chain;HLA class I histocompatibility antigen, B-8 alpha chain;HLA class I histocompatibility antigen, B-52 alpha chain;HL…	2.0429	1.03062	2	1.687e-10	59.248	56.535
GHLHLLETSIDGILADVKNLENIR	Unmodified	2669.45	Q13753	Lamc2	Laminin subunit gamma-2	2.061	1.04334	5	3.4579e-26	61.616	59.85
EIGELYLPKFSISR	Unmodified	1650.9	G3V3A0;G3V5I3;P01011	Serpina3	Alpha-1-antichymotrypsin;Alpha-1-antichymotrypsin His-Pro-less	2.0612	1.04348	3	1.1973e-07	60.55	51.268
AESMLQQADKLGCR	Unmodified	1605.76	F8W8D8;B7Z6M1;B4DGB4;P13797;H7C4N2	Pls3	Plastin-3	2.0649	1.04607	3	2.5176e-11	59.709	54.168
EQFEKISSADPSGAFR	Unmodified	1767.84	Q13751	Lamb3	Laminin subunit beta-3	2.0842	1.05949	3	0.0085289	27.032	20.051
NPELQNLLLDDFFKSAVENCQDSWR	Unmodified	3037.42	B4DV68;F5H0L3;F5H7U0;B4DQJ8;P52209	Pgd	6-phosphogluconate dehydrogenase, decarboxylating	2.1243	1.08699	4	0.049529	12.004	10.56
VSDKVMIPQDEYPEINFVGLLIGPR	Unmodified	2828.48	Q15637-4;Q15637-6;C9JJE2;Q15637-3;Q15637-2;Q15637;Q15637-5;B4DX42	Sf1	Splicing factor 1	2.1436	1.10004	4	4.4755e-10	46.065	45.313
LDSQNAQGFEWLFLAWSPDNSPVR	Unmodified	2776.32	D6RG15;Q6IBS0	Twf2	Twinfilin-2	2.1537	1.10682	3	0.011382	21.055	20.371
DDNMFQIGKMR	Unmodified	1353.62	P53999;F5H1H8	Sub1	Activated RNA polymerase II transcriptional coactivator p15	2.1775	1.12267	3	2.1857e-07	54.259	51.063
STHTLDLSR	Unmodified	1028.53	Q08380;B4DVE1	Lgals3Bp	Galectin-3-binding protein	2.181	1.12499	2;3	4.4691e-08	69.275	69.275
VFIMDSCDELIPEYLNFIR	Unmodified	2373.14	P08238	Hsp90Ab1	Heat shock protein HSP 90-beta	2.2126	1.14574	2	1.3321e-05	42.716	41.572
DDGVFVQEVTQNSPAAR	Unmodified	1831.87	Q09666;E9PQE3;E9PJZ0;E9PKR9;E9PJC6;E9PLK4;A1A586	Ahnak	Neuroblast differentiation-associated protein AHNAK	2.2237	1.15296	3	0.043943	20.14	17.666
YGPIVDVYVPLDFYTR	Unmodified	1915.97	Q5JRI1;O75494-5;O75494-4;Q5JRI3;O75494-3;O75494-2;O75494	Srsf10	Serine/arginine-rich splicing factor 10	2.2456	1.1671	2	1.1467e-13	57.288	54.723
NTKQEIAEINR	Unmodified	1314.69	E7EQV7;CON__P48668;CON__P04259;P48668;P04259;E7EUE8;F5H6G5;CON__P50446;CON__P02538;P02538	Krt6C;Krt6B;Krt6A	Keratin, type II cytoskeletal 6C;Keratin, type II cytoskeletal 6B;Keratin, type II cytoskeletal 6A	2.2623	1.17779	3	3.6372e-56	99.498	72.12	+
YYGESLPFGDNSFKDSR	Unmodified	1980.89	B7Z7Q6;P42785;A8MU24;E9PL49;E9PLY4;E9PNF7;E9PQB5;E9PL85;E9PNJ1;E9PQN3;E9PKN6;E9PIG4	Prcp	Lysosomal Pro-X carboxypeptidase	2.2924	1.19686	3	0.0037536	30.536	28.608
AAVPSGASTGIYEALELR	Unmodified	1803.94	P06733;F5H0C8;P13929-3;B7Z2X9;P13929-2;P13929;P09104;D3DTL2;F5H1C3;F5H5U1;F5GWQ3;E5RI09;F5GZ30;E5RG95;E5RGZ4	Eno1;Eno2;Eno3	Alpha-enolase;Enolase;Beta-enolase;Gamma-enolase	2.2938	1.19774	2;3	2.3115e-72	141.6	136.21
PGTTVGVVCATDR	Unmodified	1331.65	Q14574-2;Q14574	Dsc3	Desmocollin-3	2.2945	1.19818	2	0.00010991	43.594	35.839
IVATKPLYVALAQR	Unmodified	1541.93	E7EQV3;E7ERJ7;P11940;H0YB86;H0YBQ4;H0YAR2;P11940-2;Q9H361	Pabpc1;Pabpc3	Polyadenylate-binding protein;Polyadenylate-binding protein 1;Polyadenylate-binding protein 3	2.319	1.2135	3	7.2918e-05	42.317	42.317
ISQLEMAR	Oxidation (M)	962.486	P26038	Msn	Moesin	2.3429	1.2283	2	3.5503e-08	121.09	102.29
DCENYITLLER	Unmodified	1424.66	O75326	Sema7A	Semaphorin-7A	2.3632	1.24074	2	6.5008e-83	108.35	106.91
FSPDGELYASGSEDGTLR	Unmodified	1899.85	H0YH33;B0AZV0;Q9Y3F4;B4DNJ6	Strap	Serine-threonine kinase receptor-associated protein	2.4005	1.26333	2	3.7989e-11	54.103	50.006
EVATNSELVQSGKSEISELR	Unmodified	2175.1	CON__Q04695;Q04695;CON__Q9QWL7;F5GWP8;H9KV34;A8MW45;CON__P02533;P02533	Krt17;Krt14	Keratin, type I cytoskeletal 17;Keratin, type I cytoskeletal 14	2.426	1.27858	3	1.8859e-32	69.747	66.508	+
EETPFFLLTGYALDAR	Unmodified	1841.92	Q14126	Dsg2	Desmoglein-2	2.458	1.29748	2;3	9.3199e-14	74.89	70.827
CCPDTCGIKCLDPVDTPNPTR	Unmodified	2475.07	P03973	Slpi	Antileukoproteinase	2.4751	1.30749	3	1.6406e-24	61.616	60.831
MECCDVPAETLYDVLHDIEYR	Unmodified	2627.13	F5GWK5;F5H0V7;F5H8G1;F5H1Z6;F5H8H3;Q9Y365;F5GY07;H0YGA9;H0YFF3;F5GY11	Stard10	PCTP-like protein	2.51	1.32769	3	0.0065618	24.901	21.19
DAETWFLSKTEELNKEVASNSELVQSSR	Unmodified	3196.55	CON__P08779;P08779	Krt16	Keratin, type I cytoskeletal 16	2.5212	1.33411	4	1.7334e-88	138.36	134.15	+
AVALSSSVMCPDAR	Unmodified	1462.69	P28799;P28799-2	Grn	Granulins;Acrogranin;Paragranulin;Granulin-1;Granulin-2;Granulin-3;Granulin-4;Granulin-5;Granulin-6;Granulin-7	2.6279	1.39391	2	3.014e-106	113.76	103.96
TDLEMQIEGLKEELAYLR	Unmodified	2150.09	CON__P08779;P08779	Krt16	Keratin, type I cytoskeletal 16	2.7797	1.47493	3	2.7369e-33	116.06	107.44	+
CFLGCELPPEGSR	Unmodified	1520.68	Q9UNN8	Procr	Endothelial protein C receptor	2.8603	1.51617	2	1.9594e-117	142.83	125.16
EYWMDPEGEMKPGR	2 Oxidation (M)	1755.72	P53999;F5H1H8	Sub1	Activated RNA polymerase II transcriptional coactivator p15	2.863	1.51753	3	0.015844	28.283	22.201
NKIIAATIENAQPILQIDNAR	Unmodified	2305.28	CON__P08779;P08779	Krt16	Keratin, type I cytoskeletal 16	2.8632	1.51763	3;4	1.3301e-16	59.339	55.905	+
NDVLDSLGISPDLLPEDFVR	Unmodified	2213.12	B4DY66;Q9UBE0	Sae1	SUMO-activating enzyme subunit 1;SUMO-activating enzyme subunit 1, N-terminally processed	2.9695	1.57022	2	2.0974e-82	97.69	94.628
EVFEMATR	Unmodified	981.459	Q5JR08;E9PN11;P61586;P08134	Rhoc;Rhoa	Transforming protein RhoA;Rho-related GTP-binding protein RhoC	3.0496	1.60862	2	0.037158	39.305	29.649
DDVSSFVDPGLALQDAQDLYAAGEKIR	Unmodified	2892.41	Q5VTM3;Q5T2P7;Q5T2P8;P13928	Anxa8L1;Anxa8	Annexin;Annexin A8-like protein 1;Annexin A8	3.1223	1.64261	4	0.0016366	24.907	18.26
QSVEADINGLR	Unmodified	1200.61	CON__P02535-1;P13646-2;C9JA77;CON__Q2M2I5;Q2M2I5;CON__P13645;P13645	Krt24;Krt10	Keratin, type I cytoskeletal 24;Keratin, type I cytoskeletal 10	3.1248	1.64376	2	2.9482e-43	91.549	66.076	+
RGEHEEADTSHSR	Unmodified	1509.66	H9KVA3	Syne4		3.1333	1.64768	4	0.036509	25.982	22.786
MLLIENLR	Unmodified	1000.57	P16144-4;P16144-2;P16144;P16144-3	Itgb4	Integrin beta-4	3.2103	1.68271	2	0.0026979	58.596	30.422
IYVGNLPTDVR	Unmodified	1245.67	H0YIB4;Q13242	Srsf9	Serine/arginine-rich splicing factor 9	3.24	1.69599	2	0.005573	42.629	34.219
FHQLDIDDLQSIR	Unmodified	1598.81	E9PQ63;A8MTM1;B4DFK7;P16152;O75828	Cbr1;Cbr3	Carbonyl reductase [NADPH] 1;Carbonyl reductase [NADPH] 3	3.2608	1.70523	3	0.00070323	48.527	37.482
QEAVALLQGQR	Unmodified	1211.66	P46108;P46108-2;I3L297	Crk	Adapter molecule crk	3.3295	1.73531	2	2.7773e-14	71.03	64.995
EALAEAALESPR	Unmodified	1255.64	O14745	Slc9A3R1	Na(+)/H(+) exchange regulatory cofactor NHE-RF1	3.3444	1.74175	2	4.6318e-05	70.089	51.465
TVAVITSDGR	Unmodified	1017.55	F2Z2Y6;O95777	Lsm8	U6 snRNA-associated Sm-like protein LSm8	3.3515	1.74481	2	0.057129	32.127	12.568
DQYEQMAEKNR	Oxidation (M)	1426.61	CON__P08779;P08779;CON__Q9Z2K1;CON__Q3ZAW8	Krt16	Keratin, type I cytoskeletal 16	3.3624	1.74949	3	0.056827	36.417	34.566	+
VLWLADCDVSDSSCSSLAATLLANHSLR	Unmodified	3060.46	P13489;H0YCR7	Rnh1	Ribonuclease inhibitor	3.3656	1.75086	3	0.00019719	28.365	25.674
INSVEVYDGTWYR	Unmodified	1600.75	Q13308-5;Q13308-4;Q13308;E9PFZ5;Q13308-2;H7C5L0	Ptk7	Inactive tyrosine-protein kinase 7	3.4304	1.77838	2	1.5506e-14	89.507	86.942
VYQYLAADCTSTFPR	Unmodified	1790.83	Q13751;Q5THA1	Lamb3	Laminin subunit beta-3	3.4639	1.7924	2;3	3.1372e-59	92.939	89.971
SLLEGEGSSGGGGR	Unmodified	1261.59	CON__P13645;P13645	Krt10	Keratin, type I cytoskeletal 10	3.4929	1.80443	2	5.3593e-63	98.337	93.122	+
DGQILELADSTQTQVPLGEDEQDDWIVVSQLR	Unmodified	3596.75	P30530-2;P30530	Axl	Tyrosine-protein kinase receptor UFO	3.5266	1.81828	3;4	2.4634e-32	65.577	63.676
TSIYPFLDFMPSPQVVR	Unmodified	1996.01	F8W1Q3;P43251;B4DLJ9;A6NHF2;C9JSN9	Btd	Biotinidase	3.5943	1.84571	2;3	3.0165e-05	44.391	40.75
AAVENLPTFLVELSR	Unmodified	1657.9	Q14974	Kpnb1	Importin subunit beta-1	3.6893	1.88335	2	1.3247e-10	62.861	55.213
AEAESWYQTKYEELQVTAGR	Unmodified	2358.11	E7EQV7;CON__P48668;CON__P04259;P48668;E7EUE8;CON__P50446;CON__Q8BGZ7;CON__O95678;O95678;CON__P02538;P02538	Krt6C;Krt75;Krt6A	Keratin, type II cytoskeletal 6C;Keratin, type II cytoskeletal 75;Keratin, type II cytoskeletal 6A	3.7095	1.89122	3	1.736e-59	86.539	85.225	+
NMQDLVEDLKNKYEDEINKR	Unmodified	2493.22	E7EQV7;CON__P48668;CON__P04259;P48668;P04259	Krt6C;Krt6B	Keratin, type II cytoskeletal 6C;Keratin, type II cytoskeletal 6B	3.7417	1.90369	5	6.3924e-05	39.387	38.202	+
MPCTEDYLSLILNR	Unmodified	1723.83	CON__P02769			3.7938	1.92364	2;3	2.2171e-112	165.58	162.83	+
EFSITDVVPYPISLR	Unmodified	1734.92	P34932;F5H3R0	Hspa4	Heat shock 70 kDa protein 4	3.8702	1.95241	2;3	1.3088e-62	143.93	121.39
WADAECEEIPGR	Unmodified	1431.61	B4E096;P08138	Ngfr	Tumor necrosis factor receptor superfamily member 16	3.959	1.98514	2	6.3702e-09	96.745	95.184
SETSLSKMGLYRIR	Oxidation (M)	1655.87	F5H0G8			4.0382	2.01371	3	0.042249	27.33	14.538
ACPPGTAACLVR	Unmodified	1271.61	P11717	Igf2R	Cation-independent mannose-6-phosphate receptor	4.1667	2.05891	2	0.012857	36.32	33.773
QEATLVVGGDGR	Unmodified	1200.61	F5H857;P36871	Pgm1	Phosphoglucomutase-1	4.1817	2.06409	2	1.3874e-07	56.139	25.527
AFEDDDITHVEGSVDPIR	Unmodified	2013.93	Q9NTK5-3;Q9NTK5	Ola1	Obg-like ATPase 1	4.2007	2.07063	3	0.00097867	36.127	31.627
DVQNVAAAPELAMGALELESR	Oxidation (M)	2199.08	O00391;O00391-2	Qsox1	Sulfhydryl oxidase 1	4.2813	2.09805	2;3	1.3496e-39	92.913	89.16
QTVEADVNGLR	Unmodified	1200.61	CON__P08779;P08779	Krt16	Keratin, type I cytoskeletal 16	4.319	2.1107	2	3.3022e-18	72.531	52.924	+
WCSWSLSQAR	Unmodified	1279.58	B4E2Z3;F5GZS6;P08195-2;P08195-3;P08195;P08195-4;H0YFX4	Slc3A2	4F2 cell-surface antigen heavy chain	4.3455	2.11952	2	0.00024673	52.6	48.586
AHAVEGQVEDVVGNLR	Unmodified	1691.86	Q13751	Lamb3	Laminin subunit beta-3	4.3853	2.13268	3	0.034874	20.049	8.131
LVGGPMDASVEEEGVRR	Oxidation (M)	1815.88	P01034	Cst3	Cystatin-C	4.7692	2.25375	3	4.6965e-06	46.249	43.387
DIDPQNDLTFLR	Unmodified	1445.72	B4DFR2;H3BQI1;B1AKR6;Q9NP97;Q8TF09	Dynlrb2;Dynlrb1	Dynein light chain roadblock-type 1;Dynein light chain roadblock-type 2	4.7963	2.26192	2	2.6847e-25	79.492	66.092
YNAQCQETIR	Unmodified	1281.58	E9PPJ5;E9PLM6;Q2LEK4;P21741	Mdk	Midkine	4.829	2.27172	2	4.867e-93	115.78	107.08
DEAQPEVIVLSR	Unmodified	1354.71	Q68BL7-3;Q68BL7-2;Q68BL7;H7BXV9	Olfml2A	Olfactomedin-like protein 2A	4.881	2.28718	2	1.4616e-18	71.558	61.902
MGGNQLFR	Oxidation (M)	937.444	Q86SF2;H0YAK0;H0YAH3	Galnt7	N-acetylgalactosaminyltransferase 7;Polypeptide N-acetylgalactosaminyltransferase	4.9922	2.31968	2	0.0088332	54.157	44.917
VPVLMESR	Oxidation (M)	945.495	O00391;O00391-2	Qsox1	Sulfhydryl oxidase 1	4.9922	2.31968	2	8.8258e-11	74.486	74.486
FSMLVAAIQSAGLTETLNR	Oxidation (M)	2037.06	Q15582;G8JLA8;B9ZVW9;H0Y8L3	Tgfbi	Transforming growth factor-beta-induced protein ig-h3	5.0458	2.33508	3	2.3121e-69	93.371	93.371
FTLVPSGR	Unmodified	875.486	Q92692-2;Q92692	Pvrl2	Nectin-2	5.2795	2.4004	2	0.014249	43.442	28.773
IENIDHLGFFIYR	Unmodified	1635.84	Q5W0A2;Q9Y287	Itm2B	Integral membrane protein 2B;BRI2, membrane form;BRI2 intracellular domain;BRI2C, soluble form;Bri23 peptide	5.5575	2.47444	3	2.5792e-14	91.62	71.943
FDGALNVDLTEFQTNLVPYPR	Unmodified	2408.2	F8VVB9;F5H5D3;Q9BQE3;P68363;G3V1U9;Q71U36;C9JDS9;C9J2C0;Q9NY65-2;A8MUB1;P68366;Q9NY65;F8VXZ4;Q13748-2;Q6PEY2;Q13748	Tuba1B;Tuba1C;Tuba1A;Tuba4A;Tuba8;Tuba3C;Tuba3E	Tubulin alpha-1C chain;Tubulin alpha-1B chain;Tubulin alpha-1A chain;Tubulin alpha-8 chain;Tubulin alpha-4A chain;Tubulin alpha-3C/D chain;Tubulin alpha-3E chain	5.5963	2.48447	3	6.0635e-70	84.249	79.732
AGDWQCPNPGCGNQNFAWR	Unmodified	2233.92	C9JGE3;B0QYK0;Q01844-2;B0QYK1;Q01844-3;Q01844;Q01844-5	Ewsr1	RNA-binding protein EWS	5.9772	2.57947	3	1.7298e-110	106.38	103.23
NVTMETE	Unmodified	822.343	P49458	Srp9	Signal recognition particle 9 kDa protein	6.1452	2.61946	1	6.4409e-15	78.178	66.581
LDAMFRAFKSLDR	Unmodified	1568.81	Q96L46	Capns2	Calpain small subunit 2	6.2147	2.63568	5	0.022339	28.283	10.617
LASAEMQGSELQVTMHDTR	Unmodified	2102.97	P50895	Bcam	Basal cell adhesion molecule	6.2655	2.64743	3	4.8261e-06	44.788	42.25
TFLVGER	Unmodified	820.444	P26641;B4DTG2;B4DUP0;E7EMT2	Eef1G	Elongation factor 1-gamma	6.493	2.69889	2	3.0932e-09	75.109	45.771
SPPYQLDSQGR	Unmodified	1246.59	P50895	Bcam	Basal cell adhesion molecule	6.6601	2.73554	2	4.4526e-98	113.22	104.81
TLLEGEESR	Unmodified	1032.51	CON__P04264;P04264;CON__ENSEMBL:ENSBTAP00000038253	Krt1	Keratin, type II cytoskeletal 1	6.7953	2.76454	2	2.7215e-07	66.19	62.144	+
LFLAGYDPTPTMR	Unmodified	1480.74	G3V1N8;F5H4L7;O75436	Vps26A	Vacuolar protein sorting-associated protein 26A	7.0957	2.82695	2	0.044396	26.532	23.564
DFVNYLVR	Unmodified	1024.53	F5GXA5;Q08211	Dhx9	ATP-dependent RNA helicase A	7.2341	2.85481	2	1.2658e-16	78.77	61.258
VEDVVVSDECR	Unmodified	1305.59	G3V5E4;G3V4W4;Q96EK6	Gnpnat1	Glucosamine 6-phosphate N-acetyltransferase	7.567	2.91972	2	1.8352e-69	105.46	95.456
VEECALGQDLCR	Unmodified	1448.64	Q03405-2;Q03405-3;Q03405	Plaur	Urokinase plasminogen activator surface receptor	7.629	2.93149	2	5.5129e-07	77.185	64.554
LEALDANSR	Unmodified	987.499	P09496-2;P09496-4;P09496-3;P09496;F8WF69	Clta	Clathrin light chain A	7.6697	2.93917	2	2.9713e-05	91.087	76.149
LENEIQTYR	Unmodified	1164.58	CON__P02535-1;CON__P13645;P13645	Krt10	Keratin, type I cytoskeletal 10	7.8779	2.97781	2	1.4753e-142	132.01	119	+
QLLTLSSELSQAR	Unmodified	1444.79	P15311;E7EQR4	Ezr	Ezrin	7.8901	2.98004	3	3.4866e-14	86.288	80.568
ISEQFTAMFR	Unmodified	1228.59	P68371;E7EWR1;Q5ST81;F8VUJ7;Q5JP53;F8VYX6;F8VW92;P07437;P04350;F5H8C9;B4DJ43;Q9BVA1;Q13885;B4DFH6;A8K854;Q13509;E9PBJ4	Tubb4B;Tubb;Tubb4A;Tubb2B;Tubb2A;Tubb3	Tubulin beta-4B chain;Tubulin beta chain;Tubulin beta-4A chain;Tubulin beta-2B chain;Tubulin beta-2A chain;Tubulin beta-3 chain	7.9752	2.99552	2	1.3895e-39	94.309	60.434
GSSAGGLQHLVSIR	Unmodified	1380.75	P10586-2;P10586;H0Y6Z7;H0Y4H1;H0Y7Z9;F2Z3B8;H0Y380	Ptprf	Receptor-type tyrosine-protein phosphatase F	8.0818	3.01468	3	4.5082e-91	107.65	103.63
SANAEDAQEFSDVER	Unmodified	1666.71	Q9HCY8	S100A14	Protein S100-A14	8.2298	3.04086	2	9.8147e-60	94.007	93.861
DTGAALLAESR	Unmodified	1102.56	O00391;H0Y5Z8	Qsox1	Sulfhydryl oxidase 1	8.3957	3.06965	2	3.2086e-08	83.182	65.046
VLTEDEMGHPEIGDAIAR	Oxidation (M)	1967.93	E9PCI9;P14324	Fdps	Farnesyl pyrophosphate synthase	8.6532	3.11323	3	0.0036412	28.355	26.133
LAKVDATEESDLAQQYGVR	Unmodified	2092.04	F5H8J2;E7EPA8;P07237;I3L2P8;H7BZ94;B4DUA5;I3NI03;I3L3U6	P4Hb	Protein disulfide-isomerase	9.0926	3.18469	3	3.7863e-164	126.84	123.78
DLYSELR	Unmodified	894.445	H7C410;P35052;H7C024;C9J4Y6;H7BZE9	Gpc1	Glypican-1;Secreted glypican-1	9.2899	3.21566	2	5.0453e-55	105.39	92.343
NGYELSPTAAANFTR	Unmodified	1610.77	P49721	Psmb2	Proteasome subunit beta type-2	9.3187	3.22013	2	5.7286e-25	66.387	63.419
LPNNHIGISFIPR	Unmodified	1476.82	O75369-6;O75369-3;O75369-2;O75369-9;O75369;O75369-8;E7EN95;O75369-5;O75369-4;O75369-7	Flnb	Filamin-B	9.389	3.23097	3	4.4051e-41	88.092	80.482
LFAFVR	Unmodified	751.438	Q14019	Cotl1	Coactosin-like protein	9.4883	3.24615	2	3.8381e-52	100.91	26.934
YLQEVIDVLETDGHFR	Unmodified	1932.96	Q02818;H7BZI1;C9JKZ2;C9JBD3;C9J3C1	Nucb1	Nucleobindin-1	9.5544	3.25617	3	1.2971e-59	91.657	88.204
LYGMNEEGWR	Oxidation (M)	1269.54	P07711;Q5T8F0	Ctsl	Cathepsin L1;Cathepsin L1 heavy chain;Cathepsin L1 light chain	9.6133	3.26503	2	5.3934e-05	96.342	95.207
QVLLSEPEEAAALYR	Unmodified	1687.88	F8WEH5;H7C393;C9JIF9;P13798	Apeh	Acylamino-acid-releasing enzyme	9.7504	3.28546	2;3	3.4674e-21	88.561	81.106
SPSDSSTASTPVAEQIER	Unmodified	1860.87	F8W9Z3;D6R9Q9;Q16643;Q16643-2;A8MV58	Dbn1	Drebrin	9.8621	3.30189	2	4.7848e-82	99.044	96.479
VNPALAELNLR	Unmodified	1208.69	P13489;E9PMJ3;E9PLZ3;E9PIM9;E9PIK5;E9PMA9;E9PMN0	Rnh1	Ribonuclease inhibitor	9.9175	3.30998	2;3	1.7654e-34	88.596	83.283
QFVCDSDR	Unmodified	1025.42	H0YMD1;P01130-4;H0YLU8;P01130	Ldlr	Low-density lipoprotein receptor	10.256	3.3584	2	6.9966e-58	100.98	90.719
GLDLHGLLAFIQLQQCAQDR	Unmodified	2295.18	E7ET82;O95274	Lypd3	Ly6/PLAUR domain-containing protein 3	10.528	3.39616	4	0.001834	28.325	26.695
ADGNQLTLEER	Unmodified	1244.6	Q6YHK3-2;Q6YHK3-4;Q6YHK3;Q6YHK3-3	Cd109	CD109 antigen	10.912	3.44784	2	3.5911e-177	137.01	126.44
LLDQLR	Unmodified	756.449	Q13751;H0YF98;F5H149;Q9P1Z9;Q9P1Z9-2	Lamb3;Ccdc180	Laminin subunit beta-3;Coiled-coil domain-containing protein 180	11.006	3.46022	2	3.0701e-05	71.067	21.755
SLETENAGLR	Unmodified	1088.55	P02545;P02545-2;Q6UYC3;P02545-3;Q3BDU5;Q5TCJ4	Lmna	Prelamin-A/C;Lamin-A/C	11.29	3.49697	2	1.6879e-09	68.626	54.933
TVEVAEGEAVR	Unmodified	1158.59	E5RJU9;Q86UE4;H0YB56	Mtdh	Protein LYRIC	11.535	3.52795	2	5.742e-08	80.245	72.113
IQLVEEELDR	Unmodified	1242.65	P67936;Q5TCU3;CON__Q3SX28;Q5TCU8;P07951-3;P67936-2;P07951-2;P07951;H0YL80;H0YKP3;H0YNC7;H0YL52;Q6ZN40;P09493-7;P09493-6;P09493;P06753;D9YZV3;C9IZA2;F5H7S3;H7BYY1;B7Z596;H0YKX5;P09493-2;P09493-4;P09493-3;D9YZV8;D9YZV2;H0YK48;P09493-5;Q5VU66;P06753-2;D6R904;Q5VU59;Q5VU72;P06753-3;Q5VU58	Tpm4;Tpm2;Tpm1;Tpm3;Dkfzp686J1372	Tropomyosin alpha-4 chain;Tropomyosin beta chain;Tropomyosin alpha-1 chain;Tropomyosin alpha-3 chain	11.599	3.53593	2	1.5245e-92	112.13	112.13	+
EAGEQGDIEPR	Unmodified	1199.54	F5H4D6;F8W7N6;Q13283	G3Bp1	Ras GTPase-activating protein-binding protein 1	11.685	3.54659	2	9.7245e-25	78.342	68.687
HPVCSGTCQPTQFR	Unmodified	1673.74	F5H877;O43278;O43278-2	Spint1	Kunitz-type protease inhibitor 1	11.688	3.54696	3	0	175.48	173.94
PSQGCSPGYYR	Unmodified	1270.54	Q16787-1;B0YJ33	Lama3	Laminin subunit alpha-3	12.068	3.59311	2	0.0079302	44.543	42.176
EVVDILTEQLR	Unmodified	1313.72	Q9BZM5	Ulbp2	NKG2D ligand 2	12.194	3.6081	3	6.1273e-06	73.885	59.44
TVECPPVQQTACPPDSYETQVR	Unmodified	2561.15	Q9NZV1;H7C2T6	Crim1	Cysteine-rich motor neuron 1 protein;Processed cysteine-rich motor neuron 1 protein	12.226	3.61188	3	1.3368e-45	75.773	74.41
NLGQNLWGPHR	Unmodified	1290.66	Q9P258	Rcc2	Protein RCC2	12.229	3.61223	3	4.7719e-19	75.509	44.015
VPQDTVPGVELLR	Unmodified	1421.79	Q9NYQ8	Fat2	Protocadherin Fat 2	12.755	3.67299	2;3	1.5551e-10	66.989	55.07
SDMGVGVFTPTIEAR	Oxidation (M)	1594.77	P10586-2;P10586;H0Y6Z7;H0Y4H1;H0Y7Z9;F2Z3B8	Ptprf	Receptor-type tyrosine-protein phosphatase F	13.032	3.70399	2	1.889e-32	74.296	65.499
EQVIAALR	Unmodified	898.524	G5E9P0;P54727;H0Y579;E9PGR9	Rad23B	UV excision repair protein RAD23 homolog B	13.337	3.73736	2	8.86e-122	126.28	67.361
HWILPQDYDHAQAEAR	Unmodified	1948.92	B7Z1M1;Q15293	Rcn1	Reticulocalbin-1	13.489	3.75371	4	2.6514e-26	69.331	65.469
CGVPDSGGFMLTPGNPKWER	Oxidation (M)	2220.01	P22894;F5GXB5;H7C1M3;F5H4Q2	Mmp8	Neutrophil collagenase	13.497	3.75457	3	0.00024266	38.878	34.001
HVQSLEPDPGTPGSER	Unmodified	1704.81	Q9NX46	Adprhl2	Poly(ADP-ribose) glycohydrolase ARH3	13.853	3.79213	3	9.9428e-11	61.186	56.282
APLIPMEHCTTR	Oxidation (M)	1440.69	P09486	Sparc	SPARC	14.738	3.88147	3	1.4705e-10	63.091	61.652
MPTLFKGVWGVVEHSR	Oxidation (M)	1857.96	Q5SVK9;F5H5N8	Dnmbp		15.911	3.99195	3	0.0024953	32.702	17.075
EAQTLDSQIQETSI	Unmodified	1561.75	B9ZVR1;E9PGM5;E7EVA0;P27816-4;P27816-2;P27816	Map4	Microtubule-associated protein;Microtubule-associated protein 4	16.05	4.0045	2	0.0087222	34.101	32.565
DVYLSPR	Unmodified	848.439	Q96E39;P38159;B3KRG5;H3BUY5;P38159-2;H0Y6E7;H3BT71	Rbmxl1;Rbmx	RNA binding motif protein, X-linked-like-1;RNA-binding motif protein, X chromosome;RNA-binding motif protein, X chromosome, N-terminally processed	16.37	4.03298	2	6.7718e-06	70.912	58.481
TVIDYNGER	Unmodified	1065.51	F5H8J2;E7EPA8;P07237;I3L2P8;H7BZ94;B4DUA5;H0Y3Z3;I3L0S0	P4Hb	Protein disulfide-isomerase	16.439	4.03905	2	4.5592e-73	106.18	94.464
IQYQLVDISQDNALR	Unmodified	1774.92	Q9H299;Q5T123	Sh3Bgrl3	SH3 domain-binding glutamic acid-rich-like protein 3	17.116	4.09727	2;3	2.6003e-286	206.45	206.45
WDAPLR	Unmodified	756.392	P28799;B4E1G5;P28799-2;Q9H8S1	Grn	Granulins;Acrogranin;Paragranulin;Granulin-1;Granulin-2;Granulin-3;Granulin-4;Granulin-5;Granulin-6;Granulin-7	18.206	4.18634	2	5.5766e-20	86.344	46.369
AQYDELAR	Unmodified	964.461	P05783;F8VZY9	Krt18	Keratin, type I cytoskeletal 18	18.287	4.19275	2	5.0848e-17	81.296	8.0362
DLALAIR	Unmodified	770.465	B4DU58;B8ZZS7;P40121;B8ZZL6;E7ENU9	Capg	Macrophage-capping protein	20.02	4.32337	2	2.2659e-54	103.29	0
VGFAEAAR	Unmodified	819.424	P07339;H7C1V0	Ctsd	Cathepsin D;Cathepsin D light chain;Cathepsin D heavy chain	20.12	4.33056	2	6.5246e-45	95.909	80.528
WLQGSQELPR	Unmodified	1212.63	P01877;P01876	Igha2;Igha1	Ig alpha-2 chain C region;Ig alpha-1 chain C region	20.348	4.34682	2	5.8593e-194	144.77	134.4
LIEIASR	Unmodified	800.476	P11047	Lamc1	Laminin subunit gamma-1	20.765	4.37608	2	7.7923e-31	91.906	29.192
CYFSSARIR	Unmodified	1158.56	A6NNM8	Ttll13P	Tubulin polyglutamylase TTLL13P	21.036	4.39479	2	0.014601	47.574	38.467
GLLFPVCTPLPVEGELCHDPASR	Unmodified	2563.26	E7EUD0;F6SYF8;Q9UBP4;F8W7H2	Dkk3	Dickkopf-related protein 3	21.512	4.42707	3	6.6064e-123	108.08	106.66
EFLLIFR	Unmodified	936.543	Q96C19;C9JTI6;H0Y4Y4	Efhd2	EF-hand domain-containing protein D2	22.304	4.47923	2	1.4396e-181	143.37	93.777
VLNDGSVYTAR	Unmodified	1193.6	Q14574-2;Q14574	Dsc3	Desmocollin-3	23.504	4.55483	2	1.783e-177	138.76	114.73
GVVDSEDLPLNISR	Unmodified	1512.78	Q86U12;P07900;P07900-2;H0Y5S7;H0Y6E4;E9PHI2;E9PHI1;H0Y598;E9PHH7;P08238	Hsp90Aa1;Hsp90Ab1	Heat shock protein HSP 90-alpha;Heat shock protein HSP 90-beta	26.029	4.70205	2	9.6324e-16	111.88	0
NVLELSNVVR	Unmodified	1141.65	P10586-2;P10586	Ptprf	Receptor-type tyrosine-protein phosphatase F	26.158	4.70918	2	9.8459e-40	94.363	69.225
YCVQLSQIQAQISALEEQLQQIR	Unmodified	2745.41	CON__P13645;P13645	Krt10	Keratin, type I cytoskeletal 10	28.957	4.85584	3;4	3.2495e-302	153.14	147.68	+
LVLAEAQVGDER	Unmodified	1298.68	P50895	Bcam	Basal cell adhesion molecule	29.002	4.85808	2	9.4861e-179	140.24	132.63
AVFVDLEPTVIDEVR	Unmodified	1700.9	F8VVB9;F5H5D3;Q9BQE3;P68363;G3V1U9;Q71U36;F8VRZ4;F8VS66;F8VQQ4;E9PGK3;F8VRK0;F8VX09;F8VWV9	Tuba1B;Tuba1C;Tuba1A	Tubulin alpha-1C chain;Tubulin alpha-1B chain;Tubulin alpha-1A chain	29.007	4.85833	3	5.4982e-33	74.789	70.441
ITPSYVAFTPEGER	Unmodified	1565.77	P11021;B4DEF7	Hspa5	78 kDa glucose-regulated protein	31.861	4.99372	2	1.2893e-123	118.24	118.24
HLDSVLQQLQTEVYR	Unmodified	1827.95	F8VYK9;P24592	Igfbp6	Insulin-like growth factor-binding protein 6	32.431	5.0193	3	0	164.93	164.93
ISSVLAGGSCR	Unmodified	1105.56	CON__P02533;P02533;CON__P08779;P08779	Krt14;Krt16	Keratin, type I cytoskeletal 14;Keratin, type I cytoskeletal 16	33.318	5.05823	2	4.5087e-83	109.39	101.52	+
AIKDAFELWSVASPLIFTR	Unmodified	2163.17	P22894;F5GXB5;H7C1M3;F5H4Q2	Mmp8	Neutrophil collagenase	34.764	5.11952	3	1.0667e-29	88.471	88.471
ELDLSNNCLGDAGILQLVESVR	Unmodified	2414.21	P13489;H0YCR7	Rnh1	Ribonuclease inhibitor	39.661	5.30965	2;3	0	214.55	212.57
VYSTSVTGSR	Unmodified	1055.52	Q9H299;Q5T123	Sh3Bgrl3	SH3 domain-binding glutamic acid-rich-like protein 3	40.939	5.3554	2	2.8061e-109	117.7	117.7
IFYPEIEEVQALDDTER	Unmodified	2065.98	H0YNW5;P33316-2;P33316;H0YKC5	Dut	Deoxyuridine 5'-triphosphate nucleotidohydrolase, mitochondrial	43.463	5.44172	2;3	0	157.91	156.4
ACGADSYEMEEDGVR	Oxidation (M)	1703.64	E9PFD7;P00533;P00533-4;P00533-3;Q504U8;P00533-2;H0Y3N3;F8W704	Egfr	Receptor protein-tyrosine kinase;Epidermal growth factor receptor	45.957	5.52221	2	5.4923e-25	67.136	67.136
MGESDDSILR	Unmodified	1121.5	P63220;Q8WVC2	Rps21	40S ribosomal protein S21	48.109	5.58823	2	1.1443e-06	62.466	55.863
IINEPTAAAIAYGLDR	Unmodified	1686.89	H0YG33;P08107;F8VZJ4;F5H1D3;F5GZ62;E7EP94;E7EP11;B4DHP5;P17066	Hspa1A;Hspa6	Heat shock 70 kDa protein 1A;Heat shock 70 kDa protein 6	48.995	5.61456	2;3	1.4434e-76	151.8	133.39
QLLLTADDR	Unmodified	1043.56	P04075;H3BPS8;H3BQN4;H3BUH7;H3BR04;H3BMQ8;H3BU78	Aldoa	Fructose-bisphosphate aldolase A;Fructose-bisphosphate aldolase	61.711	5.94746	2	2.3279e-187	143.03	107.59
ASGQAFELILSPR	Unmodified	1387.75	P16949;P16949-2;A2A2D0	Stmn1	Stathmin	65.977	6.04389	2;3	3.2693e-90	106.58	102.72
SSNTYTLTDVR	Unmodified	1255.6	F5GXJ9;Q13740-2;B4DTU0;Q13740	Alcam	CD166 antigen	69.382	6.11649	2	9.9495e-255	153.95	153.95
LVGGPMDASVEEEGVRR	Unmodified	1799.88	P01034	Cst3	Cystatin-C	70.99	6.14954	3	1.1838e-65	106.38	96.84
QQQHLFGSNVTDCSGNFCLFR	Unmodified	2514.12	P02787	Tf	Serotransferrin	78.309	6.29111	3	3.86e-109	105.79	100.26
QGPVNLLSDPEQGVEVTGQYER	Unmodified	2414.17	F5H194;B7ZKJ8;E9PGN5;Q14624-2;Q14624	Itih4	Inter-alpha-trypsin inhibitor heavy chain H4;70 kDa inter-alpha-trypsin inhibitor heavy chain H4;35 kDa inter-alpha-trypsin inhibitor heavy chain H4	84.234	6.39633	2;3	3.2239e-283	201.27	190.07
GFTIPEAFR	Unmodified	1036.53	O00299	Clic1	Chloride intracellular channel protein 1	97.392	6.60573	2	7.3756e-88	112.41	93.307
TTPSYVAFTDTER	Unmodified	1486.69	P11142;E9PKE3;E9PNE6;P11142-2;E9PI65;E9PQQ4;E9PQK7;E9PK54;E9PLF4;E9PN25;E9PPY6;P54652;H0YIE7;B3KUS2;H0YG33;P08107;F8VZJ4;F5H1D3;F5GZ62;E7EP11;F8W1P1;B4DXY3;F8WEE3;Q53FA3;P34931;P17066;P48741	Hspa8;Hspa2;Hspa1A;Hspa1L;Hspa6;Hspa7	Heat shock cognate 71 kDa protein;Heat shock-related 70 kDa protein 2;Heat shock 70 kDa protein 1A;Heat shock 70 kDa protein 1-like;Heat shock 70 kDa protein 6;Putative heat shock 70 kDa protein 7	100.76	6.65478	2	8.4712e-107	117.03	112.48
NYTPQLSEAEVER	Unmodified	1534.73	P22894;F5GXB5;H7C1M3;F5H4Q2	Mmp8	Neutrophil collagenase	149.43	7.22333	2	3.0769e-186	139.46	132.1
SAGWNIPIGLLYCDLPEPR	Unmodified	2170.09	C9JVG0;P02787	Tf	Serotransferrin	201.22	7.65263	2;3;4	0	164.69	160.98
EGVYTVFAPTNEAFR	Unmodified	1699.82	Q15582;G8JLA8;B9ZVW9;H0Y8L3	Tgfbi	Transforming growth factor-beta-induced protein ig-h3	215.01	7.74826	2;3	2.159e-159	178.67	168.87
ELSDFISYLQR	Unmodified	1369.69	B3KQT9;G5EA52;P30101;F5H119	Pdia3	Protein disulfide-isomerase;Protein disulfide-isomerase A3	555.48	9.11759	2;3	2.9854e-255	154.84	145.72
SQEQEVLER	Unmodified	1116.54	E7EQT4;Q9UKV3-5;Q9UKV3	Acin1	Apoptotic chromatin condensation inducer in the nucleus	NaN	NaN	2	0.0037892	67.334	46.556
GGPNYQEGLR	Unmodified	1089.52	E7ENH9;B4E3P0;P53396-2;P53396	Acly	ATP-citrate synthase	NaN	NaN	2	0.01601	43.958	27.76
VDSAATSGYEIGNPPDYR	Unmodified	1910.86	G5E9R5;B5MCC7;P24666	Acp1	Low molecular weight phosphotyrosine protein phosphatase	NaN	NaN	2;3	1.0497e-29	89.344	87.725
FQETFEDVFSDR	Unmodified	1518.66	P13686	Acp5	Tartrate-resistant acid phosphatase type 5	NaN	NaN	2	2.2073e-09	88.021	84.824
GYSFTTTAER	Unmodified	1131.52	F5H0N0;B4E335;I3L3I4;P63261;P60709;I3L3I0;I3L1U9;B4DW52;I3L4N8;F5GYT4	Actg1;Actb	Actin, cytoplasmic 2;Actin, cytoplasmic 2, N-terminally processed;Actin, cytoplasmic 1;Actin, cytoplasmic 1, N-terminally processed	NaN	NaN	2	2.0588e-32	114.4	106.51
AVFPSIVGR	Unmodified	944.544	F5H0N0;B4E335;I3L3I4;P63261;P60709;I3L3I0;I3L1U9;B4DW52;I3L4N8;G5E9R0;I3L3R2;E7EVS6;Q5T8M7;F5H1C1;P63267;P68133;P68032;P62736;C9JTX5;C9JUM1;C9JZR7;F8WB63;B8ZZJ2;C9JFL5;F6UVQ4;F6QUT6;E7EQV5;Q5T8M8;A6NL76;E9PG30;F8WCH0;Q6S8J3;A5A3E0;P0CG38	Actg1;Actb;Actg2;Acta1;Actc1;Acta2;Potee;Potef;Potei	Actin, cytoplasmic 2;Actin, cytoplasmic 2, N-terminally processed;Actin, cytoplasmic 1;Actin, cytoplasmic 1, N-terminally processed;Actin, gamma-enteric smooth muscle;Actin, alpha skeletal muscle;Actin, alpha cardiac muscle 1;Actin, aortic smooth muscle;POTE ankyrin domain family member E;POTE ankyrin domain family member F;POTE ankyrin domain family member I	NaN	NaN	2	2.6323e-05	109.71	95.2
LLLEVISGER	Unmodified	1127.65	H9KV75;G3V2W4;G3V2E8;G3V2X9	Actn1		NaN	NaN	2	0.0198	41.399	9.9777
TINEVENQILTR	Unmodified	1428.76	P12814-2;P12814;P12814-3;B7TY16;F5GXS2;H0YJ11;H0YJW3;H7C5W8;H7C144;H9KV75;D6PXK4;O43707	Actn1;Actn4	Alpha-actinin-1;Alpha-actinin-4	NaN	NaN	2	0.028403	30.567	22.68
VGWEQLLTTIAR	Unmodified	1385.77	P12814-2;P12814;P12814-3;B7TY16;F5GXS2;H0YJ11;H0YJW3;H7C5W8;H7C144;H9KV75;D6PXK4;O43707	Actn1;Actn4	Alpha-actinin-1;Alpha-actinin-4	NaN	NaN	3	0.002591	42.469	38.317
DITYFIQQLLR	Unmodified	1408.77	H7C4J1;C9IZN3;B4DTI0;F5H3P5;B4DXW1;Q9C0K3;Q9P1U1-2;Q9P1U1-3;Q9P1U1;P61158	Actr3C;Actr3;Actr3B	Actin-related protein 3C;Actin-related protein 3B;Actin-related protein 3	NaN	NaN	2	0.0010505	55.353	46.463
FEGFIQTR	Unmodified	996.503	O14672;H3BS53	Adam10	Disintegrin and metalloproteinase domain-containing protein 10	NaN	NaN	2	0.017272	65.224	56.452
RPPQPIQQPQR	Unmodified	1343.74	O14672;A8MY20;B4DU28	Adam10	Disintegrin and metalloproteinase domain-containing protein 10	NaN	NaN	3	0.017164	40.727	37.011
TITLQPGSPCNDFR	Unmodified	1604.76	O14672;A8MY20;B4DU28	Adam10	Disintegrin and metalloproteinase domain-containing protein 10	NaN	NaN	2	0.00063718	47.774	40.644
DLVEISPNPAVTLENFLHWR	Unmodified	2349.21	Q13444-10;Q13444-9;Q13444-8;Q13444-2;Q13444-7;Q13444-6;E9PN65;Q13444-5;Q13444-4;Q13444-3;Q13444	Adam15	Disintegrin and metalloproteinase domain-containing protein 15	NaN	NaN	3	0.028111	20.423	17.277
VVSEGHTLENCCYQGR	Unmodified	1907.83	Q13444-10;Q13444-9;Q13444-8;Q13444-2;Q13444-7;Q13444-6;E9PN65;Q13444-5;Q13444-4;Q13444-3;Q13444	Adam15	Disintegrin and metalloproteinase domain-containing protein 15	NaN	NaN	3	0.021935	24.481	23.76
LHAFDQQLDLELRPDSSFLAPGFTLQNVGR	Unmodified	3383.73	Q9UHI8	Adamts1	A disintegrin and metalloproteinase with thrombospondin motifs 1	NaN	NaN	4	1.4064e-30	61.538	54.046
TELPALR	Unmodified	798.46	Q59FE5;Q9H324	Adamts10	A disintegrin and metalloproteinase with thrombospondin motifs 10	NaN	NaN	2	0.039739	89.673	46.673
YILDGSGYFDVR	Unmodified	1403.67	Q9BV57-2;Q9BV57	Adi1	1,2-dihydroxy-3-keto-5-methylthiopentene dioxygenase	NaN	NaN	2	0.0038944	46.88	42.539
SPEDSSPDAAR	Unmodified	1130.48	E9PL83;P35318	Adm	ADM;Adrenomedullin;Proadrenomedullin N-20 terminal peptide	NaN	NaN	2	6.7541e-11	113.22	102.47
MCDLVSDFDGFSER	Unmodified	1676.68	F8W9D6;P30520	Adss	Adenylosuccinate synthetase isozyme 2	NaN	NaN	2	0.0043626	37.77	35.767
VGIGAFPTEQDNEIGELLQTR	Unmodified	2286.15	F8W9D6;P30520	Adss	Adenylosuccinate synthetase isozyme 2	NaN	NaN	3	0.019981	21.901	14.646
FLPSYQAVEYMR	Unmodified	1502.72	H0Y9C7;P20933	Aga	N(4)-(beta-N-acetylglucosaminyl)-L-asparaginase;Glycosylasparaginase alpha chain;Glycosylasparaginase beta chain	NaN	NaN	2	4.2142e-06	73.435	68.219
AAAVSSGFDGAIQLVSLGGR	Unmodified	1874.98	O00468;H0Y5U1;E9PD05	Agrn	Agrin;Agrin N-terminal 110 kDa subunit;Agrin C-terminal 110 kDa subunit;Agrin C-terminal 90 kDa fragment;Agrin C-terminal 22 kDa fragment	NaN	NaN	2;3	4.6422e-10	52.72	48.371
AIVDVHFDPTTAFR	Unmodified	1587.8	O00468	Agrn	Agrin;Agrin N-terminal 110 kDa subunit;Agrin C-terminal 110 kDa subunit;Agrin C-terminal 90 kDa fragment;Agrin C-terminal 22 kDa fragment	NaN	NaN	3	0.0023322	37.177	28.576
ALGPAGCEADASAPATCAEMR	Unmodified	2104.9	O00468	Agrn	Agrin;Agrin N-terminal 110 kDa subunit;Agrin C-terminal 110 kDa subunit;Agrin C-terminal 90 kDa fragment;Agrin C-terminal 22 kDa fragment	NaN	NaN	2	2.0983e-06	46.415	45.11
CEPGFWNFR	Unmodified	1211.52	O00468	Agrn	Agrin;Agrin N-terminal 110 kDa subunit;Agrin C-terminal 110 kDa subunit;Agrin C-terminal 90 kDa fragment;Agrin C-terminal 22 kDa fragment	NaN	NaN	2	0.0022556	60.91	56.737
EAACLQQTQIEEAR	Unmodified	1645.77	O00468	Agrn	Agrin;Agrin N-terminal 110 kDa subunit;Agrin C-terminal 110 kDa subunit;Agrin C-terminal 90 kDa fragment;Agrin C-terminal 22 kDa fragment	NaN	NaN	2	9.073e-35	134.04	131.97
EPVTLGAWTR	Unmodified	1128.59	O00468;H0Y5U1;E9PD05	Agrn	Agrin;Agrin N-terminal 110 kDa subunit;Agrin C-terminal 110 kDa subunit;Agrin C-terminal 90 kDa fragment;Agrin C-terminal 22 kDa fragment	NaN	NaN	2	0.00143	63.415	51.179
FGALCEAETGR	Unmodified	1209.54	O00468	Agrn	Agrin;Agrin N-terminal 110 kDa subunit;Agrin C-terminal 110 kDa subunit;Agrin C-terminal 90 kDa fragment;Agrin C-terminal 22 kDa fragment	NaN	NaN	2	1.1972e-11	117.14	98.326
FNAVCLSR	Unmodified	965.475	O00468	Agrn	Agrin;Agrin N-terminal 110 kDa subunit;Agrin C-terminal 110 kDa subunit;Agrin C-terminal 90 kDa fragment;Agrin C-terminal 22 kDa fragment	NaN	NaN	2	0.0024363	109.48	75.475
GAPEGTVCGSDGADYPGECQLLR	Unmodified	2408.04	O00468	Agrn	Agrin;Agrin N-terminal 110 kDa subunit;Agrin C-terminal 110 kDa subunit;Agrin C-terminal 90 kDa fragment;Agrin C-terminal 22 kDa fragment	NaN	NaN	3	7.3338e-11	49.66	46.128
GLYVAAQGACR	Unmodified	1164.57	O00468	Agrn	Agrin;Agrin N-terminal 110 kDa subunit;Agrin C-terminal 110 kDa subunit;Agrin C-terminal 90 kDa fragment;Agrin C-terminal 22 kDa fragment	NaN	NaN	2	2.92e-07	77.662	68.007
GTLSVDGETPVLGESPSGTDGLNLDTDLFVGGVPEDQAAVALER	Unmodified	4397.14	O00468	Agrn	Agrin;Agrin N-terminal 110 kDa subunit;Agrin C-terminal 110 kDa subunit;Agrin C-terminal 90 kDa fragment;Agrin C-terminal 22 kDa fragment	NaN	NaN	3;4	8.9145e-231	172.2	170.75
LELGIGPGAATR	Unmodified	1153.65	O00468	Agrn	Agrin;Agrin N-terminal 110 kDa subunit;Agrin C-terminal 110 kDa subunit;Agrin C-terminal 90 kDa fragment;Agrin C-terminal 22 kDa fragment	NaN	NaN	2	2.133e-08	78.324	67.566
LLDVNNQR	Unmodified	970.52	O00468	Agrn	Agrin;Agrin N-terminal 110 kDa subunit;Agrin C-terminal 110 kDa subunit;Agrin C-terminal 90 kDa fragment;Agrin C-terminal 22 kDa fragment	NaN	NaN	2	0.017347	52.716	25.462
QLLTPEHVLR	Unmodified	1204.69	O00468;H0Y5U1;E9PD05	Agrn	Agrin;Agrin N-terminal 110 kDa subunit;Agrin C-terminal 110 kDa subunit;Agrin C-terminal 90 kDa fragment;Agrin C-terminal 22 kDa fragment	NaN	NaN	3	0.034579	30.392	20.084
QVDVTSFAGHPCTR	Unmodified	1573.73	O00468;H0Y5U1;E9PD05	Agrn	Agrin;Agrin N-terminal 110 kDa subunit;Agrin C-terminal 110 kDa subunit;Agrin C-terminal 90 kDa fragment;Agrin C-terminal 22 kDa fragment	NaN	NaN	3	0.061438	21.42	17.433
SIESTLDDLFR	Unmodified	1294.64	O00468	Agrn	Agrin;Agrin N-terminal 110 kDa subunit;Agrin C-terminal 110 kDa subunit;Agrin C-terminal 90 kDa fragment;Agrin C-terminal 22 kDa fragment	NaN	NaN	2	2.2154e-13	90.05	74.421
TYDSDCWR	Unmodified	1101.42	O00468	Agrn	Agrin;Agrin N-terminal 110 kDa subunit;Agrin C-terminal 110 kDa subunit;Agrin C-terminal 90 kDa fragment;Agrin C-terminal 22 kDa fragment	NaN	NaN	2	0.001949	91.318	88.897
VTCDGAYRPVCAQDGR	Unmodified	1823.8	O00468	Agrn	Agrin;Agrin N-terminal 110 kDa subunit;Agrin C-terminal 110 kDa subunit;Agrin C-terminal 90 kDa fragment;Agrin C-terminal 22 kDa fragment	NaN	NaN	3	3.1656e-11	71.354	63.376
GGVQVPAVDISSSLGGR	Unmodified	1597.84	Q09666	Ahnak	Neuroblast differentiation-associated protein AHNAK	NaN	NaN	2	1.0825e-21	84.41	75.613
LPSGSGAASPTGSAVDIR	Unmodified	1641.83	Q09666	Ahnak	Neuroblast differentiation-associated protein AHNAK	NaN	NaN	2	1.1966e-29	96.143	68.111
GIPAPEEER	Unmodified	996.488	H0YJG6;H0YJU2;G3V438;O95433	Ahsa1	Activator of 90 kDa heat shock protein ATPase homolog 1	NaN	NaN	2	0.028645	43.308	34.535
ALEAVPAPPASGPR	Unmodified	1331.72	F5H7N3;Q9Y4K1	Aim1	Absent in melanoma 1 protein	NaN	NaN	2	0.00088496	44.968	29.824
GATGGPGDEPLEPAR	Unmodified	1422.67	Q96IF1	Ajuba	LIM domain-containing protein ajuba	NaN	NaN	2	0.00014197	43.592	40.147
LQAYHTQTTPLIEYYR	Unmodified	1996.01	F8W1A4;P54819-2;P54819;F8VY04;P54819-6;P54819-5	Ak2	Adenylate kinase 2, mitochondrial;Adenylate kinase 2, mitochondrial;Adenylate kinase 2, mitochondrial, N-terminally processed	NaN	NaN	3	0.00069861	39.91	32.399
LEIESNICR	Unmodified	1132.55	E7EMD6;O43572	Akap10	A-kinase anchor protein 10, mitochondrial	NaN	NaN	2	0.00053022	73.248	41.754
TPALIALR	Unmodified	853.539	H0Y804;B4DK69;B4DL37;Q04828;P52895;P42330	Akr1C1;Akr1C2;Akr1C3	Aldo-keto reductase family 1 member C3;Aldo-keto reductase family 1 member C1;Aldo-keto reductase family 1 member C2	NaN	NaN	2	0.016804	60.478	27.868
HPDYSVVLLLR	Unmodified	1310.73	CON__P02768-1;E7ESU5;P02768;C9JKR2;D6RHD5;B7WNR0;P02768-2;H0YA55	Alb	Serum albumin	NaN	NaN	3	3.7508e-11	112.36	106.63	+
YLYEIAR	Unmodified	926.486	H0YA55	Alb		NaN	NaN	2	2.4346e-12	126.24	0
QIGDALPVSCTISASR	Unmodified	1673.84	F5GXJ9;Q13740-2;B4DTU0;Q13740;H7C543;Q6ZS95	Alcam	CD166 antigen	NaN	NaN	2	2.8033e-42	132.51	122.71
LQSIGTENTEENRR	Unmodified	1645.8	P04075;H3BPS8;H3BQN4;H3BUH7;H3BR04;H3BMQ8	Aldoa	Fructose-bisphosphate aldolase A;Fructose-bisphosphate aldolase	NaN	NaN	3	9.2205e-112	164.68	156.12
PMNIQLVTSQIDAQR	Unmodified	1712.89	E9PB61;Q86V81	Alyref	THO complex subunit 4	NaN	NaN	3	2.9598e-12	71.279	68.134
PMNIQLVTSQIDAQR	Oxidation (M)	1728.88	E9PB61;Q86V81	Alyref	THO complex subunit 4	NaN	NaN	3	9.3859e-08	54.812	48.492
SLGTADVHFER	Unmodified	1230.6	E9PB61;Q86V81	Alyref	THO complex subunit 4	NaN	NaN	2;3	8.5933e-09	85.813	78.683
ALYEAGER	Unmodified	907.44	P04083	Anxa1	Annexin A1	NaN	NaN	2	0.00030451	85.161	50.988
SEDFGVNEDLADSDAR	Unmodified	1738.73	P04083	Anxa1	Annexin A1	NaN	NaN	2	3.6944e-257	199.58	198.91
QDIAFAYQR	Unmodified	1110.55	P07355;P07355-2;H0YM50;H0YN42;H0YMD0;H0YMU9;H0YMM1;H0YKS4;H0YKV8;H0YKL9;H0YKZ7;H0YLV6;H0YMT9;H0YKX9;H0YMW4	Anxa2	Annexin A2;Annexin	NaN	NaN	2;3	0	232.46	210.71
RAEDGSVIDYELIDQDAR	Unmodified	2063.98	P07355;P07355-2;H0YM50;H0YN42;H0YMD0;H0YMU9;B3KRQ1;H0YN28;H0YL33;H0YNP5;H0YNA0	Anxa2	Annexin A2;Annexin	NaN	NaN	3;4	6.5439e-16	65.954	56.921
TNQELQEINR	Unmodified	1243.62	P07355;P07355-2;H0YM50;H0YN42;H0YMD0;H0YMU9;A6NMY6;H0YMM1;H0YKS4;B3KRQ1;H0YN28;H0YL33;H0YNP5;H0YNA0;H0YLE2;H0YN52	Anxa2;Anxa2P2	Annexin A2;Annexin;Putative annexin A2-like protein	NaN	NaN	2;3	1.3784e-43	145.99	132.98
NTPAFLAER	Unmodified	1017.52	P12429;D6RA82	Anxa3	Annexin A3;Annexin	NaN	NaN	2	0.0025356	61.56	40.935
SEIDLLDIR	Unmodified	1072.58	P12429;D6RA82	Anxa3	Annexin A3;Annexin	NaN	NaN	2	0.00044684	74.424	56.162
GTVTDFPGFDER	Unmodified	1339.6	D6RBE9;E7ENQ5;P08758;D6RCN3;E9PHT9	Anxa5	Annexin;Annexin A5	NaN	NaN	2	4.5592e-06	73.082	54.457
QPALSAACLGPEVTTQYGGQYR	Unmodified	2366.13	F8WEH5;H7C393;C9JIF9;P13798	Apeh	Acylamino-acid-releasing enzyme	NaN	NaN	3	0.00013909	38.942	37.672
HLYPNTPYA	Unmodified	1074.51	G3V3M6	Apex1		NaN	NaN	2	0.025919	47.082	36.054
QGFGELLQAVPLADSFR	Unmodified	1846.96	G3V3M6;G3V5Q1;P27695	Apex1	DNA-(apurinic or apyrimidinic site) lyase;DNA-(apurinic or apyrimidinic site) lyase, mitochondrial	NaN	NaN	2;3	6.9849e-206	190.46	185.17
ESVGPLR	Unmodified	756.413	B4DKY3;F5GZY0;Q06481-5;Q06481-4;Q06481-2;Q06481-3;H7BXI4;Q06481;F5H845	Aplp2	Amyloid-like protein 2	NaN	NaN	2	0.068321	73.039	28.428
VSIDNWCR	Unmodified	1048.48	B4DKY3;F5GZY0;Q06481-5;Q06481-4;Q06481-2;Q06481-3;H7BXI4;Q06481;E9PJ13;E9PQS3;E9PSC7	Aplp2	Amyloid-like protein 2	NaN	NaN	2	0.016951	61.962	55.067
LGPLVEQGR	Unmodified	967.545	E9PEV4;E7ERP7;H0Y7L5;P02649	Apoe	Apolipoprotein E	NaN	NaN	2	0.026109	46.819	26.041
EVCSEQAETGPCR	Unmodified	1521.62	H7C0V9;E9PG40;P05067-7;B4DII8;P05067-8;P05067-9;P05067	App	Amyloid beta A4 protein;N-APP;Soluble APP-alpha;Soluble APP-beta;C99;Beta-amyloid protein 42;Beta-amyloid protein 40;C83;P3(42);P3(40);C80;Gamma-secretase C-terminal fragment 59;Gamma-secretase C-terminal fragment 57;Gamma-secretase C-terminal fragment 50;C31	NaN	NaN	2	1.2021e-13	95.417	95.417
EPFSGDHSADGFEVTSR	Unmodified	1836.79	D6RFX5;P15514	Areg	Amphiregulin	NaN	NaN	3	7.1076e-18	78.501	77.557
MLAEDELR	Oxidation (M)	991.464	F5H423;B7ZB63;P84077;P61204	Arf3;Arf1	ADP-ribosylation factor 3;ADP-ribosylation factor 1	NaN	NaN	2	0.01642	51.066	14.881
MLAEDELR	Unmodified	975.47	F5H423;B7ZB63;P84077;P61204	Arf3;Arf1	ADP-ribosylation factor 3;ADP-ribosylation factor 1	NaN	NaN	2	0.017531	69.598	12.421
WYVVQTNYDR	Unmodified	1342.63	E7ERV9;E7EMM4;E9PDS0;Q13510;Q13510-2	Asah1	Acid ceramidase;Acid ceramidase subunit alpha;Acid ceramidase subunit beta	NaN	NaN	2	2.964e-05	96.342	82.107
DLDQLFLSSDCR	Unmodified	1467.67	A6NG35;Q99941-2;Q99941;H0Y7D7	Atf6B	Cyclic AMP-dependent transcription factor ATF-6 beta;Processed cyclic AMP-dependent transcription factor ATF-6 beta	NaN	NaN	2	7.7233e-06	71.879	68.434
EDTFYVVSFR	Unmodified	1261.6	A6NG35;Q99941-2;Q99941	Atf6B	Cyclic AMP-dependent transcription factor ATF-6 beta;Processed cyclic AMP-dependent transcription factor ATF-6 beta	NaN	NaN	2	0.0006973	70.412	63.752
SQPAFLDAIDR	Unmodified	1231.62	A6NG35;Q99941-2;Q99941	Atf6B	Cyclic AMP-dependent transcription factor ATF-6 beta;Processed cyclic AMP-dependent transcription factor ATF-6 beta	NaN	NaN	2	0.010187	41.242	33.376
DLWAPAADTHEGHITSDLQLSTYLDPALELGPR	Unmodified	3601.77	Q15904;H7C2Y8;H7C0T7;F2Z3L8;A6QRJ1;A6NLC6	Atp6Ap1	V-type proton ATPase subunit S1	NaN	NaN	4	4.1737e-11	41.9	40.092
LADDLYR	Unmodified	864.434	H7BXY8;O75882-3;O75882-2;O75882	Atrn	Attractin	NaN	NaN	2	0.030852	91.626	53.981
SCALDQNCQWEPR	Unmodified	1662.69	H7BXY8;O75882-3;O75882-2;O75882	Atrn	Attractin	NaN	NaN	2	4.0335e-05	56.569	55.781
SEAACLAAGPGIR	Unmodified	1271.63	H7BXY8;O75882-3;O75882-2;O75882	Atrn	Attractin	NaN	NaN	2	8.7075e-14	93.345	88.247
SVNNVVVR	Unmodified	885.503	H7BXY8;O75882-3;O75882-2;O75882	Atrn	Attractin	NaN	NaN	2	0.026478	54.611	39.23
YQGNPLR	Unmodified	846.435	H7BXY8;O75882-3;O75882-2;O75882	Atrn	Attractin	NaN	NaN	2	0.056375	77.748	75.069
YYTAINFVATPDEQNR	Unmodified	1900.9	H7BXY8;O75882-3;O75882-2;O75882	Atrn	Attractin	NaN	NaN	2	5.4507e-17	69.331	62.895
APLQGTLLGYR	Unmodified	1187.67	P30530-2;P30530	Axl	Tyrosine-protein kinase receptor UFO	NaN	NaN	2	2.1601e-49	122.69	97.838
ITSLQLSDTGQYQCLVFLGHQTFVSQPGYVGLEGLPYFLEEPEDR	Unmodified	5130.5	P30530-2;P30530	Axl	Tyrosine-protein kinase receptor UFO	NaN	NaN	4	0.048473	12.226	12.009
LAYQGQDTPEVLMDIGLR	Oxidation (M)	2034.01	P30530-2;P30530	Axl	Tyrosine-protein kinase receptor UFO	NaN	NaN	2;3	1.4266e-22	77.969	71.216
LAYQGQDTPEVLMDIGLR	Unmodified	2018.01	P30530-2;P30530	Axl	Tyrosine-protein kinase receptor UFO	NaN	NaN	2;3	1.8286e-151	175.39	165.02
TATITVLPQQPR	Unmodified	1323.75	P30530-2;P30530	Axl	Tyrosine-protein kinase receptor UFO	NaN	NaN	2;3	2.3424e-09	91.313	86.767
LPQLVGVSTPLQGGSNSAAAIGQSSGELR	Unmodified	2793.46	P15291-2;P15291;Q86XA6	B4Galt1	Beta-1,4-galactosyltransferase 1;Lactose synthase A protein;N-acetyllactosamine synthase;Beta-N-acetylglucosaminylglycopeptide beta-1,4-galactosyltransferase;Beta-N-acetylglucosaminyl-glycolipid beta-1,4-galactosyltransferase;Processed beta-1,4-galactosyltransferase 1	NaN	NaN	3	6.103e-65	89.659	83.529
YPLYTQITVDIGTPS	Unmodified	1666.85	P15291-2;P15291;F5H0P7;B4DMM8	B4Galt1	Beta-1,4-galactosyltransferase 1;Lactose synthase A protein;N-acetyllactosamine synthase;Beta-N-acetylglucosaminylglycopeptide beta-1,4-galactosyltransferase;Beta-N-acetylglucosaminyl-glycolipid beta-1,4-galactosyltransferase;Processed beta-1,4-galactosyltransferase 1	NaN	NaN	2	9.2666e-21	85.837	78.62
EMLDQSNQWGGTALVVPAFEIR	Unmodified	2460.21	O43505;B4DGI0	B4Gat1	Beta-1,4-glucuronyltransferase 1	NaN	NaN	3	0.00062599	34.139	32.437
WVNLPEESLLR	Unmodified	1354.72	O43505;B4DGI0	B4Gat1	Beta-1,4-glucuronyltransferase 1	NaN	NaN	2	7.3833e-08	78.342	67.296
YEAAVPDPR	Unmodified	1016.49	O43505	B4Gat1	Beta-1,4-glucuronyltransferase 1	NaN	NaN	2	0.018596	51.445	46.505
DLEAPEVQESYR	Unmodified	1434.66	B0UX83;G3V1Z5;P46379-2;P46379;P46379-3	Bag6	Large proline-rich protein BAG6	NaN	NaN	2	6.7091e-05	61.11	59.813
DCFGCLR	Unmodified	926.374	O75531	Banf1	Barrier-to-autointegration factor;Barrier-to-autointegration factor, N-terminally processed	NaN	NaN	2	0.016421	99.384	86.594
AGAAGTAEATAR	Unmodified	1045.52	P50895	Bcam	Basal cell adhesion molecule	NaN	NaN	2	1.9891e-08	78.903	66.843
DYVCVVR	Unmodified	909.438	P50895	Bcam	Basal cell adhesion molecule	NaN	NaN	2	0.06284	61.494	38.185
EASGLLSLTSTLYLR	Unmodified	1622.89	P50895	Bcam	Basal cell adhesion molecule	NaN	NaN	2;3	1.0523e-11	69.258	63.717
EGDEVTLICSAR	Unmodified	1348.63	P50895	Bcam	Basal cell adhesion molecule	NaN	NaN	2	7.0985e-21	125.54	121.24
EGDTVQLLCR	Unmodified	1189.58	P50895	Bcam	Basal cell adhesion molecule	NaN	NaN	2	6.8504e-08	116.52	92.263
GDGSPSPEYTLFR	Unmodified	1424.66	P50895	Bcam	Basal cell adhesion molecule	NaN	NaN	2	1.1007e-11	77.894	71.208
LASAEMQGSELQVTMHDTR	2 Oxidation (M)	2134.96	P50895	Bcam	Basal cell adhesion molecule	NaN	NaN	3	0.00071957	40.432	39.416
LDSPTFHLTLHYPTEHVQFWVGSPSTPAGWVR	Unmodified	3661.81	P50895	Bcam	Basal cell adhesion molecule	NaN	NaN	5	7.3877e-25	59.636	56.123
LEVPVEMNPEGYMTSR	Unmodified	1850.85	P50895	Bcam	Basal cell adhesion molecule	NaN	NaN	2	3.0159e-21	90.348	85.136
LEVPVEMNPEGYMTSR	2 Oxidation (M)	1882.84	P50895	Bcam	Basal cell adhesion molecule	NaN	NaN	2	0.008676	26.55	24.027
LSVPPLVEVMR	Oxidation (M)	1254.7	P50895	Bcam	Basal cell adhesion molecule	NaN	NaN	2	0.031489	36.417	29.814
LSVPPLVEVMR	Unmodified	1238.71	P50895	Bcam	Basal cell adhesion molecule	NaN	NaN	2	0.010187	41.242	32.541
EVFGSGTACQVCPVHR	Unmodified	1802.82	B3KSI3;O15382-2;O15382	Bcat2	Branched-chain-amino-acid aminotransferase;Branched-chain-amino-acid aminotransferase, mitochondrial	NaN	NaN	3	2.1467e-05	46.318	41.187
DLATALEQLLQAYPR	Unmodified	1700.91	P55957;P55957-2;P55957-4	Bid	BH3-interacting domain death agonist;BH3-interacting domain death agonist p15;BH3-interacting domain death agonist p13;BH3-interacting domain death agonist p11	NaN	NaN	2;3	3.7403e-258	203.7	196.07
IEADSESQEDIIR	Unmodified	1503.71	P55957;P55957-2	Bid	BH3-interacting domain death agonist;BH3-interacting domain death agonist p15;BH3-interacting domain death agonist p13;BH3-interacting domain death agonist p11	NaN	NaN	2	7.6586e-07	63.185	43.942
FGFPAFSGISR	Unmodified	1184.6	P53004	Blvra	Biliverdin reductase A	NaN	NaN	2	0.028274	32.999	16.328
AFQVQQAVDLR	Unmodified	1273.68	B7ZKR5;Q3MIM8;P13497-3;P13497-4;P13497-5;P13497-2;P13497-6;P13497	Bmp1	Metalloendopeptidase;Bone morphogenetic protein 1	NaN	NaN	2	0.01721	36.447	25.091
DLMAWSRR	Oxidation (M)	1049.51	Q6RI45-5;Q6RI45-3;Q6RI45-4;Q6RI45-2;Q6RI45	Brwd3	Bromodomain and WD repeat-containing protein 3	NaN	NaN	2	0.03214	29.149	21.581
FFVSSSQGR	Unmodified	1013.49	I3L1R4;I3L4S8;I3NI00;P35613-3;P35613-4;P35613-2;P35613;I3L4L2;I3L192	Bsg	Basigin	NaN	NaN	2	6.7719e-14	105.52	92.484
SELHIENLNMEADPGQYR	Oxidation (M)	2130.96	I3L1R4;I3L4S8;I3NI00;P35613-3;P35613-4;P35613-2;P35613	Bsg	Basigin	NaN	NaN	3	1.7058e-09	49.924	49.924
LSSGLVTAALYGR	Unmodified	1306.72	F8W1Q3;P43251;B4DLJ9;A6NHF2	Btd	Biotinidase	NaN	NaN	2	0.0013358	49.298	36.667
YADTLFDILVAGSMLAPGGTR	Unmodified	2167.1	E9PFD4;C9JF98;F8WDX8;E7EMS9;Q75MG1;E7ETZ4;Q9Y6E2	Bzw2	Basic leucine zipper and W2 domain-containing protein 2	NaN	NaN	3	0.00055897	35.992	33.809
HLLSEPSTPLSPPGPGDVFFPSLDPVPDSPNFEVI	Unmodified	3699.83	H0Y2M9;Q9H7M9	C10Orf54	Platelet receptor Gi24	NaN	NaN	3	0.019437	18.978	18.12
SASPDDDLGSSNWEAADLGNEER	Unmodified	2434.02	E9PM92;O00193;E9PQA1	C11Orf58;Smap	Small acidic protein	NaN	NaN	3	1.1013e-11	53.964	52.549
QVICVYTDDFTDR	Unmodified	1630.73	Q9H3H3;Q9H3H3-2;Q9H3H3-3	C11Orf68	UPF0696 protein C11orf68	NaN	NaN	2	2.3083e-05	58.268	53.364
LDFYQHSWLPAR	Unmodified	1531.76	F8VR84;Q9HB07;F8VQQ3;F5H641	C12Orf10	UPF0160 protein MYG1, mitochondrial	NaN	NaN	3	0.0091227	32.295	22.452
YALTTTLSAR	Unmodified	1095.59	F8VR84;Q9HB07	C12Orf10	UPF0160 protein MYG1, mitochondrial	NaN	NaN	2	0.0012546	62.466	56.431
QEAIDWLLGLAVR	Unmodified	1482.82	H0YJB9;G3V4C6;Q9Y224	C14Orf166	UPF0568 protein C14orf166	NaN	NaN	3	4.7771e-12	78.324	75.244
GGGALLGDR	Unmodified	814.43	H0YFH3;H0YFL7;E7ER29;Q9NZP8	C1Rl	Complement C1r subcomponent-like protein	NaN	NaN	2	0.028548	43.442	12.755
LPVAPLR	Unmodified	764.491	F8WCZ6;A6NG18;P09871	C1S	Complement C1s subcomponent;Complement C1s subcomponent heavy chain;Complement C1s subcomponent light chain	NaN	NaN	2	0.059425	64.547	34.706
TNFDNDIALVR	Unmodified	1276.64	F8WCZ6;A6NG18;P09871	C1S	Complement C1s subcomponent;Complement C1s subcomponent heavy chain;Complement C1s subcomponent light chain	NaN	NaN	2	2.3181e-06	77.062	64.432
EPGQDLVVLPLSITTDFIPSFR	Unmodified	2443.3	P01024;B4E216	C3	Complement C3;Complement C3 beta chain;C3-beta-c;Complement C3 alpha chain;C3a anaphylatoxin;Acylation stimulating protein;Complement C3b alpha' chain;Complement C3c alpha' chain fragment 1;Complement C3dg fragment;Complement C3g fragment;Complement C3d fragment;Complement C3f fragment;Complement C3c alpha' chain fragment 2	NaN	NaN	2;3	1.2632e-39	90.475	7.4113
ILLQGTPVAQMTEDAVDAER	Unmodified	2156.08	P01024;B4E216	C3	Complement C3;Complement C3 beta chain;C3-beta-c;Complement C3 alpha chain;C3a anaphylatoxin;Acylation stimulating protein;Complement C3b alpha' chain;Complement C3c alpha' chain fragment 1;Complement C3dg fragment;Complement C3g fragment;Complement C3d fragment;Complement C3f fragment;Complement C3c alpha' chain fragment 2	NaN	NaN	2;3	0.0034946	27.924	22.008
IPIEDGSGEVVLSR	Unmodified	1469.77	P01024;B4E216	C3	Complement C3;Complement C3 beta chain;C3-beta-c;Complement C3 alpha chain;C3a anaphylatoxin;Acylation stimulating protein;Complement C3b alpha' chain;Complement C3c alpha' chain fragment 1;Complement C3dg fragment;Complement C3g fragment;Complement C3d fragment;Complement C3f fragment;Complement C3c alpha' chain fragment 2	NaN	NaN	2	9.1706e-15	88.561	82.125
NEQVEIR	Unmodified	886.451	CON__Q2UVX4;P01024	C3	Complement C3;Complement C3 beta chain;C3-beta-c;Complement C3 alpha chain;C3a anaphylatoxin;Acylation stimulating protein;Complement C3b alpha' chain;Complement C3c alpha' chain fragment 1;Complement C3dg fragment;Complement C3g fragment;Complement C3d fragment;Complement C3f fragment;Complement C3c alpha' chain fragment 2	NaN	NaN	2	0.022048	93.561	58.312	+
SNLDEDIIAEENIVSR	Unmodified	1815.88	P01024	C3	Complement C3;Complement C3 beta chain;C3-beta-c;Complement C3 alpha chain;C3a anaphylatoxin;Acylation stimulating protein;Complement C3b alpha' chain;Complement C3c alpha' chain fragment 1;Complement C3dg fragment;Complement C3g fragment;Complement C3d fragment;Complement C3f fragment;Complement C3c alpha' chain fragment 2	NaN	NaN	2;3	1.4288e-43	135.09	126.05
TELRPGETLNVNFLLR	Unmodified	1871.03	P01024;B4E216	C3	Complement C3;Complement C3 beta chain;C3-beta-c;Complement C3 alpha chain;C3a anaphylatoxin;Acylation stimulating protein;Complement C3b alpha' chain;Complement C3c alpha' chain fragment 1;Complement C3dg fragment;Complement C3g fragment;Complement C3d fragment;Complement C3f fragment;Complement C3c alpha' chain fragment 2	NaN	NaN	3	1.6765e-20	107.74	94.943
EPFLSCCQFAESLR	Unmodified	1742.78	CON__ENSEMBL:ENSBTAP00000007350;F8VZD8;F8VX64;F8VW91;F8VSI2;F8VNV9;F5GXS0;B0UZ83;A6H8M8;Q6U2E9;Q5JNX2;P0C0L5;P0C0L4;B0V2C8;A2BHY4	C4B;C4A	Complement C4-A;Complement C4 beta chain;Complement C4-A alpha chain;C4a anaphylatoxin;C4b-A;C4d-A;Complement C4 gamma chain;Complement C4-B;Complement C4 beta chain;Complement C4-B alpha chain;C4a anaphylatoxin;C4b-B;C4d-B;Complement C4 gamma chain	NaN	NaN	2	0.00021661	52.527	50.599	+
SLGQNPTEAELQDMINEVDADGNGTIDFPEFLTMMAR	2 Oxidation (M)	4100.83	Q96HY3;E7ETZ0;H0Y7A7;E7EMB3;P62158;G3V361;G3V226	Calm2;Calm1	Calmodulin	NaN	NaN	3	3.2567e-107	132.47	131.38
SLGQNPTEAELQDMINEVDADGNGTIDFPEFLTMMAR	3 Oxidation (M)	4116.82	Q96HY3;E7ETZ0;H0Y7A7;E7EMB3;P62158;G3V361;G3V226	Calm2;Calm1	Calmodulin	NaN	NaN	3	1.0673e-99	128.14	127.56
SLGQNPTEAELQDMINEVDADGNGTIDFPEFLTMMAR	Oxidation (M)	4084.83	Q96HY3;E7ETZ0;H0Y7A7;E7EMB3;P62158;G3V361;G3V226	Calm2;Calm1	Calmodulin	NaN	NaN	3	5.9082e-38	61.082	61.058
EQFVEFR	Unmodified	953.461	O43852;O43852-3;H0Y875;F5H1Q9;O43852-2;O43852-4	Calu	Calumenin	NaN	NaN	2	1.4343e-27	139.31	107.78
WIYEDVER	Unmodified	1108.52	O43852;O43852-3;F5H3F1;F5H4F5;F5H879	Calu	Calumenin	NaN	NaN	2	0.0021079	91.853	91.853
WFFLPR	Unmodified	864.465	F8W9C9;Q8WVQ1	Cant1	Soluble calcium-activated nucleotidase 1	NaN	NaN	2	0.012744	100.91	72.816
EIEDPEDR	Unmodified	1001.43	B4E2T8;P27824;F5H856;D6RGY2;E7ETH2	Canx	Calnexin	NaN	NaN	2	0.0109	80.165	58.637
EVQGNESDLFMSYFPR	Unmodified	1917.86	B4DU58;B8ZZS7;P40121;B8ZZL6;E7ENU9	Capg	Macrophage-capping protein	NaN	NaN	2;3	6.6661e-17	79.837	78.152
EVQGNESDLFMSYFPR	Oxidation (M)	1933.85	B4DU58;B8ZZS7;P40121;B8ZZL6;E7ENU9	Capg	Macrophage-capping protein	NaN	NaN	2	6.9347e-11	65.231	63.233
QAALQVAEGFISR	Unmodified	1388.74	B4DU58;B8ZZS7;P40121;H7C0X8	Capg	Macrophage-capping protein	NaN	NaN	2	7.4576e-07	66.989	53.981
CLQSGTLFR	Unmodified	1080.54	P07384;E9PLX0;E9PJJ3;E9PLC9;E9PMC6;E9PJA6;E9PSA6;E9PLQ6;E9PQB3;E9PRM1;E9PIA9	Capn1	Calpain-1 catalytic subunit	NaN	NaN	2	0.01366	53.493	45.562
GQVVSLIR	Unmodified	870.529	P07384;H7C5Z3;E9PL37	Capn1	Calpain-1 catalytic subunit	NaN	NaN	2	0.041345	51.059	27.435
LDETDDPDDYGDR	Unmodified	1524.59	P07384;H7C5Z3	Capn1	Calpain-1 catalytic subunit	NaN	NaN	2	0.0013358	49.298	47.834
NYLSIFR	Unmodified	911.486	P07384;H7C5Z3	Capn1	Calpain-1 catalytic subunit	NaN	NaN	2	0.052136	87.284	52.391
PTELLSNPQFIVDGATR	Unmodified	1856.96	P07384;E9PLX0;E9PJJ3;E9PLC9;E9PMC6;E9PJA6;E9PSA6;E9PLQ6;E9PQB3;E9PRM1	Capn1	Calpain-1 catalytic subunit	NaN	NaN	2	2.5293e-07	53.255	50.781
SEQFINLR	Unmodified	1005.52	P07384;H7C5Z3	Capn1	Calpain-1 catalytic subunit	NaN	NaN	2	0.017266	52.482	28.527
FADDQLIIDFDNFVR	Unmodified	1826.88	H0Y323;P17655-2;P17655	Capn2	Calpain-2 catalytic subunit	NaN	NaN	3	0.0076385	30.072	28.144
LFAQLAGEDAEISAFELQTILR	Unmodified	2434.27	H0Y323;P17655-2;P17655	Capn2	Calpain-2 catalytic subunit	NaN	NaN	3	1.4772e-10	50.202	45.788
LFAQLAGDDMEVSATELMNILNKVVTR	Unmodified	2977.53	P04632	Capns1	Calpain small subunit 1	NaN	NaN	3	0.013027	20.202	16.841
ESCDSALR	Unmodified	936.397	P52907	Capza1	F-actin-capping protein subunit alpha-1	NaN	NaN	2	0.015965	73.665	52.39
TSVETALR	Unmodified	875.471	C9JUG7;F8W9N7;B4DE01;B4DG50;P47755	Capza2	F-actin-capping protein subunit alpha-2	NaN	NaN	2	0.016913	61.582	45.428
SGTDVDAANLR	Unmodified	1117.54	C9JXR7;F5H531;A8MVM1;P42574	Casp3	Caspase-3;Caspase-3 subunit p17;Caspase-3 subunit p12	NaN	NaN	2	7.8985e-08	77.744	77.744
QAEPELDLR	Unmodified	1069.54	D6RC54;E7EQ12;H0Y7F0;H0Y9H6;E9PDE4;E7ES10;E9PCH5;E7EVY3;B7Z574;E7ESM9;P20810-3;P20810-4;G5E946;P20810-2;P20810;G5E9D3;B7Z468;P20810-5;P20810-7;P20810-6;D6RAA8;F8W7E0	Cast	Calpastatin	NaN	NaN	2	9.1477e-11	120.99	111.63
SESELIDELSEDFDR	Unmodified	1782.78	D6RC54;E7EQ12;H0Y7F0;H0Y9H6;E9PDE4;E7ES10;E9PCH5;E7EVY3;B7Z574;E7ESM9;P20810-3;P20810-4;G5E946;P20810-2;P20810;G5E9D3;B7Z468;P20810-5;P20810-7;P20810-6;E7EQA0;H0YD33	Cast	Calpastatin	NaN	NaN	2	8.5989e-76	150.34	147.39
LTWHSCPEDEAQ	Unmodified	1471.6	Q13185	Cbx3	Chromobox protein homolog 3	NaN	NaN	2	0.00011959	61.344	61.344
AAFTAFEEAQLPR	Unmodified	1449.73	Q96CT7	Ccdc124	Coiled-coil domain-containing protein 124	NaN	NaN	3	0.008136	31.215	26.493
TIEDAIAVLSVAEEAADR	Unmodified	1871.95	Q96CT7	Ccdc124	Coiled-coil domain-containing protein 124	NaN	NaN	2	0.061828	21.685	19.382
VLEEGSVEAR	Unmodified	1087.55	Q96CT7	Ccdc124	Coiled-coil domain-containing protein 124	NaN	NaN	2	0.0012546	62.466	51.302
STLEEPNLQPLQR	Unmodified	1523.79	E7ENF7;Q76M96;Q76M96-2	Ccdc80	Coiled-coil domain-containing protein 80	NaN	NaN	2	0.0022019	44.829	40.677
FLQLTPER	Unmodified	1002.55	O14618;E9PK03	Ccs	Copper chaperone for superoxide dismutase	NaN	NaN	2	0.016396	49.96	32.595
LACGIIAR	Unmodified	872.49	O14618;E9PP76	Ccs	Copper chaperone for superoxide dismutase;Superoxide dismutase [Cu-Zn]	NaN	NaN	2	0.052251	46.426	25.905
SLIIDEGEDDLGR	Unmodified	1430.69	O14618;E9PP76	Ccs	Copper chaperone for superoxide dismutase;Superoxide dismutase [Cu-Zn]	NaN	NaN	2	1.0988e-08	74.987	66.855
AFADAMEVIPSTLAENAGLNPISTVTELR	Unmodified	3029.54	B7Z2F4;B7Z9L0;F5H5W3;P50991	Cct4	T-complex protein 1 subunit delta	NaN	NaN	3	2.7973e-17	51.783	49.08
HAQGEKTAGINVR	Unmodified	1379.73	B7Z2F4;B7Z9L0;F5H5W3;P50991	Cct4	T-complex protein 1 subunit delta	NaN	NaN	3	0.017312	27.681	24.692
CFLEADPYIDIDQNVLHR	Unmodified	2217.05	Q6YHK3-2;Q6YHK3-4;Q6YHK3	Cd109	CD109 antigen	NaN	NaN	3	3.8441e-53	135.09	133.68
FLVTAPGIIR	Unmodified	1085.66	Q6YHK3-2;Q6YHK3-4;Q6YHK3;Q6YHK3-3	Cd109	CD109 antigen	NaN	NaN	2	2.1071e-23	131.11	102.19
VQITAIGDVLGPSINGLASLIR	Unmodified	2206.27	Q6YHK3-2;Q6YHK3-4;Q6YHK3	Cd109	CD109 antigen	NaN	NaN	3;4	1.102e-39	92.792	92.792
LTVGAAQVPAQLLVGALR	Unmodified	1776.06	D6RFL4;P08571	Cd14	Monocyte differentiation antigen CD14;Monocyte differentiation antigen CD14, urinary form;Monocyte differentiation antigen CD14, membrane-bound form	NaN	NaN	3	1.5066e-30	110.04	89.808
TNPEDIYPSNPTDDDVSSGSSSER	Unmodified	2568.07	E7EPC6;P16070-18;P16070-12;P16070-14;P16070-13;P16070-11;P16070-10;P16070-16;P16070-8;P16070-17;P16070-6;P16070-4;P16070-3;P16070-7;P16070-5;P16070;H0YDW7;H0YCV9;H0Y5E4;P16070-15;P16070-9;H0YDX6;H0YD17;H0Y2P0;H0YD90;H0YEV3;H0YEU1;H0YF08	Cd44	CD44 antigen	NaN	NaN	2;3	7.7802e-53	110.06	109.78
LQAEAQQLR	Unmodified	1055.57	Q16543	Cdc37	Hsp90 co-chaperone Cdc37;Hsp90 co-chaperone Cdc37, N-terminally processed	NaN	NaN	2	0.00041168	74.92	61.341
AATENIPVVR	Unmodified	1068.59	B4DV47;Q6P1J9	Cdc73	Parafibromin	NaN	NaN	2	0.010294	51.276	46.336
TIFFCER	Unmodified	971.453	H7BXH4;F5GYI6;Q9UII8;P12830	Cdh1	Cadherin-1;E-Cad/CTF1;E-Cad/CTF2;E-Cad/CTF3	NaN	NaN	2	0.058637	65.252	49.871
ATYLIMGGDDGDHFTITTHPESNQGILTTR	Oxidation (M)	3276.54	P22223-2;P22223	Cdh3	Cadherin-3	NaN	NaN	4	0.00014999	26.518	25.13
ATYLIMGGDDGDHFTITTHPESNQGILTTR	Unmodified	3260.54	P22223-2;P22223	Cdh3	Cadherin-3	NaN	NaN	4	3.979e-41	69.492	66.931
EDEQFVR	Unmodified	921.419	P22223-2;P22223	Cdh3	Cadherin-3	NaN	NaN	2	0.015994	97.071	97.071
LTVTDLDAPNSPAWR	Unmodified	1654.83	P22223-2;P22223	Cdh3	Cadherin-3	NaN	NaN	2	3.2832e-21	107.35	90.998
NGETVQER	Unmodified	931.436	P22223-2;P22223	Cdh3	Cadherin-3	NaN	NaN	2	0.013581	76.064	26.024
STGTISVISSGLDR	Unmodified	1391.73	P22223-2;P22223	Cdh3	Cadherin-3	NaN	NaN	2	2.0985e-09	58.885	27.67
AASAAGAAGSAGGSSGAAGAAGGGAGAGTR	Unmodified	2174.01	Q9UKY7-2;Q9UKY7	Cdv3	Protein CDV3 homolog	NaN	NaN	3	2.0964e-09	39.509	35.094
FLCTGGVSPYADPNTCR	Unmodified	1913.84	E7EVA3;B4E1Z4;P00751;E7ETN3;H7C5H1;H7C526	Cfb	Complement factor B;Complement factor B Ba fragment;Complement factor B Bb fragment	NaN	NaN	2;3	4.5528e-12	66.022	64.837
HVIILMTDGLHNMGGDPITVIDEIR	2 Oxidation (M)	2790.4	E7EVA3;B4E1Z4;P00751;E7ETN3;B0UXW4;P00751-2	Cfb	Complement factor B;Complement factor B Ba fragment;Complement factor B Bb fragment	NaN	NaN	4	8.7369e-05	31.36	28.792
HVIILMTDGLHNMGGDPITVIDEIR	Unmodified	2758.41	E7EVA3;B4E1Z4;P00751;E7ETN3;B0UXW4;P00751-2	Cfb	Complement factor B;Complement factor B Ba fragment;Complement factor B Bb fragment	NaN	NaN	4	4.5654e-07	41.672	38.921
LEDSVTYHCSR	Unmodified	1365.6	E7EVA3;B4E1Z4;P00751;E7ETN3;B0UXW4;P00751-2	Cfb	Complement factor B;Complement factor B Ba fragment;Complement factor B Bb fragment	NaN	NaN	3	0.002702	50.149	50.149
LLQEGQALEYVCPSGFYPYPVQTR	Unmodified	2814.37	E7EVA3;B4E1Z4;P00751;B0UXW4;P00751-2;C9JRT3	Cfb	Complement factor B;Complement factor B Ba fragment;Complement factor B Bb fragment	NaN	NaN	3;4	6.6355e-34	66.772	64.453
PICLPCTEGTTR	Unmodified	1403.65	E7EVA3;B4E1Z4;P00751;E7ETN3;H7C5H1	Cfb	Complement factor B;Complement factor B Ba fragment;Complement factor B Bb fragment	NaN	NaN	2	0.056239	26.532	23.971
IVIEYVDR	Unmodified	1005.55	G3XAM2;E7ETH0;P05156	Cfi	Complement factor I;Complement factor I heavy chain;Complement factor I light chain	NaN	NaN	2	0.010785	80.438	63.898
PFISQYNV	Unmodified	966.481	G3XAM2;E7ETH0;P05156	Cfi	Complement factor I;Complement factor I heavy chain;Complement factor I light chain	NaN	NaN	2	0.01738	66.429	39.175
PAPVAQPPAAAPPSAVGSSAAAPR	Unmodified	2137.13	Q9Y6H1;Q5T1J5	Chchd2;Chchd2P9	Coiled-coil-helix-coiled-coil-helix domain-containing protein 2;Putative coiled-coil-helix-coiled-coil-helix domain-containing protein CHCHD2P9, mitochondrial	NaN	NaN	3	4.0708e-26	60.939	57.701
LISLPLSR	Unmodified	897.565	E5RGS9;Q9NRG0	Chrac1	Chromatin accessibility complex protein 1	NaN	NaN	2	0.040146	51.346	31.559
EPLTPEEVQSVR	Unmodified	1382.7	H3BUG4;H3BPG7;H3BV90;H3BT65;Q6FI81-3;Q6FI81	Ciapin1	Anamorsin	NaN	NaN	2	9.1325e-05	63.091	38.238
TSSSRSSSRSSSR	Unmodified	1370.65	F5H0Q6;Q8N2M8-3;F8WAG9;Q8N2M8	Clasrp	CLK4-associating serine/arginine rich protein	NaN	NaN	2	0.025742	32.933	22.455
YLSNAYAR	Unmodified	956.472	O00299	Clic1	Chloride intracellular channel protein 1	NaN	NaN	2	3.2843e-08	119.29	93.352
RLEAELETVSR	Unmodified	1301.69	H7C4L6;F5GYW3;Q9UDT6-2;Q9UDT6	Clip2	CAP-Gly domain-containing linker protein 2	NaN	NaN	4	0.015937	25.474	16.515
AASEFESSEGVFLFPELR	Unmodified	2013.97	O94985-2;Q5SR54;B4E3Q1;O94985	Clstn1	Calsyntenin-1;Soluble Alc-alpha;CTF1-alpha	NaN	NaN	2;3	5.9472e-100	156.41	151.56
EVEPEGDGAEDPTVQESLVSEEIVHDLDTCEVTVEGEELNHEQESLEVDMAR	Unmodified	5821.57	O94985-2;Q5SR54;B4E3Q1;O94985	Clstn1	Calsyntenin-1;Soluble Alc-alpha;CTF1-alpha	NaN	NaN	4;5	1.0781e-87	83.063	82.902
GNLAGLTLR	Unmodified	913.535	O94985-2;Q5SR54;B4E3Q1;O94985	Clstn1	Calsyntenin-1;Soluble Alc-alpha;CTF1-alpha	NaN	NaN	2	9.2751e-06	111.39	69.516
IISTITR	Unmodified	802.491	O94985-2;Q5SR54;B4E3Q1;O94985	Clstn1	Calsyntenin-1;Soluble Alc-alpha;CTF1-alpha	NaN	NaN	2	0.060388	76.134	30.252
LIFLFR	Unmodified	807.501	O94985-2;Q5SR54;B4E3Q1;O94985	Clstn1	Calsyntenin-1;Soluble Alc-alpha;CTF1-alpha	NaN	NaN	2	1.7202e-12	128.65	30.741
QFPTPGIR	Unmodified	914.497	O94985-2;Q5SR54;B4E3Q1;O94985	Clstn1	Calsyntenin-1;Soluble Alc-alpha;CTF1-alpha	NaN	NaN	2	0.011051	79.809	57.678
LQSEPESIR	Unmodified	1057.54	P09496-2;P09496-4;P09496-3;P09496;F8WF69;C9JND5	Clta	Clathrin light chain A	NaN	NaN	2	0.00019416	79.148	51.845
LTQEPESIR	Unmodified	1071.56	H0Y9Q6;P09497-2;P09497	Cltb	Clathrin light chain B	NaN	NaN	2	2.0778e-05	90.263	72.793
ASSIIDELFQDR	Unmodified	1392.69	H0YC35;E7ETA7;P10909-4;P10909;P10909-5;P10909-2;E7ERK6;H0YLK8;P10909-3	Clu	Clusterin;Clusterin;Clusterin beta chain;Clusterin alpha chain	NaN	NaN	2	7.5546e-09	84.169	84.169
ELDESLQVAER	Unmodified	1287.63	H0YC35;E7ETA7;P10909-4;P10909;P10909-5;P10909-2;P10909-3;H0YAS8	Clu	Clusterin;Clusterin;Clusterin beta chain;Clusterin alpha chain	NaN	NaN	2	2.8586e-09	89.561	58.493
IDSLLENDR	Unmodified	1073.54	H0YC35;E7ETA7;P10909-4;P10909;P10909-5;P10909-2;E7ERK6;H0YLK8;E7ETB4	Clu	Clusterin;Clusterin;Clusterin beta chain;Clusterin alpha chain	NaN	NaN	2	5.1559e-20	109.44	76.043
ECTIEATA	Unmodified	893.38	P62633-2;P62633;B4DP17;P62633-3;P62633-5;P62633-4;E9PDR7	Cnbp	Cellular nucleic acid-binding protein	NaN	NaN	2	0.052251	46.426	41.73
INPDGSQSVVEVPYAR	Unmodified	1729.86	F8W1K5;F8VXJ7;F8W031;Q9Y2B0	Cnpy2	Protein canopy homolog 2	NaN	NaN	2	5.92e-21	84.94	80.036
SEAHLTELLEEICDR	Unmodified	1813.85	F8W1K5;F8VXJ7;F8W031;Q9Y2B0	Cnpy2	Protein canopy homolog 2	NaN	NaN	3	2.1788e-11	66.246	64.022
AQGQDGDFVSCIFPVPQLFDLR	Unmodified	2508.21	A6NCT7;A6NDR9;Q07092-2;Q07092	Col16A1	Collagen alpha-1(XVI) chain	NaN	NaN	3	0.00035204	36.217	32.23
LGAAPVTQPTR	Unmodified	1109.62	A6NCT7;A6NDR9;Q07092-2;Q07092	Col16A1	Collagen alpha-1(XVI) chain	NaN	NaN	2	0.017305	36.417	25.253
GEQGLTGMPGIR	Oxidation (M)	1230.6	Q9UMD9-2;Q9UMD9	Col17A1	Collagen alpha-1(XVII) chain;120 kDa linear IgA disease antigen;97 kDa linear IgA disease antigen	NaN	NaN	2	0.00014077	60.161	48.568
IVTETVTTR	Unmodified	1018.57	Q9UMD9-2;Q9UMD9;A2A2Y8;F5H0Q7	Col17A1	Collagen alpha-1(XVII) chain;120 kDa linear IgA disease antigen;97 kDa linear IgA disease antigen	NaN	NaN	2	0.0015924	70.552	70.552
LLSTDASHSR	Unmodified	1085.55	Q9UMD9-2;Q9UMD9	Col17A1	Collagen alpha-1(XVII) chain;120 kDa linear IgA disease antigen;97 kDa linear IgA disease antigen	NaN	NaN	3	0.068165	24.853	19.755
SELISYLTSPDVR	Unmodified	1478.76	Q9UMD9-2;Q9UMD9	Col17A1	Collagen alpha-1(XVII) chain;120 kDa linear IgA disease antigen;97 kDa linear IgA disease antigen	NaN	NaN	2	1.9594e-117	142.83	126.89
TSGYGVSLFSSSISSEDILAVLQR	Unmodified	2515.28	Q9UMD9-2;Q9UMD9	Col17A1	Collagen alpha-1(XVII) chain;120 kDa linear IgA disease antigen;97 kDa linear IgA disease antigen	NaN	NaN	3	6.7806e-28	66.137	62.609
GETGPAGPTGPVGPVGAR	Unmodified	1575.8	P02452	Col1A1	Collagen alpha-1(I) chain	NaN	NaN	2	0.0021025	36.816	30.735
GPAGPQGPR	Unmodified	835.43	P02452	Col1A1	Collagen alpha-1(I) chain	NaN	NaN	2	8e-05	95.741	14.445
GSEGPQGVR	Unmodified	885.43	P02452	Col1A1	Collagen alpha-1(I) chain	NaN	NaN	2	0.0032494	63.216	36.774
GASGPAGVR	Unmodified	770.404	F5H299;P08123	Col1A2	Collagen alpha-2(I) chain	NaN	NaN	2	0.0063958	57.59	23.203
GEAGAAGPAGPAGPR	Unmodified	1234.61	F5H299;P08123	Col1A2	Collagen alpha-2(I) chain	NaN	NaN	2	4.5028e-21	88.075	80.812
GETGPSGPVGPAGAVGPR	Unmodified	1561.78	F5H299;P08123	Col1A2	Collagen alpha-2(I) chain	NaN	NaN	2	3.3831e-193	186.77	170.95
GPAGPSGPAGKDGR	Unmodified	1222.61	F5H299;P08123	Col1A2	Collagen alpha-2(I) chain	NaN	NaN	3	0.0011413	40.941	39.097
GVVGPQGAR	Unmodified	839.461	F5H299;P08123	Col1A2	Collagen alpha-2(I) chain	NaN	NaN	2	0.00040113	83.206	53.11
RGDKGPR	Unmodified	784.43	E7ENL6;E9PCV6;E9PFQ6;P12111-2;P12111	Col6A3	Collagen alpha-3(VI) chain	NaN	NaN	2	0.062025	35.105	11.133
DLVLSEPSSQSLR	Unmodified	1429.74	Q02388-2;Q02388	Col7A1	Collagen alpha-1(VII) chain	NaN	NaN	2	0.040596	27.005	22.489
EGSASVLTVR	Unmodified	1017.55	Q02388-2;Q02388	Col7A1	Collagen alpha-1(VII) chain	NaN	NaN	2	0.019961	38.783	31.764
QEVNVPAGETSVR	Unmodified	1384.69	Q02388-2;Q02388	Col7A1	Collagen alpha-1(VII) chain	NaN	NaN	2	2.1084e-07	70.68	62.304
VTGLEPGVSYIFSLTPVLDGVR	Unmodified	2318.25	Q02388-2;Q02388	Col7A1	Collagen alpha-1(VII) chain	NaN	NaN	2	1.1475e-11	54.559	49.803
AIFLADGNVFTTGFSR	Unmodified	1714.87	Q9ULV4;A7MAP0;B4E3S0	Coro1C	Coronin-1C;Coronin	NaN	NaN	2	8.1075e-11	62.055	50.68
VGIVAWHPTAR	Unmodified	1205.67	Q9ULV4;A7MAP0;F8W1H8;F8VUX3;F8VSA4;F8VRE9;F8VTT6;F8VVB7;B4E3S0;F8VV53	Coro1C	Coronin-1C;Coronin	NaN	NaN	3	1.114e-08	84.687	68.016
VTWDSSFCAVNPR	Unmodified	1537.7	Q9ULV4;A7MAP0;F8W1H8;F8VUX3;F8VSA4;F8VRE9;F8VTT6;F8VVB7	Coro1C	Coronin-1C;Coronin	NaN	NaN	2	8.3542e-14	104.24	97.558
AAYNLVR	Unmodified	805.445	Q14019	Cotl1	Coactosin-like protein	NaN	NaN	2	0.059169	64.776	49.994
PWEDPDLLQGR	Unmodified	1324.64	Q9P0S2	Cox16	Cytochrome c oxidase assembly protein COX16 homolog, mitochondrial	NaN	NaN	2	0.0036445	52.247	46.352
NCWQNYLDFHR	Unmodified	1551.67	P14854	Cox6B1	Cytochrome c oxidase subunit 6B1	NaN	NaN	3	8.2884e-09	103.91	100.71
NPGSSCIGADPNR	Unmodified	1343.59	Q9UI42;F5H0B9;B7Z5J4;Q9UI42-2	Cpa4	Carboxypeptidase A4	NaN	NaN	2	5.7575e-05	54.871	53.203
SQGLEYAVTIEDLQALLDNEDDEMQHNEGQER	Unmodified	3688.64	Q9UI42;F8WF19;C9J3P4	Cpa4	Carboxypeptidase A4	NaN	NaN	4	5.5122e-24	55.425	53.705
SQGLEYAVTIEDLQALLDNEDDEMQHNEGQER	Oxidation (M)	3704.64	Q9UI42;F8WF19;C9J3P4	Cpa4	Carboxypeptidase A4	NaN	NaN	4	5.3292e-07	35.045	34.774
EALAQTVLAEVPTQLVSYFR	Unmodified	2234.19	A6PVH9;F2Z2V0;Q99829	Cpne1	Copine-1	NaN	NaN	3	2.0619e-06	45.659	41.408
QAGDFHQVIIR	Unmodified	1282.68	H7C218;H7C0X5;Q9H3G5	Cpvl	Probable serine carboxypeptidase CPVL	NaN	NaN	3	2.9342e-08	79.659	69.287
CECLSGLCGFPVCEVGSTPR	Unmodified	2283.97	Q9NZV1;H7C2T6	Crim1	Cysteine-rich motor neuron 1 protein;Processed cysteine-rich motor neuron 1 protein	NaN	NaN	2	6.5859e-10	51.876	51.511
CPEDSVLIEGYAPPGECCPLPSR	Unmodified	2602.15	Q9NZV1;H7C2T6	Crim1	Cysteine-rich motor neuron 1 protein;Processed cysteine-rich motor neuron 1 protein	NaN	NaN	2	8.9105e-44	114.63	108.74
CVCNPAGCLR	Unmodified	1205.51	Q9NZV1;H7C2T6	Crim1	Cysteine-rich motor neuron 1 protein;Processed cysteine-rich motor neuron 1 protein	NaN	NaN	2	3.0404e-05	85.676	83.404
LTADGCCTLPTR	Unmodified	1363.62	Q9NZV1;H7C2T6	Crim1	Cysteine-rich motor neuron 1 protein;Processed cysteine-rich motor neuron 1 protein	NaN	NaN	2	1.6291e-09	108.5	98.671
TCQCINTEELCSER	Unmodified	1798.73	Q9NZV1	Crim1	Cysteine-rich motor neuron 1 protein;Processed cysteine-rich motor neuron 1 protein	NaN	NaN	2	2.5536e-81	155.09	152.07
TQDSCCPQCTDQPFR	Unmodified	1898.73	Q9NZV1;H7C1Z0	Crim1	Cysteine-rich motor neuron 1 protein;Processed cysteine-rich motor neuron 1 protein	NaN	NaN	3	8.4926e-11	60.968	60.62
TQDSCCPQCTDQPFRPSLSR	Unmodified	2439.04	Q9NZV1;H7C1Z0	Crim1	Cysteine-rich motor neuron 1 protein;Processed cysteine-rich motor neuron 1 protein	NaN	NaN	3	7.7617e-29	99.092	98.732
LLDQQNPDEDFS	Unmodified	1419.62	P46108	Crk	Adapter molecule crk	NaN	NaN	2	0.019959	31.989	28.272
QEEAEYVR	Unmodified	1022.47	P46108;P46108-2	Crk	Adapter molecule crk	NaN	NaN	2	0.016379	73.248	60.211
QGSGVILR	Unmodified	828.482	P46108;P46108-2;I3L297	Crk	Adapter molecule crk	NaN	NaN	2	0.034411	52.716	31.416
DSSTCPGDYVLSVSENSR	Unmodified	1971.85	P46109	Crkl	Crk-like protein	NaN	NaN	2	1.5313e-12	60.062	58.604
SAWYMGPVSR	Unmodified	1152.54	P46109	Crkl	Crk-like protein	NaN	NaN	2	0.056163	32.329	28.08
YPSPPMGSVSAPNLPTAEDNLEYVR	Oxidation (M)	2719.28	P46109	Crkl	Crk-like protein	NaN	NaN	3	7.5729e-19	55.051	54.201
YPSPPMGSVSAPNLPTAEDNLEYVR	Unmodified	2703.28	P46109	Crkl	Crk-like protein	NaN	NaN	3	5.0361e-34	66.613	63.97
GTIEINPR	Unmodified	898.487	A6NN60;Q08257;Q08257-2	Cryz	Quinone oxidoreductase	NaN	NaN	2	0.016423	50.04	16.49
DYIWNTLNSGR	Unmodified	1337.64	H0YIC4;B4DJV2;O75390	Cs	Citrate synthase;Citrate synthase, mitochondrial	NaN	NaN	2	0.0015029	44.612	31.604
LVGGPMDASVEEEGVR	Unmodified	1643.78	P01034	Cst3	Cystatin-C	NaN	NaN	2;3	5.5844e-121	165.86	165.86
CPAGVSLVLDGCGCCR	Unmodified	1779.75	P29279-2;P29279	Ctgf	Connective tissue growth factor	NaN	NaN	2;3	5.4869e-24	113.4	113.24
LPSPDCPFPR	Unmodified	1184.56	P29279-2;P29279	Ctgf	Connective tissue growth factor	NaN	NaN	2	2.748e-23	129.85	124.07
KALNIPEQLPQWDMCNFLVNLQYR	Unmodified	2989.49	P10619	Ctsa	Lysosomal protective protein;Lysosomal protective protein 32 kDa chain;Lysosomal protective protein 20 kDa chain	NaN	NaN	3;4	0.063008	14.109	2.5404
MWHQALLR	Unmodified	1053.55	P10619;Q5JZH0	Ctsa	Lysosomal protective protein;Lysosomal protective protein 32 kDa chain;Lysosomal protective protein 20 kDa chain	NaN	NaN	3	0.024542	46.426	39.531
GQDHCGIESEVVAGIPR	Unmodified	1822.86	P07858;B4DMY4;F5H2P9	Ctsb	Cathepsin B;Cathepsin B light chain;Cathepsin B heavy chain	NaN	NaN	3	8.8758e-23	109.04	106.57
NVHGINFVSPVR	Unmodified	1337.72	F5HGG6;P53634;H0YCY8	Ctsc	Dipeptidyl peptidase 1;Dipeptidyl peptidase 1 exclusion domain chain;Dipeptidyl peptidase 1 heavy chain;Dipeptidyl peptidase 1 light chain	NaN	NaN	3	1.9794e-06	73.435	73.435
YYTVFDR	Unmodified	962.45	P07339;H7C1V0	Ctsd	Cathepsin D;Cathepsin D light chain;Cathepsin D heavy chain	NaN	NaN	2	5.7912e-08	122.79	122.79
LYGMNEEGWR	Unmodified	1253.55	P07711;Q5T8F0	Ctsl	Cathepsin L1;Cathepsin L1 heavy chain;Cathepsin L1 light chain	NaN	NaN	2	0.0019427	66.19	62.336
NHCGIASAASYPTV	Unmodified	1446.66	P07711	Ctsl	Cathepsin L1;Cathepsin L1 heavy chain;Cathepsin L1 light chain	NaN	NaN	2	2.0669e-14	105.65	104.27
QVMNGFQNR	Oxidation (M)	1108.51	P07711;Q5T8F0	Ctsl	Cathepsin L1;Cathepsin L1 heavy chain;Cathepsin L1 light chain	NaN	NaN	2	5.8618e-05	91.318	84.098
RNHCGIASAASYPTV	Unmodified	1602.76	P07711	Ctsl	Cathepsin L1;Cathepsin L1 heavy chain;Cathepsin L1 light chain	NaN	NaN	3	2.7487e-11	69.92	66.475
ILPDSVDWR	Unmodified	1099.57	P25774	Ctss	Cathepsin S	NaN	NaN	2	0.018596	51.445	43.558
LYGANEEGWR	Unmodified	1193.55	O60911	Ctsv	Cathepsin L2	NaN	NaN	2	7.7041e-10	93.667	82.203
QMMGCFR	2 Oxidation (M)	960.362	O60911	Ctsv	Cathepsin L2	NaN	NaN	2	0.032731	53.554	53.554
NVDGVNYASITR	Unmodified	1307.65	Q9UBR2	Ctsz	Cathepsin Z	NaN	NaN	2	3.4611e-21	127.56	127.56
VGDYGSLSGR	Unmodified	1009.48	Q9UBR2	Ctsz	Cathepsin Z	NaN	NaN	2	1.4463e-07	114.89	89.086
YNLAIEEHCTFGDPIV	Unmodified	1876.87	Q9UBR2	Ctsz	Cathepsin Z	NaN	NaN	2	1.1988e-17	82.822	80.752
GPVSGTEPEPVYSMEAADYR	Unmodified	2153.96	Q14247-3;Q14247;Q14247-2;H0YCD9;B4E358;H0YEV2	Cttn	Src substrate cortactin	NaN	NaN	2	7.3794e-24	78.456	75.022
GPVSGTEPEPVYSMEAADYR	Oxidation (M)	2169.95	Q14247-3;Q14247;Q14247-2;H0YCD9;B4E358;H0YEV2	Cttn	Src substrate cortactin	NaN	NaN	2	3.0923e-05	43.164	42.2
YGLFPANYVELR	Unmodified	1440.74	Q14247-3;Q14247	Cttn	Src substrate cortactin	NaN	NaN	2	0.00067411	45.28	38.65
SVHPYEVAEVIALPVEQGNFPYLQWVR	Unmodified	3139.61	O60888-3;O60888;O60888-2	Cuta	Protein CutA	NaN	NaN	3;4	7.1336e-57	115.87	114.2
AFDMVHDPMAALETLLTLGFER	Oxidation (M)	2492.21	Q5TCZ7;Q9NTM9	Cutc	Copper homeostasis protein cutC homolog	NaN	NaN	3	0.00090049	31.067	28.763
AQSEGRPCEYNSR	Unmodified	1552.67	B4DI61;F8W9U7;O00622	Cyr61	Protein CYR61	NaN	NaN	3	1.4545e-06	71.176	62.861
TWEQQQEVVSR	Unmodified	1388.67	B4DDD6;B4DDP6;Q9UJU6;Q9UJU6-2;Q9UJU6-3;H0Y5J4;B4DDU5;B4DEM2;C9J7P1	Dbnl	Drebrin-like protein	NaN	NaN	2	5.8734e-09	108.35	91.998
IYNGIGVSR	Unmodified	977.529	E7ET90;Q96PD2;Q96PD2-2;C9JIW6	Dcbld2	Discoidin, CUB and LCCL domain-containing protein 2	NaN	NaN	2	1.3528e-05	89.047	70.608
NNFLPPIIAR	Unmodified	1153.66	E7ET90;Q96PD2;Q96PD2-2	Dcbld2	Discoidin, CUB and LCCL domain-containing protein 2	NaN	NaN	2	0.0081648	52.579	46.798
SIELEHFEERDKRPR	Unmodified	1939.99	G5E9L9;Q8N568-2;Q8N568;Q8N568-3	Dclk2	Serine/threonine-protein kinase DCLK2	NaN	NaN	2	0.041336	28.727	23.515
LLFNMAGVTFR	Unmodified	1267.67	D6RBJ9;P32321;P32321-2	Dctd	Deoxycytidylate deaminase	NaN	NaN	2	0.002649	53.237	44.13
LTELETAVR	Unmodified	1030.57	H0YI98;A8K8J9;F8WAG8;F5H223;F5H2S7;Q13561;Q13561-3;Q13561-2;F8VRV7;F8VW18;F8W1I6	Dctn2	Dynactin subunit 2	NaN	NaN	2	0.026109	46.819	8.0431
WSPIASTLPELVQR	Unmodified	1595.87	H0YI98;A8K8J9;F8WAG8;F5H223;F5H2S7;Q13561;Q13561-3;Q13561-2	Dctn2	Dynactin subunit 2	NaN	NaN	3	0.0034349	43.548	37.833
FSFSPEPTLEDIR	Unmodified	1536.75	Q9H773	Dctpp1	dCTP pyrophosphatase 1	NaN	NaN	2	9.7717e-12	78.529	75.488
IEVQDTSGGTTALR	Unmodified	1446.73	Q16531;B4DZP5;F5GY55;F5H581	Ddb1	DNA damage-binding protein 1	NaN	NaN	2	1.8298e-05	55.724	55.724
PSETGIIGIIDPECR	Unmodified	1655.82	Q16531;F5GY55;F5GWI0;F5H2L3;F5GZY8	Ddb1	DNA damage-binding protein 1	NaN	NaN	2	1.1333e-23	112.96	100.47
TVPLYESPR	Unmodified	1060.56	Q16531;B4DZP5;F5GY55;F5H581	Ddb1	DNA damage-binding protein 1	NaN	NaN	2	0.027157	45.368	23.375
AVSVPLGGR	Unmodified	854.497	Q08345-2;Q08345-6;Q08345;Q08345-5;Q6ZNR9;F8VYL2;H0Y4U0;A2ABM8;F5H786	Ddr1	Epithelial discoidin domain-containing receptor 1	NaN	NaN	2	0.00033056	76.064	51.066
GPAMAWEGEPMR	Unmodified	1330.58	Q08345-2;Q08345-6;Q08345;Q08345-5;Q6ZNR9;F8VYL2;H0Y4U0;A2ABM8	Ddr1	Epithelial discoidin domain-containing receptor 1	NaN	NaN	2	0.0034817	48.568	46.724
LHLVALVGTQGR	Unmodified	1262.75	Q08345-2;Q08345-6;Q08345;Q08345-5;A2ABL2;B8JJ50;B7Z3A2;E7EQ30;E7EPH4;Q08345-4;A2ABL1;E7EPN2;E7EUP7;H0Y717;E7EVT1;E7ES06;E7ETX3;E7EUD5;E7EVW6;E7ERN0;A2ABK9;E7ESR9;A2ABL0;E7ERI6;E7ETI3	Ddr1	Epithelial discoidin domain-containing receptor 1	NaN	NaN	3	3.2344e-09	97.813	79.755
LPGGVECR	Unmodified	886.433	Q08345-2;Q08345-6;Q08345;Q08345-5;Q6ZNR9;F8VYL2;H0Y4U0;A2ABM8	Ddr1	Epithelial discoidin domain-containing receptor 1	NaN	NaN	2	0.015965	73.665	34.873
TIPDSDISASSSWSDSTAAR	Unmodified	2052.92	Q08345-2;Q08345-6;Q08345;Q08345-5;A2ABL2;B8JJ50;B7Z3A2;E7EQ30;E7EPH4;Q08345-4;A2ABL1;E7EPN2;E7EUP7;E7EVT1;E7ES06;E7ETX3;E7EUD5;E7EVW6;E7ERN0;A2ABK9;E7ESR9;A2ABL0;E7ERI6;E7ETI3;E7EN94;A2ABK8;E7EQ23;E7EX99;E7EXB0;E7ENJ2	Ddr1	Epithelial discoidin domain-containing receptor 1	NaN	NaN	2	4.345e-13	59.339	57.191
VMSVCLR	Unmodified	863.436	Q08345-2;Q08345-6;Q08345;Q08345-5;A2ABL2;B8JJ50;B7Z3A2;E7EQ30;E7EPH4;Q08345-4;H0Y717;D6RGW5	Ddr1	Epithelial discoidin domain-containing receptor 1	NaN	NaN	2	3.5306e-07	118.01	99.205
VMSVCLR	Oxidation (M)	879.431	Q08345-2;Q08345-6;Q08345;Q08345-5;A2ABL2;B8JJ50;B7Z3A2;E7EQ30;E7EPH4;Q08345-4;H0Y717;D6RGW5	Ddr1	Epithelial discoidin domain-containing receptor 1	NaN	NaN	2	0.0065506	90.986	72.18
YALGMQDR	Oxidation (M)	968.439	Q08345-2;Q08345-6;Q08345;Q08345-5;A2ABL2;B8JJ50;B7Z3A2;E7EQ30;E7EPH4;Q08345-4;A2ABL1;E7EPN2;E7EUP7;H0Y717;E7EVT1;E7ES06;E7ETX3;E7EUD5;E7EVW6;E7ERN0;A2ABK9;E7ESR9;A2ABL0;E7ERI6;E7ETI3;E7EN94;A2ABK8;E7EQ23;E7EX99;E7EXB0;E7ENJ2;D6R9C4;D6RB35;D6RB82;D6RBU7	Ddr1	Epithelial discoidin domain-containing receptor 1	NaN	NaN	2	0.030776	61.582	46.8
YALGMQDR	Unmodified	952.444	Q08345-2;Q08345-6;Q08345;Q08345-5;A2ABL2;B8JJ50;B7Z3A2;E7EQ30;E7EPH4;Q08345-4;A2ABL1;E7EPN2;E7EUP7;H0Y717;E7EVT1;E7ES06;E7ETX3;E7EUD5;E7EVW6;E7ERN0;A2ABK9;E7ESR9;A2ABL0;E7ERI6;E7ETI3;E7EN94;A2ABK8;E7EQ23;E7EX99;E7EXB0;E7ENJ2;D6R9C4;D6RB35;D6RB82;D6RBU7	Ddr1	Epithelial discoidin domain-containing receptor 1	NaN	NaN	2	0.001949	91.318	74.025
CIALAQLLVEQNFPAIAIHR	Unmodified	2276.25	F8VQ10;Q13838;Q13838-2;H0Y7G4;B4DP52;Q5STU3;F8W0J0;H0Y7X6;H0Y400;H0Y800;F6UJC5;E9PP12;H0YCC6	Ddx39B;Hcg_2005638	Spliceosome RNA helicase DDX39B	NaN	NaN	4	2.3578e-30	87.429	83.696
DVQEIFR	Unmodified	905.461	F8VQ10;Q13838;Q13838-2;H0Y7G4;B4DP52;Q5STU3;H0Y7X6;O00148;H0Y800;F6S4E6;F6UN21;F6TRA5;F6UJC5;E9PP12;F6WLT2;F8VZL8;B1Q2N1;Q8N5M0;H0Y6N8;H0Y4V8;H0Y6G9;H0Y557;B4DIJ6	Ddx39B;Hcg_2005638;Ddx39A	Spliceosome RNA helicase DDX39B;ATP-dependent RNA helicase DDX39A	NaN	NaN	2	0.066332	81.297	46.096
ILVATNLFGR	Unmodified	1102.65	F8VQ10;Q13838;Q13838-2;H0Y7G4;B4DP52;Q5STU3;F8W0J0;H0Y7X6;O00148;H0Y400	Ddx39B;Hcg_2005638;Ddx39A	Spliceosome RNA helicase DDX39B;ATP-dependent RNA helicase DDX39A	NaN	NaN	2	0.010017	51.445	34.607
TAQEVETYR	Unmodified	1095.52	E7ETL9;P17844	Ddx5	Probable ATP-dependent RNA helicase DDX5	NaN	NaN	2	0.0019305	70.056	60.699
ILEQQNSSR	Unmodified	1073.55	Q5JXL7;B4DNE4;G3V1Q4;E7ES33;E7EPK1;Q16181-2;Q16181	Dkfzp586I031;Sept7	Septin-7	NaN	NaN	2	0.0019497	70.028	29.925
CYCGEGLSCR	Unmodified	1260.47	O94907	Dkk1	Dickkopf-related protein 1	NaN	NaN	2	1.3121e-99	168.83	152.69
GGDAGVQICLACR	Unmodified	1375.63	O94907	Dkk1	Dickkopf-related protein 1	NaN	NaN	2	1.4082e-05	59.155	56.187
SSDCASGLCCAR	Unmodified	1342.51	O94907	Dkk1	Dickkopf-related protein 1	NaN	NaN	2	1.1021e-11	115.29	115.13
DQDGEILLPR	Unmodified	1154.59	E7EUD0;F6SYF8;Q9UBP4;F8W7H2	Dkk3	Dickkopf-related protein 3	NaN	NaN	2	1.3784e-43	145.99	115.38
EPAAAAAALLGGEEI	Unmodified	1381.71	E7EUD0;F6SYF8;Q9UBP4	Dkk3	Dickkopf-related protein 3	NaN	NaN	2	9.7568e-06	49.333	44.954
EVPDEYEVGSFMEEVR	Oxidation (M)	1929.83	E7EUD0;F6SYF8;Q9UBP4	Dkk3	Dickkopf-related protein 3	NaN	NaN	2	1.7255e-05	48.711	43.741
EVPDEYEVGSFMEEVR	Unmodified	1913.84	E7EUD0;F6SYF8;Q9UBP4	Dkk3	Dickkopf-related protein 3	NaN	NaN	2	5.7059e-17	80.361	72.498
LLDLITWELEPDGALDR	Unmodified	1968.02	E7EUD0;F6SYF8;Q9UBP4;F8W7H2	Dkk3	Dickkopf-related protein 3	NaN	NaN	2	1.2268e-76	149	149
QELEDLER	Unmodified	1030.49	E7EUD0;F6SYF8;Q9UBP4	Dkk3	Dickkopf-related protein 3	NaN	NaN	2	3.3435e-08	119.21	58.733
CDPGWEGLHCER	Unmodified	1514.6	Q5T3T9;Q6UY11;Q5T3U0	Dlk2	Protein delta homolog 2	NaN	NaN	3	2.8112e-05	62.338	59.37
FSCLCPEGFAGR	Unmodified	1399.6	Q5T3T9;Q6UY11;H0Y5P1;Q6UY11-2	Dlk2	Protein delta homolog 2	NaN	NaN	2	4.3722e-06	73.273	68.933
ALINSPEGAVGR	Unmodified	1182.64	B7Z4K6;O00115	Dnase2	Deoxyribonuclease-2-alpha	NaN	NaN	2	9.398e-05	67.879	62.181
SLQPLYR	Unmodified	875.486	B7Z4K6;O00115	Dnase2	Deoxyribonuclease-2-alpha	NaN	NaN	2	0.05802	65.803	0
LQAFFTSDTGLEYEAPKLYPAIPAAR	Unmodified	2868.47	E9PBF2;Q9UBC3-4;E7EN63;Q9UBC3-3;Q9UBC3-5;Q9UBC3-2;Q9UBC3-6;Q9UBC3	Dnmt3B	DNA (cytosine-5)-methyltransferase 3B	NaN	NaN	5	0.031291	15.987	5.3664
FPEDGPELEEILTQLATADAR	Unmodified	2314.13	G3V1D3;G3V180;F5H8L6;Q9NY33;F5GXD5;Q9NY33-2	Dpp3	Dipeptidyl peptidase 3	NaN	NaN	2;3	7.7751e-183	177.08	169.5
GSPFQVTR	Unmodified	890.461	G3V1D3;G3V180;F5H8L6;Q9NY33;F5GXD5;E9PQ14	Dpp3	Dipeptidyl peptidase 3	NaN	NaN	2	0.017272	65.224	47.994
LEGSDVQLLEYEASAAGLIR	Unmodified	2133.1	G3V1D3;G3V180;F5H8L6;Q9NY33;F5GXD5;Q9NY33-2	Dpp3	Dipeptidyl peptidase 3	NaN	NaN	3	4.0177e-31	106.57	101.38
LLSPTER	Unmodified	814.455	G3V1D3;G3V180;F5H8L6;Q9NY33;Q9NY33-2;E9PKK8;E9PPK9;E9PQF2	Dpp3	Dipeptidyl peptidase 3	NaN	NaN	2	0.066406	69.998	7.2842
VILGSEAAQQHPEEVR	Unmodified	1761.9	G3V1D3;G3V180;F5H8L6;Q9NY33;F5GXD5;Q9NY33-2;E9PQ14;E9PKK8;E9PPK9;E9PNX5	Dpp3	Dipeptidyl peptidase 3	NaN	NaN	3	2.1485e-52	139.58	125.15
GHTELLTVEQALADFAELLR	Unmodified	2225.17	Q9UHL4	Dpp7	Dipeptidyl peptidase 2	NaN	NaN	3	0.0028985	29.172	27.213
LENLGIPEEELLR	Unmodified	1523.82	Q01658	Dr1	Protein Dr1	NaN	NaN	2	7.9322e-07	64.104	51.749
DTGNLYCTR	Unmodified	1098.48	F8W7U2;Q02487-2;Q02487	Dsc2	Desmocollin-2	NaN	NaN	2	0.021299	45.598	40.704
DTGNLFCTR	Unmodified	1082.48	Q14574-2;Q14574	Dsc3	Desmocollin-3	NaN	NaN	2	0.066106	35.652	16.98
SPGLFSVHPSTGVITTVSHYLDR	Unmodified	2469.27	Q14574-2;Q14574	Dsc3	Desmocollin-3	NaN	NaN	4	9.6717e-08	47.371	40.626
VNLEECFR	Unmodified	1065.49	Q14574-2;Q14574	Dsc3	Desmocollin-3	NaN	NaN	2	2.5862e-05	116.73	99.258
EETPSFLITCR	Unmodified	1351.64	P32926	Dsg3	Desmoglein-3	NaN	NaN	2	0.00461	51.286	39.018
FLEFQYLTGGLVDPEVHGR	Unmodified	2176.1	P15924-2;P15924	Dsp	Desmoplakin	NaN	NaN	3	0.016482	23.658	19.537
SASSGAEGDVSSER	Unmodified	1337.57	Q8TEA8	Dtd1	D-tyrosyl-tRNA(Tyr) deacylase 1	NaN	NaN	2	0.019491	30.172	26.503
IAQLICER	Unmodified	1001.53	H0YNW5;P33316-2;P33316;H0YKC5;H0YMP1	Dut	Deoxyuridine 5'-triphosphate nucleotidohydrolase, mitochondrial	NaN	NaN	2	2.6449e-08	120.15	51.931
APYPNYDR	Unmodified	994.451	Q16610;Q16610-4;Q16610-2	Ecm1	Extracellular matrix protein 1	NaN	NaN	2	0.017531	69.598	64.907
DPALCCYLSPGDEQVNCFNINYLR	Unmodified	2917.28	Q16610;Q16610-4;Q16610-2	Ecm1	Extracellular matrix protein 1	NaN	NaN	3	2.3753e-51	91.166	89.005
ELLALIQLER	Unmodified	1196.71	Q16610;Q16610-4	Ecm1	Extracellular matrix protein 1	NaN	NaN	2	1.0978e-55	151.22	134.64
NLPATDPLQR	Unmodified	1123.6	Q16610;Q16610-4	Ecm1	Extracellular matrix protein 1	NaN	NaN	2	0.0016176	67.334	53.525
CLYASVLTAQPR	Unmodified	1377.71	B4DPU3;P13639	Eef2	Elongation factor 2	NaN	NaN	3	6.873e-09	81.017	75.918
PSQVVAETR	Unmodified	985.519	B4DPU3;P13639	Eef2	Elongation factor 2	NaN	NaN	2	0.0039407	64.82	57.925
ADQVCINLR	Unmodified	1087.54	Q12805-2;Q12805-4;Q12805-3;Q12805;E9PGL6;B4DW75	Efemp1	EGF-containing fibulin-like extracellular matrix protein 1	NaN	NaN	2	6.5662e-07	113.18	92.476
CVCPVSNAMCR	Oxidation (M)	1368.54	Q12805-2;Q12805-4;Q12805-3;Q12805;E9PGL6;B4DW75	Efemp1	EGF-containing fibulin-like extracellular matrix protein 1	NaN	NaN	2	0.0019116	55.353	48.09
EDEMCWNYHGGFR	Oxidation (M)	1715.65	Q12805-2;Q12805-4;Q12805-3;Q12805;E9PGL6;B4DW75	Efemp1	EGF-containing fibulin-like extracellular matrix protein 1	NaN	NaN	3	0.0016914	40.475	40.475
EDEMCWNYHGGFR	Unmodified	1699.65	Q12805-2;Q12805-4;Q12805-3;Q12805;E9PGL6;B4DW75	Efemp1	EGF-containing fibulin-like extracellular matrix protein 1	NaN	NaN	3	2.3512e-15	111.52	111.52
GEQCVDIDECR	Unmodified	1379.54	B4DW75	Efemp1	EGF-containing fibulin-like extracellular matrix protein 1	NaN	NaN	2	0.00074922	57.175	52.834
GEQCVDIDECTIPPYCHQR	Unmodified	2375.99	Q12805-2;Q12805-4;Q12805-3;Q12805;E9PGL6	Efemp1	EGF-containing fibulin-like extracellular matrix protein 1	NaN	NaN	3	0.0014637	33.707	33.707
IQCAAGYEQSEHNVCQDIDECTAGTHNCR	Unmodified	3422.38	Q12805-2;Q12805-4;Q12805-3;Q12805;B4DW75	Efemp1	EGF-containing fibulin-like extracellular matrix protein 1	NaN	NaN	4	0.0013626	24.665	24.665
LNCEDIDECR	Unmodified	1322.52	Q12805-2;Q12805-4;Q12805-3;Q12805;E9PGL6	Efemp1	EGF-containing fibulin-like extracellular matrix protein 1	NaN	NaN	2	1.6856e-205	197.27	197.22
NPCQDPYILTPENR	Unmodified	1715.79	Q12805-2;Q12805-4;Q12805-3;Q12805;E9PGL6;B4DW75	Efemp1	EGF-containing fibulin-like extracellular matrix protein 1	NaN	NaN	2	0.0097115	33.842	32.807
TCQDINECETTNECR	Unmodified	1928.73	Q12805-2;Q12805-4;Q12805-3;Q12805;E9PGL6;B4DW75	Efemp1	EGF-containing fibulin-like extracellular matrix protein 1	NaN	NaN	2;3	7.4658e-42	131.4	131.4
ADLNQGIGEPQSPSR	Unmodified	1567.76	Q96C19	Efhd2	EF-hand domain-containing protein D2	NaN	NaN	3	0.023348	24.918	15.882
LAADDPEVR	Unmodified	984.488	P20827-2;P20827	Efna1	Ephrin-A1;Ephrin-A1, secreted form	NaN	NaN	2	3.3189e-05	87.258	69.785
EYFYISSAIPDNGR	Unmodified	1630.76	D6RDV5;P52803	Efna5	Ephrin-A5	NaN	NaN	2;3	3.3967e-14	103.83	100.67
ACGADSYEMEEDGVR	Unmodified	1687.65	E9PFD7;P00533;P00533-4;P00533-3;Q504U8;P00533-2;H0Y3N3;F8W704	Egfr	Receptor protein-tyrosine kinase;Epidermal growth factor receptor	NaN	NaN	2	3.2832e-21	107.35	107.35
ESDCLVCR	Unmodified	1037.43	E9PFD7;P00533;P00533-4;P00533-3;Q504U8;P00533-2;H0Y3N3;F8W704	Egfr	Receptor protein-tyrosine kinase;Epidermal growth factor receptor	NaN	NaN	2	0.004136	87.251	75.52
FSNNPALCNVESIQWR	Unmodified	1933.91	E9PFD7;P00533;P00533-4;P00533-3;P00533-2;C9JYS6	Egfr	Receptor protein-tyrosine kinase;Epidermal growth factor receptor	NaN	NaN	2	2.6562e-14	77.347	74.796
IPLENLQIIR	Unmodified	1207.73	E9PFD7;P00533;P00533-4;P00533-3;Q504U8;P00533-2;C9JYS6	Egfr	Receptor protein-tyrosine kinase;Epidermal growth factor receptor	NaN	NaN	2;3	1.3784e-43	145.99	117.29
NLQEILHGAVR	Unmodified	1248.69	E9PFD7;P00533;P00533-4;P00533-3;P00533-2;C9JYS6	Egfr	Receptor protein-tyrosine kinase;Epidermal growth factor receptor	NaN	NaN	3	4.5257e-05	70.942	57.541
TDLHAFENLEIIR	Unmodified	1569.82	E9PFD7;P00533;P00533-4;P00533-3;Q504U8;H0Y3N3;F8W704	Egfr	Receptor protein-tyrosine kinase;Epidermal growth factor receptor	NaN	NaN	3	1.6593e-14	88.075	76.492
YLVIQGDER	Unmodified	1091.56	E9PFD7;P00533;Q504U8;H0Y3N3	Egfr	Receptor protein-tyrosine kinase;Epidermal growth factor receptor	NaN	NaN	2	1.2812e-05	89.08	72.935
EVLINNINR	Unmodified	1083.6	H0YJS4;G3V4T5;P05198	Eif2S1	Eukaryotic translation initiation factor 2 subunit 1	NaN	NaN	2	0.0039864	51.066	19.644
DYTYEELLNR	Unmodified	1314.61	P20042	Eif2S2	Eukaryotic translation initiation factor 2 subunit 2	NaN	NaN	2	0.00013721	74.841	65.186
AEPGQQQPAAEPPPAEGLLR	Unmodified	2055.04	C9JZG1;F8W8C8;P55884;P55884-2	Eif3B	Eukaryotic translation initiation factor 3 subunit B	NaN	NaN	3	0.027328	20.606	17.723
AQAVSEDAGGNEGR	Unmodified	1359.6	C9JZG1;F8W8C8;P55884;P55884-2;B4DV79	Eif3B	Eukaryotic translation initiation factor 3 subunit B	NaN	NaN	2	0.0097115	33.842	32.174
ADDNATIR	Unmodified	874.414	O75821	Eif3G	Eukaryotic translation initiation factor 3 subunit G	NaN	NaN	2	0.040146	51.346	37.767
ETDLQELFR	Unmodified	1149.57	O75821	Eif3G	Eukaryotic translation initiation factor 3 subunit G	NaN	NaN	2	2.1399e-98	164.68	133.38
VTNLSEDTR	Unmodified	1033.5	O75821	Eif3G	Eukaryotic translation initiation factor 3 subunit G	NaN	NaN	2	6.8157e-23	130.66	113.98
QINDIQLSR	Unmodified	1085.58	Q13347	Eif3I	Eukaryotic translation initiation factor 3 subunit I	NaN	NaN	2	0.034992	40.496	14.379
GLNISAVR	Unmodified	828.482	E7EPC9;E7EX17;P23588;F8W0K0;F8VSC7;F8VP89;F8VX11;F8VYE9;F8VRU1	Eif4B	Eukaryotic translation initiation factor 4B	NaN	NaN	2	0.014427	75.213	33.56
SILPTAPR	Unmodified	853.502	E7EPC9;E7EX17;P23588;F8W0K0;F8VSC7;F8VP89;F8VX11;F8VYE9;B4DS13;F8VRU1	Eif4B	Eukaryotic translation initiation factor 4B	NaN	NaN	2	0.0027791	94.114	61.76
SGSPLEKDSDGLR	Unmodified	1359.66	B1AKL5;B1AKL4;Q9NRA8	Eif4Enif1	Eukaryotic translation initiation factor 4E transporter	NaN	NaN	2	0.013608	32.439	9.7525
AYSSFGGGR	Unmodified	900.409	Q15056;Q15056-2	Eif4H	Eukaryotic translation initiation factor 4H	NaN	NaN	2	0.0041149	65.224	40.226
VDIAEGR	Unmodified	758.392	Q15056;Q15056-2	Eif4H	Eukaryotic translation initiation factor 4H	NaN	NaN	2	0.059443	67.032	0.038872
NDFQLIGIQDGYLSLLQDSGEVR	Unmodified	2579.29	P63241;P63241-2;I3L397;I3L504	Eif5A	Eukaryotic translation initiation factor 5A-1;Eukaryotic translation initiation factor 5A	NaN	NaN	2;3	0	227.87	227.87
INSSGESGDESDEFLQSR	Unmodified	1955.83	O60841	Eif5B	Eukaryotic translation initiation factor 5B	NaN	NaN	2	0.0015081	38.377	37.717
HGLLVPNNTTDQELQHIR	Unmodified	2084.08	P56537;B7ZBH1	Eif6	Eukaryotic translation initiation factor 6	NaN	NaN	4	0.00057087	36.637	31.998
LSALGNVTTCNDYVALVHPDLDR	Unmodified	2542.25	P56537	Eif6	Eukaryotic translation initiation factor 6	NaN	NaN	3	6.3634e-40	99.11	92.349
NSLPDTVQIR	Unmodified	1141.61	P56537;B7ZBH1	Eif6	Eukaryotic translation initiation factor 6	NaN	NaN	2	0.0012546	62.466	41.678
AINTLNGLR	Unmodified	970.556	Q15717	Elavl1	ELAV-like protein 1	NaN	NaN	2	0.0022556	60.91	31.952
VLVDQTTGLSR	Unmodified	1187.65	Q15717	Elavl1	ELAV-like protein 1	NaN	NaN	2	1.8296e-08	85.813	56.909
TYGEPESAGPSR	Unmodified	1249.56	Q5HY57;P50402	Emd	Emerin	NaN	NaN	2	0.044161	28.283	18.278
DGTLVSGGGR	Unmodified	917.457	F5GYW5;O95834;O95834-2;C9JRL6	Eml2	Echinoderm microtubule-associated protein-like 2	NaN	NaN	2	0.056163	32.329	6.8557
SAGFHPSGSVLAVGTVTGR	Unmodified	1798.93	F5GYW5;O95834;O95834-2	Eml2	Echinoderm microtubule-associated protein-like 2	NaN	NaN	3	0.005308	26.352	18.642
EIFDSR	Unmodified	765.366	P06733	Eno1	Alpha-enolase	NaN	NaN	2	0.053132	95.957	21.125
APGEGPQVACTGPPSAPR	Unmodified	1747.83	P21709	Epha1	Ephrin type-A receptor 1	NaN	NaN	3	0.00089626	37.219	22.617
WEPPADTGGR	Unmodified	1084.49	P21709	Epha1	Ephrin type-A receptor 1	NaN	NaN	2	0.003556	56.404	47.4
CGDNVQYAPR	Unmodified	1178.51	Q6NVW1;A6NJM0;B1AKC9;P29323-2;P29323-3;P29323	Ephb2	Receptor protein-tyrosine kinase;Ephrin type-B receptor 2	NaN	NaN	2	2.1064e-05	86.898	71.269
DLVEPWVVVR	Unmodified	1210.67	Q96L35;P54760	Ephb4	Receptor protein-tyrosine kinase;Ephrin type-B receptor 4	NaN	NaN	2	0.024785	38.804	36.76
EDLTYALR	Unmodified	979.497	Q96L35;P54760	Ephb4	Receptor protein-tyrosine kinase;Ephrin type-B receptor 4	NaN	NaN	2	0.024972	55.37	44.66
GAPCTTPPSAPR	Unmodified	1210.58	Q96L35;P54760	Ephb4	Receptor protein-tyrosine kinase;Ephrin type-B receptor 4	NaN	NaN	2	0.014748	34.96	30.066
TYEVCDVQR	Unmodified	1168.52	Q96L35;P54760	Ephb4	Receptor protein-tyrosine kinase;Ephrin type-B receptor 4	NaN	NaN	2	0.003508	63.816	59.116
ILASTQFEPTAAR	Unmodified	1403.74	Q9NZ08;Q9NZ08-2	Erap1	Endoplasmic reticulum aminopeptidase 1	NaN	NaN	2	1.1661e-14	89.301	82.614
LSEEPLQVLEHPR	Unmodified	1545.82	Q9NZ08;Q9NZ08-2;D6RAL9	Erap1	Endoplasmic reticulum aminopeptidase 1	NaN	NaN	3	0.0048512	35.037	22.882
NPVGYPLAWQFLR	Unmodified	1559.82	Q9NZ08;Q9NZ08-2;H0Y9X5	Erap1	Endoplasmic reticulum aminopeptidase 1	NaN	NaN	2;3	1.0082e-54	143.97	121.4
FLQGVFQEDPEWR	Unmodified	1649.78	D6RGW0;Q6P179-3;Q6P179	Erap2	Endoplasmic reticulum aminopeptidase 2	NaN	NaN	3	0.0029416	38.674	35.477
FPWQELR	Unmodified	974.497	D6RGW0;Q6P179-3;Q6P179;Q6P179-4;Q6P179-2	Erap2	Endoplasmic reticulum aminopeptidase 2	NaN	NaN	2	0.06363	60.788	47.209
ILAVTDFEPTQAR	Unmodified	1459.77	D6RGW0;Q6P179-3;Q6P179;Q6P179-4;Q6P179-2	Erap2	Endoplasmic reticulum aminopeptidase 2	NaN	NaN	2	0.0024053	43.761	34.757
VGLIHDVFQLVGAGR	Unmodified	1579.88	D6RGW0;Q6P179-3;Q6P179	Erap2	Endoplasmic reticulum aminopeptidase 2	NaN	NaN	3	9.2574e-17	77.776	57.651
CEVGYTGVR	Unmodified	1039.48	O14944	Ereg	Proepiregulin;Epiregulin	NaN	NaN	2	0.00097859	71.451	64.52
MNPNSPSITYDISQLFDFIDDLADLSCLVYR	Oxidation (M)	3637.7	P84090	Erh	Enhancer of rudimentary homolog	NaN	NaN	3	9.6947e-175	169.18	167.59
MNPNSPSITYDISQLFDFIDDLADLSCLVYR	Unmodified	3621.7	P84090	Erh	Enhancer of rudimentary homolog	NaN	NaN	3	6.0598e-65	93.505	90.188
FDGILTEGEGPR	Unmodified	1289.63	Q96HE7	Ero1L	ERO1-like protein alpha	NaN	NaN	2	3.9403e-09	86.772	61.997
NLLQNIH	Unmodified	850.466	Q96HE7	Ero1L	ERO1-like protein alpha	NaN	NaN	2	0.015428	103.29	88.026
DLAEITTLDR	Unmodified	1145.59	Q9BS26	Erp44	Endoplasmic reticulum resident protein 44	NaN	NaN	2	6.5212e-11	118.03	102.4
NDDDDTSVCLGTR	Unmodified	1466.59	Q9H9K5	Ervmer34-1	Endogenous retrovirus group MER34 member 1 Env polyprotein	NaN	NaN	2	0.0049392	40.278	39.415
MYSYVTEELPQLINANFPVDPQR	Unmodified	2723.33	H7BZT7;P10768	Esd	S-formylglutathione hydrolase	NaN	NaN	3;4	2.5399e-32	82.475	74.448
MALEQALQAAR	Unmodified	1200.63	B1AK53	Espn	Espin	NaN	NaN	2	0.02284	34.692	20.883
FEWELPLDEAQR	Unmodified	1531.73	B3KY56;Q9BSJ8;Q9BSJ8-2	Esyt1	Extended synaptotagmin-1	NaN	NaN	2	0.018304	32.933	27.392
TLSPEFNER	Unmodified	1091.52	B3KY56;Q9BSJ8;Q9BSJ8-2	Esyt1	Extended synaptotagmin-1	NaN	NaN	2	0.0027273	62.005	48.185
ELSEQIQR	Unmodified	1001.51	P15311;E7EQR4	Ezr	Ezrin	NaN	NaN	2	1.0113e-48	126.28	86.632
IDEFEAL	Unmodified	835.396	P15311;E7EQR4	Ezr	Ezrin	NaN	NaN	1	0.022874	93.885	93.885
ASSVVVSGTPIR	Unmodified	1171.66	Q53XA7;P16930	Fah	Fumarylacetoacetase	NaN	NaN	2	0.00012605	66.393	53.762
LIADLGSTSITNLGFR	Unmodified	1676.91	Q92520	Fam3C	Protein FAM3C	NaN	NaN	2;3	5.9471e-90	154.72	151.69
INNVPAEGENEVNNELANR	Unmodified	2094.99	Q9NUQ9;Q9NW21	Fam49B	Protein FAM49B	NaN	NaN	3	2.6811e-12	57.616	56.106
EINAVVTPER	Unmodified	1126.6	Q5T0W9	Fam83B	Protein FAM83B	NaN	NaN	2	0.058069	31.989	21.985
FNTEQIQYR	Unmodified	1197.58	Q5T0W9	Fam83B	Protein FAM83B	NaN	NaN	2	0.0044958	66.299	49.921
TLLEGSGLESIISIIHSSLAEPR	Unmodified	2421.31	P49327	Fasn	Fatty acid synthase;[Acyl-carrier-protein] S-acetyltransferase;[Acyl-carrier-protein] S-malonyltransferase;3-oxoacyl-[acyl-carrier-protein] synthase;3-oxoacyl-[acyl-carrier-protein] reductase;3-hydroxyacyl-[acyl-carrier-protein] dehydratase;Enoyl-[acyl-carrier-protein] reductase;Oleoyl-[acyl-carrier-protein] hydrolase	NaN	NaN	3	9.6907e-22	61.963	55.018
ASDWGSPFR	Unmodified	1021.46	Q9NYQ8	Fat2	Protocadherin Fat 2	NaN	NaN	2	0.036324	39.848	23.65
FASEEYR	Unmodified	900.398	Q9NYQ8	Fat2	Protocadherin Fat 2	NaN	NaN	2	0.066332	81.297	67.139
FTQLHYEASVPDTIAPGTELLQVR	Unmodified	2684.38	Q9NYQ8	Fat2	Protocadherin Fat 2	NaN	NaN	3	9.9103e-09	44.625	42.402
LEYLILSGNQDR	Unmodified	1419.74	Q9NYQ8	Fat2	Protocadherin Fat 2	NaN	NaN	2	1.8425e-08	79.492	65.683
LHIEWIPWPR	Unmodified	1345.73	Q9NYQ8	Fat2	Protocadherin Fat 2	NaN	NaN	3	0.0021084	54.982	50.641
LSPVSPGPVYR	Unmodified	1170.64	Q9NYQ8	Fat2	Protocadherin Fat 2	NaN	NaN	2	5.353e-09	108.7	100.38
PQAPLELTVR	Unmodified	1122.64	Q9NYQ8;H0YBK2	Fat2	Protocadherin Fat 2	NaN	NaN	2	0.051911	33.088	22.223
SGSGPYFYSQIR	Unmodified	1360.64	Q9NYQ8	Fat2	Protocadherin Fat 2	NaN	NaN	2	0.0087057	39.166	34.465
VQLSEFSPPGSR	Unmodified	1302.66	Q9NYQ8	Fat2	Protocadherin Fat 2	NaN	NaN	2	0.00099784	53.557	49.588
VTPDGWLVTAEGLSR	Unmodified	1599.83	Q9NYQ8;H0YBK2	Fat2	Protocadherin Fat 2	NaN	NaN	2	1.9812e-16	77.746	60.118
YVLMDGAHGTFR	Oxidation (M)	1381.64	Q9NYQ8	Fat2	Protocadherin Fat 2	NaN	NaN	3	0.025487	25.448	19.553
CLAFECPENYR	Unmodified	1457.61	P23142-3;P23142;F8W7M9;B1AHL2;P23142-2;B1AHL4;P23142-4;CON__ENSEMBL:ENSBTAP00000016046	Fbln1	Fibulin-1	NaN	NaN	2;3	0.00040061	56.548	56.548	+
CVNSPGSFR	Unmodified	1022.46	P23142-3;P23142;F8W7M9;B1AHL2;P23142-2;B1AHL4;P23142-4	Fbln1	Fibulin-1	NaN	NaN	2	0.024682	48.794	41.237	+
EFTRPEEIIFLR	Unmodified	1548.83	P23142-3;P23142;CON__ENSEMBL:ENSBTAP00000016046	Fbln1	Fibulin-1	NaN	NaN	3	0.0013479	66.267	54.558	+
MCVDVNECQR	Unmodified	1309.52	P23142-3;P23142;F8W7M9;B1AHL2;P23142-2;B1AHL4;P23142-4	Fbln1	Fibulin-1	NaN	NaN	2	0.00011384	76.228	74.461	+
CACVYGFTGPQCER	Unmodified	1703.69	P35556;D6RJI3;P35556-2;E9PHW4	Fbn2	Fibrillin-2	NaN	NaN	2	0.0088713	34.432	34.352
CELDTACPR	Unmodified	1120.46	P35556;D6RJI3;P35556-2	Fbn2	Fibrillin-2	NaN	NaN	2	6.6786e-23	130.75	128.48
CNCNSGYEPDASGR	Unmodified	1585.59	P35556;D6RJI3;P35556-2	Fbn2	Fibrillin-2	NaN	NaN	2	7.8249e-05	54.09	54.09
GYVTSTDGSR	Unmodified	1041.47	P35556;D6RJI3;P35556-2	Fbn2	Fibrillin-2	NaN	NaN	2	0.0016176	67.334	65.636
QGLCFAEVLQTICQMASSSR	Unmodified	2285.06	P35556	Fbn2	Fibrillin-2	NaN	NaN	2	0.0022154	34.65	34.144
RPDGEGCVDENECR	Unmodified	1691.66	P35556	Fbn2	Fibrillin-2	NaN	NaN	3	0.0070008	37.77	37.77
SATAGSEGGFLAPEYR	Unmodified	1611.75	P35556;D6RJI3;P35556-2;E9PHW4	Fbn2	Fibrillin-2	NaN	NaN	2	6.4082e-21	84.508	81.311
YVISQGNDDSVFR	Unmodified	1498.71	P35556	Fbn2	Fibrillin-2	NaN	NaN	2	0.00056459	52.576	45.446
VLTEDEMGHPEIGDAIAR	Unmodified	1951.93	E9PCI9;P14324	Fdps	Farnesyl pyrophosphate synthase	NaN	NaN	3	1.07e-29	90.385	88.388
GAQWAQVQEELR	Unmodified	1413.7	Q86VR8	Fjx1	Four-jointed box protein 1	NaN	NaN	2	0.028976	30.484	20.134
GPGGALVFLDNEAGLVHGYR	Unmodified	2041.04	Q86VR8	Fjx1	Four-jointed box protein 1	NaN	NaN	3	0.0038291	27.224	23.689
YGINPEQIQGEALSYYLAR	Unmodified	2184.09	Q86VR8	Fjx1	Four-jointed box protein 1	NaN	NaN	3	0.017531	23.435	18.308
GWEEGVAQMSVGQR	Unmodified	1532.7	Q5W0X3;P62942;Q1JUQ5	Fkbp1A;Fkbp12-Exip2	Peptidyl-prolyl cis-trans isomerase;Peptidyl-prolyl cis-trans isomerase FKBP1A	NaN	NaN	2;3	2.3833e-17	116.19	109.36
AWTVEQLR	Unmodified	1001.53	G3V5F2;Q00688	Fkbp3	Peptidyl-prolyl cis-trans isomerase FKBP3	NaN	NaN	2	1.1979e-05	117.4	95.951
FEIGEGENLDLPYGLER	Unmodified	1949.94	Q02790	Fkbp4	Peptidyl-prolyl cis-trans isomerase FKBP4;Peptidyl-prolyl cis-trans isomerase FKBP4, N-terminally processed	NaN	NaN	2	2.8154e-23	111.77	107.15
EEQCILYLGPR	Unmodified	1376.68	H0Y3A5;B7Z7Z8;B7Z8G2;F5H7R1;Q13451	Fkbp5	Peptidyl-prolyl cis-trans isomerase FKBP5;Peptidyl-prolyl cis-trans isomerase FKBP5, N-terminally processed	NaN	NaN	2	0.0070889	48.284	44.063
AEAGVPAEFSIWTR	Unmodified	1532.76	P21333-2;P21333;Q5HY54;E9PHF0;H0Y5C6	Flna	Filamin-A	NaN	NaN	2	3.6391e-12	78.505	52.094
AEFTVETR	Unmodified	951.466	P21333-2;P21333;Q5HY54;A6NDY9;F8WE98	Flna	Filamin-A	NaN	NaN	2	0.010878	80.219	67.182
AGQSAAGAAPGGGVDTR	Unmodified	1441.69	P21333-2;P21333;Q5HY54	Flna	Filamin-A	NaN	NaN	2	0.041644	24.053	20.336
EATTEFSVDAR	Unmodified	1224.56	P21333-2;P21333;Q5HY54;A6NDY9	Flna	Filamin-A	NaN	NaN	2	6.5149e-06	75.819	69.121
EGPYSISVLYGDEEVPR	Unmodified	1908.91	P21333-2;P21333;Q5HY54;A6NDY9	Flna	Filamin-A	NaN	NaN	2	5.5059e-35	124.29	122.29
FGGEHVPNSPFQVTALAGDQPSVQPPLR	Unmodified	2944.48	P21333-2;P21333;A6NDY9;H0Y5F3	Flna	Filamin-A	NaN	NaN	4	1.6264e-21	58.272	55.957
IANLQTDLSDGLR	Unmodified	1414.74	P21333-2;P21333;Q5HY54;A6NDY9;F8WE98	Flna	Filamin-A	NaN	NaN	2	0.0010156	50.659	46.99
SPYTVTVGQACNPSACR	Unmodified	1866.84	P21333-2;P21333;Q5HY54;A6NDY9;F8WE98	Flna	Filamin-A	NaN	NaN	2;3	3.3803e-22	88.385	86.822
YAPSEAGLHEMDIR	Unmodified	1587.74	P21333-2;P21333;Q5HY54;A6NDY9;E9PHF0;H0Y5F3	Flna	Filamin-A	NaN	NaN	3	1.4857e-06	59.709	51.143
YAPSEAGLHEMDIR	Oxidation (M)	1603.73	P21333-2;P21333;Q5HY54;A6NDY9;E9PHF0;H0Y5F3	Flna	Filamin-A	NaN	NaN	3	0.00012431	51.009	48.349
EATTDFTVDSR	Unmodified	1240.56	O75369-6;O75369-3;O75369-2;O75369-9;O75369;O75369-8;E7EN95;O75369-5;O75369-4;O75369-7	Flnb	Filamin-B	NaN	NaN	2	7.1915e-15	120.77	116.69
IGNLQTDLSDGLR	Unmodified	1400.73	O75369-6;O75369-3;O75369-2;O75369-9;O75369;O75369-8;O75369-5;O75369-4	Flnb	Filamin-B	NaN	NaN	2	1.9391e-08	72.891	64.064
LVSPGSANETSSILVESVTR	Unmodified	2045.06	O75369-6;O75369-3;O75369-2;O75369-9;O75369;O75369-8;E7EN95;O75369-7	Flnb	Filamin-B	NaN	NaN	2	2.4479e-30	90.464	88.395
TFEMSDFIVDTR	Oxidation (M)	1475.66	O75369-6;O75369-3;O75369-2;O75369-9;O75369;O75369-8;E7EN95;O75369-5;O75369-4;O75369-7	Flnb	Filamin-B	NaN	NaN	2	0.002745	52.576	47.521
TFEMSDFIVDTR	Unmodified	1459.67	O75369-6;O75369-3;O75369-2;O75369-9;O75369;O75369-8;E7EN95;O75369-5;O75369-4;O75369-7	Flnb	Filamin-B	NaN	NaN	2	5.8576e-10	89.189	86.69
VGEPGQAGNPALVSAYGTGLEGGTTGIQSEFFINTTR	Unmodified	3695.81	O75369-6;O75369-3;O75369-2;O75369-9;O75369;O75369-8;E7EN95;O75369-7	Flnb	Filamin-B	NaN	NaN	4	0.018051	16.487	15.008
YMIGVTYGGDDIPLSPYR	Oxidation (M)	2031.96	O75369-6;O75369-3;O75369-2;O75369-9;O75369;O75369-8;E7EN95;O75369-5;O75369-4;O75369-7	Flnb	Filamin-B	NaN	NaN	2	1.3263e-28	98.227	95.704
YMIGVTYGGDDIPLSPYR	Unmodified	2015.97	O75369-6;O75369-3;O75369-2;O75369-9;O75369;O75369-8;E7EN95;O75369-5;O75369-4;O75369-7	Flnb	Filamin-B	NaN	NaN	2	4.2472e-20	77.221	74.338
QMQLENVSVALEFLDR	Unmodified	1890.95	O75369-6;O75369-3;O75369-2;O75369-9;O75369;O75369-8;O75369-5;O75369-4;P21333-2;P21333;Q5HY54;A6NDY9;F8WE98	Flnb;Flna	Filamin-B;Filamin-A	NaN	NaN	2	5.5317e-08	58.246	56.318
QMQLENVSVALEFLDR	Oxidation (M)	1906.95	O75369-6;O75369-3;O75369-2;O75369-9;O75369;O75369-8;O75369-5;O75369-4;P21333-2;P21333;Q5HY54;A6NDY9;F8WE98	Flnb;Flna	Filamin-B;Filamin-A	NaN	NaN	2	4.0018e-06	52.52	48.039
GAGGQGQLDVR	Unmodified	1056.53	Q14315-2;Q14315	Flnc	Filamin-C	NaN	NaN	2	0.019679	35.677	23.15
LDISNNQLR	Unmodified	1071.57	O43155	Flrt2	Leucine-rich repeat transmembrane protein FLRT2	NaN	NaN	2	4.8529e-05	87.476	69.657
VLHLQENNIQTISR	Unmodified	1663.9	O43155	Flrt2	Leucine-rich repeat transmembrane protein FLRT2	NaN	NaN	3	5.5881e-08	69.92	64.025
TFYSCTTEGR	Unmodified	1220.51	F8W7G7;P02751-4;P02751-10;P02751-6;P02751-5;P02751-9;P02751-14;P02751-13;P02751-8;E9PE77;P02751-3;P02751;P02751-7;P02751-15;E7ERA1;E9PG29;P02751-12;P02751-11	Fn1	Fibronectin;Anastellin;Ugl-Y1;Ugl-Y2;Ugl-Y3	NaN	NaN	2	0.021091	40.727	38.195
VTWAPPPSIDLTNFLVR	Unmodified	1925.04	F8W7G7;P02751-4;P02751-10;P02751-6;P02751-5;P02751-9;P02751-14;P02751-13;P02751-8;E9PE77;P02751-3;P02751;P02751-7;P02751-15;H0Y7Z1	Fn1	Fibronectin;Anastellin;Ugl-Y1;Ugl-Y2;Ugl-Y3	NaN	NaN	2	0.004379	33.667	31.28
ARAGGLGGGSVPAR	Unmodified	1224.67	Q9P0K9	Frrs1L	DOMON domain-containing protein FRRS1L	NaN	NaN	2	0.03976	25.448	16.748
DVPWGVDSLITLAFQDQR	Unmodified	2059.04	Q16658	Fscn1	Fascin	NaN	NaN	2;3	1.3225e-100	157.37	150.05
EVPGPDCR	Unmodified	928.407	Q16658	Fscn1	Fascin	NaN	NaN	2	0.0096177	83.206	80.527
FLIVAHDDGR	Unmodified	1141.59	Q16658	Fscn1	Fascin	NaN	NaN	3	0.0072498	45.433	39.398
LVARPEPATGYTLEFR	Unmodified	1818.96	Q16658	Fscn1	Fascin	NaN	NaN	3	1.4444e-158	178.14	178.14
PADEIAVDR	Unmodified	984.488	Q16658	Fscn1	Fascin	NaN	NaN	2	9.1808e-05	103.01	89.914
PEPATGYTLEFR	Unmodified	1379.67	Q16658	Fscn1	Fascin	NaN	NaN	2	6.8617e-05	61.235	56.255
QGMDLSANQDEETDQETFQLEIDR	Oxidation (M)	2827.21	Q16658	Fscn1	Fascin	NaN	NaN	3	1.8195e-51	103.02	103.02
WSLQSEAHR	Unmodified	1112.54	Q16658	Fscn1	Fascin	NaN	NaN	3	0.002734	80.165	72.598
YFGGTEDR	Unmodified	943.404	Q16658	Fscn1	Fascin	NaN	NaN	2	0.024503	75.738	52.215
DVFCPGSSTCVVDQTNNAYCVTCNR	Unmodified	2923.2	H0YA75;E9PC48;P19883-2;P19883-3;P19883	Fst	Follistatin	NaN	NaN	4	0.0088597	21.055	20.9
ICPEPASSEQYLCGNDGVTYSSACHLR	Unmodified	3070.32	H0YA75;E9PC48;P19883-2;P19883-3;P19883	Fst	Follistatin	NaN	NaN	3	7.7268e-08	42.791	40.109
CECAPDCSGLPAR	Unmodified	1491.59	O95633-2;O95633	Fstl3	Follistatin-related protein 3	NaN	NaN	2	6.3686e-14	86.772	80.086
LQVCGSDGATYR	Unmodified	1325.6	O95633-2;O95633	Fstl3	Follistatin-related protein 3	NaN	NaN	2	9.6557e-21	124.12	104.99
QATCFLGR	Unmodified	951.46	O95633-2;O95633	Fstl3	Follistatin-related protein 3	NaN	NaN	2	0.018263	55.37	50.28
QNYHQDSEAAINR	Unmodified	1544.7	E9PQR3;E9PKM5;E9PRK8;E9PK45;E9PKY7;P02794	Fth1	Ferritin;Ferritin heavy chain;Ferritin heavy chain, N-terminally processed	NaN	NaN	3	1.8308e-54	141.73	126.57
DDVALEGVSHFFR	Unmodified	1490.72	P02792;F5H1X1	Ftl	Ferritin light chain	NaN	NaN	3	3.9765e-07	65.895	51.45
LGGPEAGLGEYLFER	Unmodified	1606.8	P02792	Ftl	Ferritin light chain	NaN	NaN	2	4.6946e-104	159.22	159.22
FAVGIVIGR	Unmodified	930.565	B4E0X8;F8W7W2;E9PEB5;B4DT31;Q96AE4;Q96AE4-2;A6NJ37;Q96I24-2;Q96I24	Fubp1;Fubp3	Far upstream element-binding protein 1;Far upstream element-binding protein 3	NaN	NaN	2	0.021982	50.04	40.57
DLVGELGTALR	Unmodified	1142.63	P04066	Fuca1	Tissue alpha-L-fucosidase	NaN	NaN	2	6.9248e-09	90.913	68.351
FDPTWESLDAR	Unmodified	1335.61	Q9BTY2;Q7Z6V1	Fuca2	Plasma alpha-L-fucosidase	NaN	NaN	2	1.1688e-08	87.184	84.41
GTVVTNDR	Unmodified	860.435	Q9BTY2	Fuca2	Plasma alpha-L-fucosidase	NaN	NaN	2	0.065833	41.448	32.676
WPEELECDR	Unmodified	1232.51	G5EA13;B4E236;B4DRN0;O60353	Fzd6	Frizzled-6	NaN	NaN	2	0.0095882	55.461	49.168
APSPLYSVEFSEEPFGVIVR	Unmodified	2222.13	I3L3L3;P10253	Gaa	Lysosomal alpha-glucosidase;76 kDa lysosomal alpha-glucosidase;70 kDa lysosomal alpha-glucosidase	NaN	NaN	2	0.040208	22.585	12.438
HVGSNLCLDSR	Unmodified	1256.59	G3V1S6;Q10471	Galnt2	Polypeptide N-acetylgalactosaminyltransferase;Polypeptide N-acetylgalactosaminyltransferase 2;Polypeptide N-acetylgalactosaminyltransferase 2 soluble form	NaN	NaN	3	4.7742e-06	67.08	53.07
NVPYGNIQSR	Unmodified	1146.58	G3V1S6;Q10471;F5GYB2	Galnt2	Polypeptide N-acetylgalactosaminyltransferase;Polypeptide N-acetylgalactosaminyltransferase 2;Polypeptide N-acetylgalactosaminyltransferase 2 soluble form	NaN	NaN	2	4.2775e-05	101.38	94.407
TICTVPLIDVINGNTYEIIPQGGGDEDGYAR	Unmodified	3349.61	Q86SF2	Galnt7	N-acetylgalactosaminyltransferase 7	NaN	NaN	3	0.0063076	22.117	17.523
VPTANVSVVDLTCR	Unmodified	1529.79	E7EUT5;E7EUT4;P04406	Gapdh	Glyceraldehyde-3-phosphate dehydrogenase	NaN	NaN	2	7.8942e-21	118.52	95.054
DVDECLQGR	Unmodified	1090.47	Q14393-3;Q14393-2;Q14393	Gas6	Growth arrest-specific protein 6	NaN	NaN	2	0.00015317	82.287	73.283
GQSEVSAAQLQER	Unmodified	1401.68	Q14393-3;Q14393-2;Q14393;E9PBL7;Q14393-4	Gas6	Growth arrest-specific protein 6	NaN	NaN	2	0.0013358	49.298	45.329
FQLLEGPPESMGR	Unmodified	1459.71	B4DHX4;P31150;G5E9U5	Gdi1	Rab GDP dissociation inhibitor alpha	NaN	NaN	2	4.1536e-09	56.569	48.959
TDDYLDQPCLETVNR	Unmodified	1837.82	B4DHX4;P31150	Gdi1	Rab GDP dissociation inhibitor alpha	NaN	NaN	2;3	5.19e-24	115.68	115.13
TDDYLDQPCYETINR	Unmodified	1901.81	E7EU23;P50395-2;P50395;E9PFL7;Q5SX87;Q5SX91	Gdi2	Rab GDP dissociation inhibitor beta	NaN	NaN	2;3	1.5652e-120	163.99	161.43
NPSAAFFCVAR	Unmodified	1238.59	B8ZZK2;B8ZZN4;O75223-2;B8ZZR8;O75223	Ggct	Gamma-glutamylcyclotransferase	NaN	NaN	2	0.00461	51.286	45.1
AYVAVDGIPQGVLER	Unmodified	1585.85	E7EQ29;P16278-2;P16278-3;P16278	Glb1	Beta-galactosidase	NaN	NaN	2	3.4674e-21	88.561	77.516
MFEIDYSR	Unmodified	1059.47	E7EQ29;P16278-2;P16278-3;P16278;F8WF40;C9JF15;C9JWX1	Glb1	Beta-galactosidase	NaN	NaN	2	0.041316	51.066	39.297
FCENTQAGEGR	Unmodified	1267.53	Q92896;Q92896-3;Q92896-2;H3BM42	Glg1	Golgi apparatus protein 1	NaN	NaN	2	0.00018713	69.721	68.815
[truncated: 1,022 more rows]

## Sheet: Supplementary Table 2
Supplementary Table 2 | N-terminomics TAILS peptides from control and MM8+ HSC3 cells.
Proteins were identified from the the human UniProt protein database with appended standard laboratory and common contamination protein entries and reverse decoy sequences using the Andromeda algorithm as implemented in the MaxQuant software package v1.6.0.1, using an peptide FDR of 0.01. Search parameters included a mass tolerance of 1 ppm for the parent ion and 0.5 Da for the fragment ions, car…
Sequence	Modifications	Mass	Proteins	Gene Names	Protein Names	Ratio control (L) vs MMP8 HSC3 (H)	Log2 Fold Change	Charges	PEP	Andromeda Score	Delta score	Contaminant
VVVIFR	Unmodified	731.469	Q9UKL4	Gjd2	Gap junction delta-2 protein	0.0083454	-6.9048	2	0.026868	82.387	12.746
SDKSELKAELER	Acetyl (N-term)	1445.74	E9PGG1;E7EU01;E7EUM4;E7ERR6;E7ERH4;E7ET01;E7ETL8;E7EQU2;E7ESD3;E7EMU4;E7EV09;E7EQL5;F8W8S0;Q13409-6;Q13409-3;B7ZA04;Q13409-2;Q13409-5;Q13409	Dync1I2	Cytoplasmic dynein 1 intermediate chain 2	0.012721	-6.29664	3	0.004617	55.724	34.373
VATVSLPR	Unmodified	841.502	CON__P00761			0.013091	-6.25528	2	0.011994	73.665	18.134	+
HPEYAVSVLLR	Unmodified	1282.7	CON__P02769			0.016142	-5.95304	3	5.4426e-08	77.288	55.84	+
ATEEKKPETEAAR	Acetyl (N-term)	1500.74	P61964	Wdr5	WD repeat-containing protein 5	0.028069	-5.15488	3	2.8971e-06	68.044	48.801
DPDGVLAEALAMFR	Oxidation (M)	1519.73	Q6PF18	Morn3	MORN repeat-containing protein 3	0.028707	-5.12245	2	0.029715	45.28	9.6024
MDKNELVQKAKLAEQAER	Acetyl (N-term)	2142.11	E9PD24;E7EVZ2;E7ESK7;E7EX29;P63104;E5RGE1;E5RIR4	Ywhaz	14-3-3 protein zeta/delta	0.030332	-5.04302	4	2.4373e-42	93.5	79.798
AESSDKLYR	Acetyl (N-term)	1109.54	Q5VX84;Q5VX85;F8WC10;P09874	Parp1	Poly [ADP-ribose] polymerase 1	0.05536	-4.17501	2	0.015806	68.657	41.868
GGSGGSYGGGGSGGGYGGGSGSR	Unmodified	1790.72	CON__P35527;P35527	Krt9	Keratin, type I cytoskeletal 9	0.057493	-4.12047	2	6.1553e-57	92.792	53.621	+
AESGELIGACEFMKDR	Unmodified	1811.82	Q9UNH5-4;Q9UNH5-3;Q9UNH5;A6MA65;Q9UNH5-2	Cdc14A	Dual specificity protein phosphatase CDC14A	0.057577	-4.11836	3	0.015557	44.925	13.044
SQAEFEKAAEEVR	Acetyl (N-term)	1534.73	P07108	Dbi	Acyl-CoA-binding protein	0.060592	-4.04473	3	1.7938e-06	71.879	38.946
NTYEKYLGEEYVKAVGNLR	Gln->pyro-Glu	2228.11	P02787	Tf	Serotransferrin	0.085891	-3.54135	3;4	9.7938e-242	148.75	122.01
YLGEEYVKAVGNLR	Unmodified	1609.85	P02787	Tf	Serotransferrin	0.097925	-3.35218	3	0.00095153	53.869	43.875
QDEAGPVEISA	Unmodified	1114.51	Q14CZ8	Hepacam	Hepatocyte cell adhesion molecule	0.10269	-3.28363	2	8.9222e-05	73.887	73.887
ASLLKVDQEVKLKVDSFR	Acetyl (N-term)	2116.19	B7Z8D3;P61289;P61289-2	Psme3	Proteasome activator complex subunit 3	0.10626	-3.23433	4	9.5239e-23	68.639	56.26
ASEELQKDLEEVKVLLEKATR	Acetyl (N-term)	2469.33	B2ZWH1;Q9HB71-2;Q9HB71	Cacybp	Calcyclin-binding protein	0.10955	-3.19034	4	0	224.03	194.86
ASGTTTTAVKIGIIGGTGLDDPEILEGR	Acetyl (N-term)	2783.46	F8WES2;F2Z2F3;Q13126-7;Q13126-4;Q13126;Q13126-6;Q13126-5;Q13126-3;Q13126-2	Mtap	S-methyl-5'-thioadenosine phosphorylase	0.13608	-2.87747	3	1.9319e-64	77.509	68.31
CTLAEKLGGSAVISLEGKPL	Gln->pyro-Glu	2025.08	G3V1A4;E9PK25;P23528	Cfl1	Cofilin-1	0.15003	-2.73668	3	7.9491e-14	57.798	47.255
HLVEALYLVCGER	Unmodified	1557.8	A6XGL2;P01308;C9JNR5;F8WCM5	Ins;Ins-Igf2	Insulin;Insulin B chain;Insulin A chain;Insulin, isoform 2	0.15491	-2.6905	2;3	2.0452e-203	146.79	127.69
CFIDYPKKEDYIVYLGR	Gln->pyro-Glu	2161.06	E7ESM2;E7ET40;P00749-2;P00749	Plau	Urokinase-type plasminogen activator;Urokinase-type plasminogen activator long chain A;Urokinase-type plasminogen activator short chain A;Urokinase-type plasminogen activator chain B	0.15733	-2.66813	3	0.0052032	48.899	39.424
LCGSHLVEALYLVCGER	Unmodified	1974.97	A6XGL2;P01308;C9JNR5;F8WCM5	Ins;Ins-Igf2	Insulin;Insulin B chain;Insulin A chain;Insulin, isoform 2	0.15873	-2.65535	3	7.9581e-45	115.58	98.296
QLISEKGTINFLHADCDKFR	Gln->pyro-Glu	2374.17	Q9BS26	Erp44	Endoplasmic reticulum resident protein 44	0.17172	-2.54187	4	6.8857e-09	54.225	39.602
VPDKTVR	Acetyl (N-term)	855.481	P02787;F8WEK9;F8WCI6;F8WC57	Tf	Serotransferrin	0.18068	-2.46849	2	0.065483	69.628	34.009
MDDLDALLADLESTTSHISKR	Oxidation (M);Acetyl (N-term)	2388.15	P49023-2;P49023;P49023-3	Pxn	Paxillin	0.20971	-2.25353	3	1.4776e-31	65.184	49.743
ATGANATPLDFPSKKR	Acetyl (N-term)	1714.9	Q14820;F8WEV5;Q15637-4;Q15637-6;Q15637-3;Q15637-2;Q15637	Sf1	Splicing factor 1	0.22153	-2.17443	3	0.02842	42.947	32.806
ADLSLADALTEPSPDIEGEIKR	Acetyl (N-term)	2381.2	B9ZVR1;E7EVA0;P27816-5;P27816-2;P27816-6;P27816;H7C456;P27816-7	Map4	Microtubule-associated protein;Microtubule-associated protein 4	0.23852	-2.06782	3	1.7792e-54	93.583	70.29
GDEDEEAESATGKR	Unmodified	1492.63	B8ZZQ6;P06454-2;P06454;B8ZZA1;E7EVV7;B8ZZW7;H7C2N1	Ptma	Prothymosin alpha;Prothymosin alpha, N-terminally processed;Thymosin alpha-1	0.2402	-2.05769	3	3.5976e-10	64.842	56.045
ASGVTVNDEVIKVFNDMKVR	Oxidation (M);Acetyl (N-term)	2278.16	F8WDN3;Q9Y281	Cfl2	Cofilin-2	0.27107	-1.88326	3	4.7343e-21	63.488	42.54
ACDDPDTEQAALAAVDYINKHLPR	Glu->pyro-Glu	2664.26	CON__P12763			0.29948	-1.73947	4	3.1237e-159	132.83	122.68	+
QKVQELQDKLSPLAQELR	Gln->pyro-Glu	2105.15	CON__P15497			0.30212	-1.72681	3	0.033734	42.226	23.22	+
CTSICSLYQLENYCN	Unmodified	1923.78	A6XGL2;P01308	Ins	Insulin;Insulin B chain;Insulin A chain	0.30315	-1.7219	2;3	2.5291e-106	132.51	124.77
YLVCGER	Unmodified	895.422	A6XGL2;P01308;C9JNR5;F8WCM5	Ins;Ins-Igf2	Insulin;Insulin B chain;Insulin A chain;Insulin, isoform 2	0.34339	-1.54208	2	4.0012e-188	120.65	32.616
LQGMAPAAGADLDKIGLHSDSQEELWMFVR	Oxidation (M)	3300.59	Q9UMD9-2;Q9UMD9;F5H0Q7	Col17A1	Collagen alpha-1(XVII) chain;120 kDa linear IgA disease antigen;97 kDa linear IgA disease antigen	0.35286	-1.50283	4	5.5459e-09	49.525	37.061
MDAKMYLGYEYVTAIR	Glu->pyro-Glu	1904.92	P02787	Tf	Serotransferrin	0.35445	-1.49635	3	0.097787	35.304	24.537
FPATLETQEQDVDLVQKYLEKYYNLKNDGR	Unmodified	3616.8	P03956	Mmp1	Interstitial collagenase;22 kDa interstitial collagenase;27 kDa interstitial collagenase	0.42498	-1.23453	5	0	165.42	151.97
DQYELLCLDNTR	Unmodified	1538.7	P02787;C9JVG0	Tf	Serotransferrin	0.43405	-1.20407	2;3	4.893e-114	136.7	98.73
CLDNTR	Unmodified	777.344	P02787;C9JVG0	Tf	Serotransferrin	0.43634	-1.19648	2	0.0068173	80.377	8.3821
ADLLGSILSSMEKPPSLGDQETR	Acetyl (N-term)	2485.24	O75391	Spag7	Sperm-associated antigen 7	0.45725	-1.12894	3	2.6577e-08	51.31	44.054
NLEPALPGR	Unmodified	965.529	Q5JXX6;Q5JXX1;Q5JXX2;Q5JXX3;Q15014	Morf4L2	Mortality factor 4-like protein 2	0.47667	-1.06894	2	0.019296	56.258	31.482
IQIPEELMEPPVITEQSPR	Oxidation (M)	2221.13	E7EMY4;E7EVM4;G3XAF4	L1Cam	Neural cell adhesion molecule L1	0.49172	-1.02409	3	0.022067	35.678	23.047
APKSQDLAKIMADIR	Unmodified	1655.9	F8VZY9;P05783	Krt18	Keratin, type I cytoskeletal 18	0.50312	-0.991026	4	0.01502	50.305	29.245
SVPLR	Unmodified	570.349	P30101;B3KQT9;G5EA52;F8WD73;H3BP42;I3L3H7;H0YDS2;F5H0M7;Q5JR91;H0YGN7;Q9HBE1-2;B7Z6Q6;H0YL38;F5H7P6;F5H7Q1;Q2YDB7;Q9ULZ3-2;Q9ULZ3;P30405;Q2M296-2;Q2M296;E9PAM1;Q6A1A2;Q6ZTM6;A6ND36-2;O75907;Q96EX3;Q9H015;O75387;O75387-2;Q8IYL2;A6ND36;Q9HCG7-2;Q9HCG7;P35568;Q2M1Z3;Q6UVK1;Q07954	Pdia3;Chchd3;Pycard;Col1A1;Trmt44;Mthfsd;Kif2C;Znf280D;Ppif;Pdpk2P;Adcy4;Fam83G;Dgat1;Wdr34;Slc22A4;Slc43A1;Gba2;Irs1;Arhgap31;Cspg4;Lrp1	Protein disulfide-isomerase A3;Protein disulfide-isomerase;Kinesin-like protein;Peptidyl-prolyl cis-trans isomerase F, mitochondrial;Apoptosis-associated speck-like protein containing a CARD;Methenyltetrahydrofolate synthase domain-containing protein;Putative 3-phosphoinositide-dependent protein kinase 2;Adenylate cyclase type 4;Protein FAM83G;Diacylglycerol O-acyltransferase 1;WD repeat-containi…	0.51219	-0.965249	2	0.076273	49.368	0
GLLSQGSPLSWEETKR	Unmodified	1786.92	D6RGF8;P48506	Gclc	Glutamate--cysteine ligase catalytic subunit	0.52404	-0.932251	3	2.6785e-30	85.493	65.444
SVQAPSYGAR	Unmodified	1034.51	F8VZY9;P05783	Krt18	Keratin, type I cytoskeletal 18	0.54683	-0.870836	2	1.0433e-05	93.096	57.8
SYVTTSTR	Unmodified	913.451	F5H288;B0YJC4;P08670	Vim	Vimentin	0.55131	-0.859064	2	0.0088234	74.301	27.93
DPDTEQAALAAVDYINKHLPR	Acetyl (N-term)	2378.19	CON__P12763			0.56368	-0.827052	3	0.00049136	46.953	40.45	+
EYFKRFCLDSAR	Unmodified	1590.76	P78312-2;E9PFA1;P78312;P78312-4	Fam193A	Protein FAM193A	0.57656	-0.794457	3	0.00090677	79.659	36.816
IQIPEELMEPPVITEQSPR	Unmodified	2205.14	E7EMY4;E7EVM4;G3XAF4	L1Cam	Neural cell adhesion molecule L1	0.58509	-0.77327	3	2.4074e-07	61.942	51.398
NLCEPNNKEGYYGYTGAFR	Unmodified	2252	P02787;H7C5E8	Tf	Serotransferrin	0.58796	-0.76621	3	1.7494e-07	62.94	50.577
FTKCDSSPDSAEDVR	Unmodified	1712.73	CON__P12763			0.59681	-0.744656	3	0.014786	50.874	25.957	+
YCDLPEPR	Unmodified	1048.46	P02787;C9JVG0	Tf	Serotransferrin	0.59861	-0.740312	2	0.015381	69.825	53.687
MYLGYEYVTAIR	Unmodified	1477.73	P02787	Tf	Serotransferrin	0.61639	-0.698085	2;3	0.022519	58.829	45.68
TEQAALAAVDYINKHLPR	Unmodified	2009.07	CON__P12763			0.62847	-0.670084	4	9.8664e-06	54.004	44.009	+
SLYQLENYCN	Unmodified	1302.56	A6XGL2;P01308	Ins	Insulin;Insulin B chain;Insulin A chain	0.6301	-0.666347	2	5.1084e-06	92.239	82.917
FSLADAINTEFKNTR	Unmodified	1725.87	F5H288;B0YJC4;P08670	Vim	Vimentin	0.63632	-0.652176	3	5.6909e-127	132.08	112.79
STSSLLEACTFR	Unmodified	1370.65	P02787	Tf	Serotransferrin	0.64213	-0.639063	2	8.1339e-66	127.56	74.525
YLERCR	Unmodified	895.433	F8W953;O95407;H0YAU0;O60281-2;O60281	Tnfrsf6B;Znf292	Tumor necrosis factor receptor superfamily member 6B;Zinc finger protein 292	0.6503	-0.620823	2	0.10576	50.31	50.31
SSPDSAEDVR	Unmodified	1061.46	CON__P12763;F5H0Q5;P02765	Ahsg	Alpha-2-HS-glycoprotein;Alpha-2-HS-glycoprotein chain A;Alpha-2-HS-glycoprotein chain B	0.65195	-0.617167	2	0.085449	47.971	21.926	+
SSFGSGAGSSSFSR	Unmodified	1319.57	CON__P05787;P05787;F8VXB4	Krt8	Keratin, type II cytoskeletal 8	0.65294	-0.614978	2	1.4706e-30	106.14	91.24	+
ELLCLDNTR	Unmodified	1132.55	P02787;C9JVG0	Tf	Serotransferrin	0.65594	-0.608364	2	0.032316	52.49	34.431
ADSVWVDVKDSCVGSLVVKSGQSEDR	Unmodified	2821.36	P01024;B4E216	C3	Complement C3;Complement C3 beta chain;C3-beta-c;Complement C3 alpha chain;C3a anaphylatoxin;Acylation stimulating protein;Complement C3b alpha' chain;Complement C3c alpha' chain fragment 1;Complement C3dg fragment;Complement C3g fragment;Complement C3d fragment;Complement C3f fragment;Complement C3c alpha' chain fragment 2	0.66595	-0.586514	4	1.746e-13	50.986	43.7
PSNCSLC	Unmodified	836.316	Q8WV99	Zfand2B	AN1-type zinc finger protein 2B	0.67511	-0.566806	1	0.034274	64.776	42.645
QIDLNITCR	Unmodified	1131.57	E7EPC6;P16070-18;P16070-12;P16070-14;P16070-13;P16070-11;P16070-10;P16070-16;P16070-8;P16070-17;P16070-6;P16070-4;P16070-3;P16070-7;P16070-5;P16070;P16070-15;P16070-9;E9PKC6;Q86UZ1;P16070-19	Cd44	CD44 antigen	0.68515	-0.545508	2	0.012099	70.389	31.379
LVCLPCDESKCEEPR	Unmodified	1890.83	Q9NZV1	Crim1	Cysteine-rich motor neuron 1 protein;Processed cysteine-rich motor neuron 1 protein	0.69146	-0.532282	3	1.5372e-21	81.632	70.77
SKDLLFR	Unmodified	877.502	CON__Q29443;CON__Q0IIK2			0.69433	-0.526307	3	0.032344	77.923	17.241	+
MAMNAFGDMTSEEFR	Unmodified	1735.7	Q5T8F0;P07711	Ctsl	Cathepsin L1;Cathepsin L1 heavy chain;Cathepsin L1 light chain	0.7027	-0.509019	2	2.2897e-10	66.568	56.437
LSPLVLEVDPNIQAVR	Unmodified	1762	CON__P05787;P05787;F8VXB4;F8VVA1;F8VRG4;F8VQY3;F8VUG2;F8W1U3;F8VU64	Krt8	Keratin, type II cytoskeletal 8	0.70313	-0.508137	3	1.0575e-30	97.45	77.326	+
SGETEDTFIADLVVGLCTGQIKTGAPCR	Unmodified	2994.44	F5H0C8;B7Z2X9;P09104;P13929-3;P13929-2;P13929;D3DTL2;P06733;P06733-2	Eno2;Eno3;Eno1	Enolase;Gamma-enolase;Beta-enolase;Alpha-enolase	0.70714	-0.499932	4	3.498e-46	84.68	80.281
ENYCN	Unmodified	698.233	A6XGL2;P01308	Ins	Insulin;Insulin B chain;Insulin A chain	0.70755	-0.499096	1	0.066204	42.773	14.135
NLNEKDYELLCLDGTR	Unmodified	1951.93	P02787	Tf	Serotransferrin	0.71129	-0.49149	3	8.9801e-08	69.485	55.209
DLLFR	Unmodified	662.375	P02787;H3BTQ6;H3BUZ7;H3BNH3;H3BQS1;H3BR91;D6RDH9;G3V342;F5H647;F5H730;D6RJG9;F5GWY8;F5H6E2;F5H3W9;P0CB38;A6NHM9;Q15572-2;Q15572-6;Q15572;Q9Y5W7-2;Q9Y5W7-3;Q9Y5W7-4;Q9Y5W7;O00159-2;Q9UBC5;O00159-3;O00159;CON__Q29443;CON__Q0IIK2	Tf;Taf1C;Snx14;Myo1A;Myo1C;Pabpc4L;Moxd2P	Serotransferrin;Polyadenylate-binding protein 4-like;Putative DBH-like monooxygenase protein 2;TATA box-binding protein-associated factor RNA polymerase I subunit C;Sorting nexin-14;Unconventional myosin-Ic;Unconventional myosin-Ia	0.71692	-0.480116	2	0.053239	57.986	0	+
IAVGYVDDTQFVR	Unmodified	1481.75	B4DVX9;F8VZP0;F8VPX3;F8VPA0;Q5SRN7;H3BM09;B0UXQ1;A9R9N8;A2BDY9;A2ARK8;E9PNV0;F8VU18;H3BM16;B0UXQ0;Q5SRN5;Q5SPM3;A9R9N7;P30512;P30459;P30457;P30456;P30453;P30450;P30447;P18462;P16190;P16189;P16188;P13746;P10316;P10314;P05534;P04439;P01892;P01891;P13746-2;E9PLQ4;E9PL14;F8VYX9;E9PLC1;F6V8D7;H0Y7F5;Q5SUL6;E7ERM2;B0S7Z4;B0V0C2;B0V0B9;Q5SUL4;B0V0C1;B0S7Z5;B0S7Z6;Q29960-2;Q29940;P30685;P30498;P30495;P30…	Hla-A;Hla-C;Hla-B	HLA class I histocompatibility antigen, A-29 alpha chain;HLA class I histocompatibility antigen, A-74 alpha chain;HLA class I histocompatibility antigen, A-66 alpha chain;HLA class I histocompatibility antigen, A-43 alpha chain;HLA class I histocompatibility antigen, A-34 alpha chain;HLA class I histocompatibility antigen, A-26 alpha chain;HLA class I histocompatibility antigen, A-23 alpha chain;…	0.72069	-0.472549	2	0.0048794	71.558	60.913
TGIYEALELR	Unmodified	1163.62	F5H0C8;B7Z2X9;P09104;P13929-3;P13929-2;P13929;D3DTL2;F5H1C3;F5H5U1;F5GWQ3;F5GZ30;E5RI09;E5RG95;E5RGZ4;P06733	Eno2;Eno3;Eno1	Enolase;Gamma-enolase;Beta-enolase;Alpha-enolase	0.72387	-0.466197	2	1.2649e-05	85.813	58.331
SLGSVQAPSYGAR	Unmodified	1291.65	F8VZY9;P05783	Krt18	Keratin, type I cytoskeletal 18	0.72673	-0.460509	2	3.8719e-73	124.12	88.467
TLNQIDSVKVWPR	Unmodified	1554.85	CON__P12763			0.73148	-0.45111	3	0.015909	58.32	47.374	+
TELLPGDR	Unmodified	899.471	B4E1N2;Q16270	Igfbp7	Insulin-like growth factor-binding protein 7	0.732	-0.450084	2	1.7e-08	81.296	20.86
CEEPPTFEAMELIGKPKPYYEIGER	Unmodified	2982.41	P15529-15;P15529-9;P15529-7;P15529-12;P15529-14;P15529-8;P15529-4;P15529-6;P15529-11;P15529-13;P15529-3;P15529-5;P15529-10;P15529;P15529-2	Cd46	Membrane cofactor protein	0.7341	-0.445951	4	1.8502e-09	47.058	42.584
ACGLVASNLNLKPGECLR	Unmodified	1971	F8WEI7;P09382	Lgals1	Galectin-1	0.73878	-0.436783	3	2.1293e-83	109.04	85.671
DSLAAGASFLR	Unmodified	1106.57	Q5VYB9;Q86VZ4-2;Q86VZ4	Lrp11	Low-density lipoprotein receptor-related protein 11	0.73882	-0.436705	2	0.031026	60.167	3.5347
AEAPCGVAPQAR	Unmodified	1225.59	H3BUJ8;B4DWP2;Q16651	Prss8	Prostasin;Prostasin light chain;Prostasin heavy chain	0.74278	-0.428993	2	1.5471e-07	74.962	39.517
IIGGEFTTIENQPWFAAIYR	Unmodified	2325.18	E7ESM2;E7ET40;P00749-2;P00749	Plau	Urokinase-type plasminogen activator;Urokinase-type plasminogen activator long chain A;Urokinase-type plasminogen activator short chain A;Urokinase-type plasminogen activator chain B	0.74946	-0.416077	3;4	6.6342e-193	137.73	121.11
FDSDAASQR	Unmodified	995.431	B4DVX9;F8VZP0;F8VPX3;F8VPA0;Q5SRN7;H3BM09;B0UXQ1;A9R9N8;A2BDY9;A2ARK8;E9PNV0;F8VU18;H3BM16;B0UXQ0;Q5SRN5;Q5SPM3;A9R9N7;P30512;P30459;P30457;P30456;P30453;P30450;P30447;P18462;P16190;P16189;P16188;P13746;P10316;P10314;P05534;P04439;P01892;P01891;P13746-2;Q09160	Hla-A	HLA class I histocompatibility antigen, A-29 alpha chain;HLA class I histocompatibility antigen, A-74 alpha chain;HLA class I histocompatibility antigen, A-66 alpha chain;HLA class I histocompatibility antigen, A-43 alpha chain;HLA class I histocompatibility antigen, A-34 alpha chain;HLA class I histocompatibility antigen, A-26 alpha chain;HLA class I histocompatibility antigen, A-23 alpha chain;…	0.75318	-0.408933	2	0.0038247	68.847	38.772
GSHLVEALYLVCGER	Unmodified	1701.85	A6XGL2;P01308;C9JNR5;F8WCM5	Ins;Ins-Igf2	Insulin;Insulin B chain;Insulin A chain;Insulin, isoform 2	0.75442	-0.40656	3	3.834e-31	106.14	92.394
LQASDLPASASLPAKADLLLSTQPGR	Unmodified	2619.42	F5GZS6;P08195-3;P08195;P08195-4;F5GZI0;B4E2Z3;P08195-2	Slc3A2	4F2 cell-surface antigen heavy chain	0.7551	-0.40526	4	5.7344e-43	87.196	82.076
LLEGR	Unmodified	586.344	C9JSS1;F8WAW5;F2Z344;Q6ZP57;I3L443;B4DIH4;Q8IU52;F8W984;E7EUH1;B4DIC1;F8WAJ0;H0YED0;F5H864;F5GZA1;F2Z3L0;Q7Z4S9;Q9H8H2-3;P30533;Q9HC36;G3V1X0;P35790-2;P35790;P56182;Q9H7C4-2;Q8TC44;Q9H7C4;O94919;O00221;Q6PJ69;Q9NY61;Q5FYA8;Q9H8H2-4;Q9NVP1;Q9Y2W3;Q8WXH2;Q9H8H2-2;Q9H8H2;Q2VWA4;Q96DN6;Q70J99;Q70J99-3;Q9Y6N6;B7ZMI0;B2RP62;O75037-2;O75037;Q9BYB0-2;Q9BYB0;O94822;P31431	Sync;Arl8B;Rnmtl1;Tuwd12;Ddx31;Sh2D6;Lrpap1;Poc1B;Chka;Rrp1;Endod1;Nfkbie;Trim65;Aatf;Arsh;Ddx18;Slc45A1;Jph3;Skor2;Mbd6;Unc13D;Lamc3;Kif21B;Shank3;Ltn1;Sdc4	SH2 domain-containing protein 6;Probable ATP-dependent RNA helicase DDX31;Alpha-2-macroglobulin receptor-associated protein;rRNA methyltransferase 3, mitochondrial;POC1 centriolar protein homolog B;Choline kinase alpha;Ribosomal RNA processing protein 1 homolog A;Syncoilin;Endonuclease domain-containing 1 protein;NF-kappa-B inhibitor epsilon;Tripartite motif-containing protein 65;Protein AATF;Ary…	0.75583	-0.403866	2	0.063522	52.589	0
SSLLEACTFR	Unmodified	1182.57	P02787	Tf	Serotransferrin	0.7587	-0.398399	2	1.7875e-06	91.549	58.492
AMDECTDEGGRPQR	Oxidation (M)	1636.66	P11047	Lamc1	Laminin subunit gamma-1	0.75875	-0.398303	3	5.168e-17	90.412	82.368
SLYASSPGGVYATR	Unmodified	1427.7	F5H288;B0YJC4;P08670	Vim	Vimentin	0.75968	-0.396536	2	0.036369	50.102	32.363
GNCWLR	Unmodified	804.37	E9PC48;P19883-2;P19883-3;P19883	Fst	Follistatin	0.76226	-0.391645	2	9.8352e-78	130.65	88.717
TCPAACHCPLEAPKCAPGVGLVR	Unmodified	2520.19	F8W9U7;O00622	Cyr61	Protein CYR61	0.76434	-0.387714	4	5.4122e-150	129.85	119.3
LGEEYVKAVGNLR	Unmodified	1446.78	P02787	Tf	Serotransferrin	0.77165	-0.373981	3	0.036886	53.448	53.448
AQYDELAR	Unmodified	964.461	F8VZY9;P05783	Krt18	Keratin, type I cytoskeletal 18	0.77407	-0.369464	2	0.030445	57.59	5.3346
FNLDTR	Unmodified	764.382	D6R9X8;B4E0H8;C9JK10;P26006;P26006-1;P23229-4;P23229-2;P23229-5;P23229-3;G5E9H1;P23229-9;P23229-6;P23229	Itga3;Itga6	Integrin alpha-3;Integrin alpha-3 heavy chain;Integrin alpha-3 light chain;Integrin alpha-6;Integrin alpha-6 heavy chain;Integrin alpha-6 light chain;Processed integrin alpha-6	0.77884	-0.360601	2	0.0082859	79.939	16.961
FVNQHLCGSHLVEALYLVCGER	Acetyl (N-term)	2642.27	A6XGL2;P01308;C9JNR5;F8WCM5	Ins;Ins-Igf2	Insulin;Insulin B chain;Insulin A chain;Insulin, isoform 2	0.7793	-0.359749	3;4	9.686e-54	95.122	74.741
REVATNSELVQSGKSEISELR	Unmodified	2331.2	CON__P02533;P02533;CON__Q04695;CON__Q9QWL7;H9KV34;A8MW45;F5GWP8;Q04695	Krt14;Krt17	Keratin, type I cytoskeletal 14;Keratin, type I cytoskeletal 17	0.78111	-0.356402	4	2.2749e-33	72.99	57.265	+
AVALSSSVMCPDAR	Unmodified	1462.69	P28799-2;P28799	Grn	Granulins;Acrogranin;Paragranulin;Granulin-1;Granulin-2;Granulin-3;Granulin-4;Granulin-5;Granulin-6;Granulin-7	0.78115	-0.356328	2	1.0978e-30	106.58	87.953
TKCDSSPDSAEDVR	Unmodified	1565.66	CON__P12763			0.78133	-0.355996	3	0.00018196	77.633	52.184	+
SEFFR	Unmodified	684.323	B1AKM8;B1AKM6;Q6XZE5;F5GYC6;H0Y7P7;B4E2N1;Q9UG56-2;C9JC47;P0CG42;P0CG43;Q9UG56;P23677;Q5HYW3;Q9BX69	Pisd;Cincin1;Fam157A;Fam157B;Fam157C;Itpka;Rgag4;Card6	Phosphatidylserine decarboxylase proenzyme;Phosphatidylserine decarboxylase alpha chain;Phosphatidylserine decarboxylase beta chain;Putative protein FAM157A;Putative protein FAM157B;Putative protein FAM157C;Inositol-trisphosphate 3-kinase A;Retrotransposon gag domain-containing protein 4;Caspase recruitment domain-containing protein 6	0.7824	-0.354022	2	0.020066	66.438	22.306
FDPVR	Unmodified	632.328	P02790;Q9BS19;H0YDX2;F8W870;B1ALG6;B8ZZV3;Q9NPA0;Q9NRZ9-8;Q9NRZ9-7;Q8NFR7;Q9NRZ9-6;Q9NRZ9-5;Q9NRZ9-4;Q9NRZ9-3;Q9NRZ9-2;Q9NRZ9	Hpx;Emc7;Olfm1;Hells;Ccdc148	Hemopexin;ER membrane protein complex subunit 7;Lymphoid-specific helicase;Coiled-coil domain-containing protein 148	0.7852	-0.348868	2	0.038011	69.641	25.51
LDPVAGYKEPACDDPDTEQAALAAVDYINKHLPR	Unmodified	3751.82	CON__P12763			0.78752	-0.344612	5	1.0062e-73	90.363	86.041	+
LSSSVMCPDAR	Unmodified	1221.55	P28799-2;P28799	Grn	Granulins;Acrogranin;Paragranulin;Granulin-1;Granulin-2;Granulin-3;Granulin-4;Granulin-5;Granulin-6;Granulin-7	0.78821	-0.343348	2	1.3563e-08	95.477	72.836
IPLDPVAGYKEPACDDPDTEQAALAAVDYINKHLPR	Unmodified	3961.95	CON__P12763			0.78842	-0.342964	4;5	0	193.75	193.75	+
DQLTKCCWVRVSLTELVSASGFYSWGLESRSKGR	Unmodified	3961.96	Q8WXI4	Acot11	Acyl-coenzyme A thioesterase 11	0.79183	-0.336737	5	0.032128	20.365	12.899
SVIPSDGPSVACVKKASYLDCIR	Unmodified	2521.27	P02787;F8WEK9;F8WCI6;C9JB55	Tf	Serotransferrin	0.79217	-0.336118	4	0.012757	42.863	30.325
AASGESGTSGGGGSTEEAFMTFYSEVKQIEKR	Oxidation (M);Acetyl (N-term)	3355.51	O75937	Dnajc8	DnaJ homolog subfamily C member 8	0.79252	-0.335481	3	9.1609e-70	71.297	62.263
EKGYPKLLQDEFPGIPSPLDAAVECHR	Unmodified	3065.53	P02790;Q9BS19	Hpx	Hemopexin	0.80312	-0.316313	5	2.0184e-60	91.079	83.793
DDPQSSWDR	Unmodified	1104.45	CON__P15497			0.80497	-0.312993	2	4.1345e-45	119.75	106.16	+
LLLYPQDGPR	Unmodified	1170.64	C9JIZ6;F8W6Z6;B1AVU8;P07602;P07602-2;P07602-3;F5H0X6	Psap	Prosaposin;Saposin-A;Saposin-B-Val;Saposin-B;Saposin-C;Saposin-D	0.80505	-0.31285	2	0.0018625	79.986	41.71
GSDQSENVDR	Unmodified	1105.46	H7C614;Q9UII2-3;Q9UII2-2;Q9UII2	Atpif1	ATPase inhibitor, mitochondrial	0.80531	-0.312384	2	1.0556e-102	132.85	80.851
TPSALAIMENANVLAR	Unmodified	1669.88	H3BR04;H3BU78;H3BPS8;H3BQN4;P04075	Aldoa	Fructose-bisphosphate aldolase;Fructose-bisphosphate aldolase A	0.80629	-0.310629	3	2.9535e-07	71.98	35.036
LYLVCGER	Unmodified	1008.51	A6XGL2;P01308;C9JNR5;F8WCM5	Ins;Ins-Igf2	Insulin;Insulin B chain;Insulin A chain;Insulin, isoform 2	0.80714	-0.309109	2	0.008396	98.523	60.965
EGAVLPR	Unmodified	740.418	C9J4T6;P10145;P10145-2	Cxcl8	C-X-C motif chemokine;Interleukin-8;MDNCF-a;Interleukin-8;IL-8(5-77);IL-8(6-77);IL-8(7-77);IL-8(8-77);IL-8(9-77)	0.81395	-0.296988	2	0.01247	87.284	4.8981
VMCPDAR	Unmodified	847.368	P28799-2;P28799	Grn	Granulins;Acrogranin;Paragranulin;Granulin-1;Granulin-2;Granulin-3;Granulin-4;Granulin-5;Granulin-6;Granulin-7	0.81436	-0.296261	2	0.048021	68.915	41.661
QHLCGSHLVEALYLVCGER	Unmodified	2240.08	A6XGL2;P01308;C9JNR5;F8WCM5	Ins;Ins-Igf2	Insulin;Insulin B chain;Insulin A chain;Insulin, isoform 2	0.81496	-0.295199	3;4	4.9667e-44	100.97	84.351
LPENVVVKDQHR	Unmodified	1432.78	CON__Q9TTE1			0.81504	-0.295057	4	0.012809	53.034	32.91	+
LHTDGDKAFVDFLSDEIKEER	Unmodified	2463.19	Q07021	C1Qbp	Complement component 1 Q subcomponent-binding protein, mitochondrial	0.81844	-0.289051	5	2.4999e-23	81.016	69.001
TTPSYVAFTDTER	Unmodified	1486.69	P17066;P48741;H0YIE7;E7EP11;B3KUS2;P54652;E9PKE3;P11142-2;P11142;E9PNE6;E9PN25;E9PPY6;E9PI65;E9PQQ4;E9PQK7;E9PK54;E9PLF4	Hspa6;Hspa7;Hspa2;Hspa8	Heat shock 70 kDa protein 6;Putative heat shock 70 kDa protein 7;Heat shock-related 70 kDa protein 2;Heat shock cognate 71 kDa protein	0.82133	-0.283966	2	2.9498e-11	89.231	76.6
SFSDADLADGVSGGEGKGGSDGGGSHR	Unmodified	2478.06	A8MQT7;H7C2F2;P14209-2;A6NIW1;P14209	Cd99	CD99 antigen	0.824	-0.279284	4	0.0012784	32.507	27.438
TEDTFIADLVVGLCTGQIKTGAPCR	Unmodified	2721.35	F5H0C8;B7Z2X9;P09104;P13929-3;P13929-2;P13929;D3DTL2;P06733;P06733-2	Eno2;Eno3;Eno1	Enolase;Gamma-enolase;Beta-enolase;Alpha-enolase	0.82499	-0.277551	4	1.0143e-18	61.616	55.656
SISGESGER	Unmodified	920.42	CON__Q9TRI1			0.82737	-0.273395	2	0.021062	72.607	10.061	+
TEDYLSLILNR	Unmodified	1335.7	CON__P02769			0.82931	-0.270017	3	0.024554	72.848	39.087	+
CGSHLVEALYLVCGER	Unmodified	1861.88	A6XGL2;P01308;C9JNR5;F8WCM5	Ins;Ins-Igf2	Insulin;Insulin B chain;Insulin A chain;Insulin, isoform 2	0.83091	-0.267236	2;3	1.1245e-105	127.2	115.59
TPHGIILDSVDAAFICPGSSR	Unmodified	2212.09	P02790	Hpx	Hemopexin	0.83415	-0.261621	3	1.4515e-56	99.409	90.146
GYPKLLQDEFPGIPSPLDAAVECHR	Unmodified	2808.39	P02790;Q9BS19	Hpx	Hemopexin	0.83418	-0.261569	4	8.379e-37	64.547	60.001
LHSDSQEELWMFVR	Unmodified	1775.83	Q9UMD9-2;Q9UMD9;F5H0Q7	Col17A1	Collagen alpha-1(XVII) chain;120 kDa linear IgA disease antigen;97 kDa linear IgA disease antigen	0.83603	-0.258373	3	0.00011174	55.724	38.838
ASEGGFTATGQR	Unmodified	1180.55	Q16610-2;Q16610;Q16610-4	Ecm1	Extracellular matrix protein 1	0.83642	-0.257701	2	4.1412e-14	100.38	76.622
VPDKTVR	Unmodified	813.471	P02787;F8WEK9;F8WCI6;F8WC57	Tf	Serotransferrin	0.8367	-0.257218	2	0.048021	68.915	33.62
GLVETPTGYIESLPR	Unmodified	1630.86	F8VRJ2;F5H1X5;H0YHC3;F8W020;F8W118;F8VXI6;F8VUX1;F8VY35;F8VV59;B7Z9C2;F8W0J6;F5H4R6;H0YIV4;B3KV44;B3KNT8;P55209	Nap1L1	Nucleosome assembly protein 1-like 1	0.83824	-0.254565	2	0.00351	63.062	48.978
AAPGVDLSR	Unmodified	884.472	CON__P02533;P02533;CON__Q6IFX2;CON__Q9Z2K1;CON__P08779;CON__Q3ZAW8;P08779;CON__Q04695;CON__Q9QWL7;H9KV34;A8MW45;F5GWP8;Q04695	Krt14;Krt16;Krt17	Keratin, type I cytoskeletal 14;Keratin, type I cytoskeletal 16;Keratin, type I cytoskeletal 17	0.83829	-0.254479	2	4.1132e-25	113.62	64.828	+
APNHAVVTR	Unmodified	963.525	P02787	Tf	Serotransferrin	0.84917	-0.235875	3	0.001953	79.148	48.584
QLNENKQER	Gln->pyro-Glu	1140.55	P26368-2;P26368	U2Af2	Splicing factor U2AF 65 kDa subunit	0.85246	-0.230296	2	0.016117	64.73	24.006
MAPEEIIMDRPFLFVVR	Unmodified	2062.07	B7Z1D9;F8WD53;P05121	Serpine1	Plasminogen activator inhibitor 1	0.85506	-0.225902	3	0.0022579	47.548	38.691
NRIPESGGDNSVFDIFELTGAAR	Unmodified	2464.2	CON__Q28194;P07996;A8MZG1	Thbs1	Thrombospondin-1	0.85526	-0.225565	3	1.7429e-255	144.56	115.95	+
YTNFDAER	Unmodified	1014.44	H0YKS4;H0YMD0;H0YMU9;H0YN42;P07355;P07355-2;H0YMM1;A6NMY6;H0YKV8;H0YKL9;H0YKZ7;H0YLV6;H0YMT9;H0YKX9;H0YNB8;H0YMD9;H0YKN4	Anxa2;Anxa2P2	Annexin;Annexin A2;Putative annexin A2-like protein	0.85624	-0.223913	2	0.0088234	74.173	48.919
TYEKYLGEEYVKAVGNLR	Unmodified	2131.09	P02787	Tf	Serotransferrin	0.85845	-0.220194	4	0	217.82	217.82
FGSDQSENVDR	Unmodified	1252.53	H7C614;Q9UII2-3;Q9UII2-2;Q9UII2	Atpif1	ATPase inhibitor, mitochondrial	0.86086	-0.216149	2	0.0004419	65.179	50.5
QCCTSICSLYQLENYCN	Unmodified	2211.87	A6XGL2;P01308	Ins	Insulin;Insulin B chain;Insulin A chain	0.86097	-0.215965	2;3	0.00051712	55.011	51.577
TLDPVEKALR	Unmodified	1140.65	E9PKE3;P11142-2;P11142;E9PNE6;E9PN89;A8K7Q2	Hspa8	Heat shock cognate 71 kDa protein	0.86119	-0.215597	3	0.056711	59.067	39.509
MLLYR	Unmodified	694.384	H7BXF1;Q8TE76	Morc4	MORC family CW-type zinc finger protein 4	0.86171	-0.214726	2	0.0030858	57.986	0
KEGYYGYTGAFR	Unmodified	1410.66	P02787;H7C5E8	Tf	Serotransferrin	0.8634	-0.211899	3	0.033888	73.927	42.58
TDEDTLIEILASR	Unmodified	1474.75	Q5T3N1;P04083	Anxa1	Annexin;Annexin A1	0.86467	-0.209778	2	0.038021	53.3	22.733
LSATSNNSTVACIDR	Unmodified	1607.76	H0Y3N3;Q504U8;E9PFD7;P00533	Egfr	Receptor protein-tyrosine kinase;Epidermal growth factor receptor	0.86689	-0.206079	2	0.015476	49.223	38.87
TELAPLR	Unmodified	798.46	P09486	Sparc	SPARC	0.86784	-0.204499	2	0.014048	86.866	0
TVGGLQYGGLGQLADGVVGLDDFR	Unmodified	2406.22	H0Y4U0;A2ABM8;Q08345-2;Q08345-6;Q08345;Q08345-5;B8JJ51;B8JJ50;E7EQ30;E7EPH4	Ddr1	Epithelial discoidin domain-containing receptor 1	0.8691	-0.202406	3	9.3791e-29	76.161	70.507
SYLQLVEISR	Unmodified	1206.66	CON__P12763			0.87298	-0.195979	2	0.045845	74.611	34.986	+
FFSSPSTSR	Unmodified	1014.48	H0Y3N3;Q504U8;E9PFD7;P00533	Egfr	Receptor protein-tyrosine kinase;Epidermal growth factor receptor	0.87462	-0.193272	2	0.022082	54.982	18.586
TFVSQPGYVGLEGLPYFLEEPEDR	Unmodified	2741.32	P30530-2;P30530	Axl	Tyrosine-protein kinase receptor UFO	0.87607	-0.190882	3	0.0018221	45.099	35.022
VEQCCTSICSLYQLENYCN	Unmodified	2439.98	A6XGL2;P01308	Ins	Insulin;Insulin B chain;Insulin A chain	0.87785	-0.187954	2;3	6.0606e-13	75.686	72.604
AEVGAAETTLTELR	Unmodified	1459.75	F8VZY9;P05783	Krt18	Keratin, type I cytoskeletal 18	0.87865	-0.186639	2	0.009075	58.32	30.354
TLGLYGKDQQEAALVDMVNDGVEDLR	Unmodified	2848.39	A8MX94;P09211	Gstp1	Glutathione S-transferase P	0.88626	-0.174198	3	0.00028109	38.986	30.959
SETKDLLFR	Unmodified	1107.59	P02787	Tf	Serotransferrin	0.88661	-0.173628	2;3	7.5764e-103	133.81	90.157
STVIHYEIPEER	Unmodified	1471.73	Q9UN70-4;Q9UN70-3;Q9UN70-2;Q9UN70	Pcdhgc3	Protocadherin gamma-C3	0.88698	-0.173027	3	3.3509e-06	61.11	48.315
SNLDEDIIAEENIVSR	Unmodified	1815.88	P01024	C3	Complement C3;Complement C3 beta chain;C3-beta-c;Complement C3 alpha chain;C3a anaphylatoxin;Acylation stimulating protein;Complement C3b alpha' chain;Complement C3c alpha' chain fragment 1;Complement C3dg fragment;Complement C3g fragment;Complement C3d fragment;Complement C3f fragment;Complement C3c alpha' chain fragment 2	0.88705	-0.172913	3	0.013789	46.543	34.025
SKGPAVGIDLGTTYSCVGVFQHGKVEIIANDQGNR	Acetyl (N-term)	3728.86	E9PKE3;P11142-2;P11142;E9PNE6;E9PN25;E9PPY6;E9PI65;E9PQQ4;E9PQK7;E9PK54;E9PLF4;E9PSH5	Hspa8	Heat shock cognate 71 kDa protein	0.88802	-0.171336	5	5.9302e-73	68.763	61.896
VMCPDAR	Oxidation (M)	863.363	P28799-2;P28799	Grn	Granulins;Acrogranin;Paragranulin;Granulin-1;Granulin-2;Granulin-3;Granulin-4;Granulin-5;Granulin-6;Granulin-7	0.88908	-0.169615	2	0.037164	66.993	48.188
SVTDLPNAFDGPITITIVNR	Unmodified	2142.13	E7EPC6;P16070-18;P16070-12;P16070-14;P16070-13;P16070-11;P16070-10;P16070-16;P16070-8;P16070-17;P16070-6;P16070-4;P16070-3;P16070-7;P16070-5;P16070;H0Y2P0;P16070-15;P16070-9;H0YDX6;H0YD90;H0YD17;H0YDW7;H0YEU1;H0YCV9;H0Y5E4	Cd44	CD44 antigen	0.89108	-0.166373	3	0.025014	32.227	26.558
LGRPSEEDEELVVPELER	Unmodified	2095.04	Q9UHI8	Adamts1	A disintegrin and metalloproteinase with thrombospondin motifs 1	0.8946	-0.160685	3	0.00053485	47.082	34.949
LYPQDGPR	Unmodified	944.472	C9JIZ6;F8W6Z6;B1AVU8;P07602;P07602-2;P07602-3;F5H0X6	Psap	Prosaposin;Saposin-A;Saposin-B-Val;Saposin-B;Saposin-C;Saposin-D	0.89567	-0.158961	2	0.021708	70.525	27.525
SPLVLEVDPNIQAVR	Unmodified	1648.91	CON__P05787;P05787;F8VXB4;F8VVA1;F8VRG4;F8VQY3;F8VUG2;F8W1U3;F8VU64	Krt8	Keratin, type II cytoskeletal 8	0.8981	-0.155052	3	1.4145e-05	56.569	41.778	+
LDYQEGPPGVEISCWSVEL	Unmodified	2177	F5H194;B7ZKJ8;E9PGN5;Q14624-2;Q14624;H7C0L5	Itih4	Inter-alpha-trypsin inhibitor heavy chain H4;70 kDa inter-alpha-trypsin inhibitor heavy chain H4;35 kDa inter-alpha-trypsin inhibitor heavy chain H4	0.90153	-0.149553	2	0.047074	30.042	25.284
AAYKLVLIR	Acetyl (N-term)	1087.68	Q8N0Y7;P18669	Pgam4;Pgam1	Probable phosphoglycerate mutase 4;Phosphoglycerate mutase 1	0.90614	-0.142194	2	1.032e-05	97.431	44.852
YHQDSEAAINR	Unmodified	1302.6	E9PQR3;E9PKM5;E9PRK8;E9PK45;E9PKY7;P02794	Fth1	Ferritin;Ferritin heavy chain;Ferritin heavy chain, N-terminally processed	0.90813	-0.139029	3	0.028949	64.918	51.518
EEELR	Unmodified	674.324	C9JIE4;O15061-3;O15061-2;O15061;D6RD88;D6RIA4;H0YJ10;D6RAS0;P18847-4;D6RA25;I3L0N7;D6RAR3;D6RAI1;Q9H1R2-4;B4DZG7;C9J5G4;E9PFW6;H0YE08;D6RI04;E5RG12;D6RA78;H0YBE9;Q5SYU3;F8VYN9;H0YAQ1;H0YAQ3;H0Y3Y0;H7C5W5;H3BM30;Q5T7U0;Q9H1R2-2;Q9H1R2-3;Q5T7U4;P07951-3;E9PGD9;E5RJZ9;C9J393;P07951-2;CON__Q3SX28;F8VS81;C9IYA4;F8WBV9;F5H5F6;D6R9W4;F2Z314;C9JCH5;F8VP51;Q5STV6;H0YL91;F6VCB7;H9KV68;E7ET98;H0Y7V5;B7Z6T3;…	Synm;Smug1;Srrm2;Tmem161B;Arl1;Fstl1;Zc2Hc1C;Khdrbs3;Spag9;Prph;Mecr;Gtf3C5;Twf1;C14Orf80;Golga6L2;Dbn1;Pth1R;Nfkbil1;Trip4;Ccdc186;Tubgcp2;Ccdc66;Hcg_2004980;Ccdc88B;Fam193A;Dennd5A;C10Orf118;Mprip;Arap1;Astn1;Syngap1;Nrk;Ncor1;Tpd52L2;Vti1B;Gorab;Hdgfl1;Lrsam1;Khdrbs2;Spty2D1;Prkacg;Tmod1;Tmem161A;Khdrbs1;Nptx2;Gpr61;Des;Cep63;Serac1;Ccdc151;Wwc3;Gripap1;Srrm3;Ckap4;Cgnl1;Psd;Pdzd4;Hdac4;Hdgfrp…	Synemin;Tumor protein D54;ADP-ribosylation factor-like protein 1;Vesicle transport through interaction with t-SNAREs homolog 1B;Single-strand selective monofunctional uracil DNA glycosylase;RAB6-interacting golgin;Uncharacterized protein C14orf80;Hepatoma-derived growth factor-like protein 1;Twinfilin-1;KH domain-containing, RNA-binding, signal transduction-associated protein 3;Zinc finger C2HC d…	0.91011	-0.135887	2	0.0014883	86.344	0
EQQVPLVLWSSDR	Unmodified	1555.8	H7C2Y8;H7C0T7;F2Z3L8;A6QRJ1;A6NLC6;Q15904	Atp6Ap1	V-type proton ATPase subunit S1	0.9108	-0.134794	2	0.00026709	79.614	51.331
TSVTDLPNAFDGPITITIVNR	Unmodified	2243.18	E7EPC6;P16070-18;P16070-12;P16070-14;P16070-13;P16070-11;P16070-10;P16070-16;P16070-8;P16070-17;P16070-6;P16070-4;P16070-3;P16070-7;P16070-5;P16070;H0Y2P0;P16070-15;P16070-9;H0YDX6;H0YD90;H0YD17;H0YDW7;H0YEU1;H0YCV9;H0Y5E4	Cd44	CD44 antigen	0.91135	-0.133923	2;3	1.3324e-56	99.569	83.757
SLLEACTFR	Unmodified	1095.54	P02787	Tf	Serotransferrin	0.91447	-0.128992	2	1.3646e-05	100.25	51.684
SGLNLCEPNNKEGYYGYTGAFR	Unmodified	2509.13	P02787;H7C5E8	Tf	Serotransferrin	0.91448	-0.128976	3	6.2521e-55	96.708	87.753
SIVVSPILIPENQR	Unmodified	1563.9	P55290-3;P55290-2;P55290	Cdh13	Cadherin-13	0.91557	-0.127258	3	0.00059755	73.877	60.814
SVMCPDAR	Unmodified	934.4	P28799-2;P28799	Grn	Granulins;Acrogranin;Paragranulin;Granulin-1;Granulin-2;Granulin-3;Granulin-4;Granulin-5;Granulin-6;Granulin-7	0.91585	-0.126817	2	7.4823e-05	93.429	64.28
YQEGPPGVEISCWSVEL	Unmodified	1948.89	F5H194;B7ZKJ8;E9PGN5;Q14624-2;Q14624;H7C0L5	Itih4	Inter-alpha-trypsin inhibitor heavy chain H4;70 kDa inter-alpha-trypsin inhibitor heavy chain H4;35 kDa inter-alpha-trypsin inhibitor heavy chain H4	0.91724	-0.124629	2	0.036403	37.687	30.176
ELLSER	Unmodified	745.397	H7BZ69;E7EX43;E7ERT5;Q3SYG4-2;Q3SYG4-4;E9PDC9;Q3SYG4-3;Q3SYG4	Bbs9	Protein PTHB1	0.91848	-0.12268	2	0.030126	95.957	0
SAPGTDLAKILSDMR	Unmodified	1573.81	CON__P08727;P08727	Krt19	Keratin, type I cytoskeletal 19	0.9191	-0.121706	3	1.1449e-09	83.54	67.954	+
LYSSSDDVIELTPSNFNR	Unmodified	2055.97	B7Z254;Q15084;F8WA83;B5MCQ5;Q15084-2	Pdia6	Protein disulfide-isomerase A6	0.92356	-0.114722	3	3.638e-31	79.837	67.205
SVQLTEKR	Unmodified	959.54	P01024;B4E216	C3	Complement C3;Complement C3 beta chain;C3-beta-c;Complement C3 alpha chain;C3a anaphylatoxin;Acylation stimulating protein;Complement C3b alpha' chain;Complement C3c alpha' chain fragment 1;Complement C3dg fragment;Complement C3g fragment;Complement C3d fragment;Complement C3f fragment;Complement C3c alpha' chain fragment 2	0.92473	-0.112896	3	0.015381	69.825	27.226
ATQTEGELR	Unmodified	1003.49	G3XAB0;Q53S33	Bola3	BolA-like protein 3	0.92504	-0.112412	2	0.019899	67.334	33.458
FMANIPLLLYPQDGPR	Unmodified	1843.97	C9JIZ6;F8W6Z6;B1AVU8;P07602;P07602-2;P07602-3;F5H0X6	Psap	Prosaposin;Saposin-A;Saposin-B-Val;Saposin-B;Saposin-C;Saposin-D	0.92584	-0.111165	3	1.9013e-09	80.102	72.783
TVPQNTGGKNPDPWAKNLNEKDYELLCLDGTR	Unmodified	3642.77	P02787	Tf	Serotransferrin	0.92646	-0.110199	5	7.547e-06	31.853	26.293
SICSLYQLENYCN	Unmodified	1662.7	A6XGL2;P01308	Ins	Insulin;Insulin B chain;Insulin A chain	0.92742	-0.108705	2	6.7193e-100	128.57	117.62
SDLYSSGR	Unmodified	883.404	B3KRG5;H3BUY5;P38159-2;P38159	Rbmx	RNA-binding motif protein, X chromosome;RNA-binding motif protein, X chromosome, N-terminally processed	0.92758	-0.108456	2	0.013312	78.516	15.97
MKPDETPMFDPSLLKEVDWSQNTATFSPAISPTHPGEGLVLR	Unmodified	4638.28	G3V4W4;Q96EK6	Gnpnat1	Glucosamine 6-phosphate N-acetyltransferase	0.92955	-0.105396	5	3.8312e-11	34.856	28.119
QLENYCN	Unmodified	939.376	A6XGL2;P01308	Ins	Insulin;Insulin B chain;Insulin A chain	0.93464	-0.0975173	1;2	1.3661e-09	81.784	58.765
SSVMCPDAR	Unmodified	1021.43	P28799-2;P28799	Grn	Granulins;Acrogranin;Paragranulin;Granulin-1;Granulin-2;Granulin-3;Granulin-4;Granulin-5;Granulin-6;Granulin-7	0.93477	-0.0973167	2	1.0602e-57	123.35	99.325
EALYLVCGER	Unmodified	1208.59	A6XGL2;P01308;C9JNR5;F8WCM5	Ins;Ins-Igf2	Insulin;Insulin B chain;Insulin A chain;Insulin, isoform 2	0.9348	-0.0972704	2	9.3691e-267	156.16	94.396
TSICSLYQLENYCN	Unmodified	1763.75	A6XGL2;P01308	Ins	Insulin;Insulin B chain;Insulin A chain	0.93539	-0.0963601	2	0	173.59	173.59
AHGNVAEGETKPDPDVTER	Unmodified	2020.94	P02790;Q9BS19	Hpx	Hemopexin	0.93586	-0.0956354	4	0.062773	28.748	22.543
YVDDTQFVR	Unmodified	1141.54	B4DVX9;F8VZP0;F8VPX3;F8VPA0;Q5SRN7;H3BM09;B0UXQ1;A9R9N8;A2BDY9;A2ARK8;E9PNV0;F8VU18;H3BM16;B0UXQ0;Q5SRN5;Q5SPM3;A9R9N7;P30512;P30459;P30457;P30456;P30453;P30450;P30447;P18462;P16190;P16189;P16188;P13746;P10316;P10314;P05534;P04439;P01892;P01891;P13746-2;E9PLQ4;E9PL14;F8VYX9;E9PLC1;F6V8D7;H0Y7F5;Q5SUL6;E7ERM2;B0S7Z4;B0V0C2;B0V0B9;Q5SUL4;B0V0C1;B0S7Z5;B0S7Z6;Q29960-2;Q29940;P30685;P30498;P30495;P30…	Hla-A;Hla-C;Hla-B;Hla-G3;Hla-G2.2;Hla-E;Hla-G;Hla-H	HLA class I histocompatibility antigen, A-29 alpha chain;HLA class I histocompatibility antigen, A-74 alpha chain;HLA class I histocompatibility antigen, A-66 alpha chain;HLA class I histocompatibility antigen, A-43 alpha chain;HLA class I histocompatibility antigen, A-34 alpha chain;HLA class I histocompatibility antigen, A-26 alpha chain;HLA class I histocompatibility antigen, A-23 alpha chain;…	0.93602	-0.0953887	2	0.00011553	94.309	76.49
ASVATELR	Unmodified	845.461	P09341	Cxcl1	Growth-regulated alpha protein;GRO-alpha(4-73);GRO-alpha(5-73);GRO-alpha(6-73)	0.93755	-0.0930325	2	7.3122e-09	107.01	9.2094
DEPPQSPWDR	Unmodified	1225.54	P02647	Apoa1	Apolipoprotein A-I;Proapolipoprotein A-I;Truncated apolipoprotein A-I	0.93936	-0.0902499	2	0.032985	66.056	47.431
TTYSDNQPGVLIQVYEGER	Unmodified	2168.04	E9PKE3;P11142-2;P11142;E9PNE6;A8K7Q2	Hspa8	Heat shock cognate 71 kDa protein	0.94123	-0.0873808	3	0.024564	41.615	27.63
NQHLCGSHLVEALYLVCGER	Unmodified	2354.13	A6XGL2;P01308;C9JNR5;F8WCM5	Ins;Ins-Igf2	Insulin;Insulin B chain;Insulin A chain;Insulin, isoform 2	0.94146	-0.0870283	4	7.8494e-14	76.329	67.859
SIPHHHR	Unmodified	882.457	G3XA83;Q6NT09;Q9UBX8;O43286	B4Galt6;B4Galt5	Beta-1,4-galactosyltransferase 6;Glucosylceramide beta-1,4-galactosyltransferase;Beta-1,4-galactosyltransferase 5	0.94193	-0.0863082	2	0.010409	82.263	82.263
DVKCDMEVSCPDGYTCCR	Unmodified	2250.85	Q9H8S1	Grn	Granulins;Acrogranin;Paragranulin;Granulin-1;Granulin-2;Granulin-3;Granulin-4;Granulin-5;Granulin-6;Granulin-7	0.94333	-0.0841655	3	5.5064e-15	79.92	76.864
HGEEQPPETAAQR	Unmodified	1448.66	G3V503;G3V5B3;G3V3E6;Q96HE7	Ero1L	ERO1-like protein alpha	0.94358	-0.0837833	3	2.2008e-05	60.161	37.584
VETISPGDGR	Unmodified	1029.51	P62942	Fkbp1A	Peptidyl-prolyl cis-trans isomerase FKBP1A	0.94604	-0.0800269	2	0.025732	66.92	37.387
LLGADFAGDLDYNELAVR	Unmodified	1950.97	Q9UMD9-2;Q9UMD9	Col17A1	Collagen alpha-1(XVII) chain;120 kDa linear IgA disease antigen;97 kDa linear IgA disease antigen	0.94856	-0.0761891	2;3	0	180.1	160.21
TTFNIQDGPDFQDR	Unmodified	1652.74	F8WDN2;Q99757	Txn2	Thioredoxin, mitochondrial	0.9506	-0.0730897	2;3	9.228e-06	57.288	43.87
SAPSGPVR	Unmodified	769.408	B3KRG5;H3BUY5;P38159-2;P38159;H0Y6E7;H3BT71	Rbmx	RNA-binding motif protein, X chromosome;RNA-binding motif protein, X chromosome, N-terminally processed	0.95154	-0.0716638	2	0.0085943	75.213	28.131
SVTVHSSEPEVR	Unmodified	1325.66	B7Z5W1;B7Z941;Q9Y624	F11R	Junctional adhesion molecule A	0.95193	-0.0710726	3	5.4153e-58	117.95	98.322
TSSLLEACTFR	Unmodified	1283.62	P02787	Tf	Serotransferrin	0.95226	-0.0705726	2	5.1229e-129	111.52	71.371
GWACCPYR	Unmodified	1068.43	P28799-2;P28799;B4E1G5;Q9H8S1	Grn	Granulins;Acrogranin;Paragranulin;Granulin-1;Granulin-2;Granulin-3;Granulin-4;Granulin-5;Granulin-6;Granulin-7	0.95458	-0.067062	2	0.015823	81.297	35.929
AWITAPVALR	Unmodified	1096.64	Q14126	Dsg2	Desmoglein-2	0.95569	-0.0653854	2	0	183.27	103.1
GQEKFFGDQVLR	Unmodified	1422.73	F8WF19;C9J3P4;C9J6N7;Q9UI42-2;Q9UI42	Cpa4	Carboxypeptidase A4	0.95776	-0.0622639	3	5.8314e-18	102.73	67.976
TKCQSFR	Unmodified	925.444	P02787;F8WEK9;F8WCI6;F8WC57	Tf	Serotransferrin	0.95943	-0.0597505	3	0.011933	82.671	51.382
DQPLSVDEEGLVLLEQKLSR	Unmodified	2267.2	Q13753	Lamc2	Laminin subunit gamma-2	0.9601	-0.0587434	3	2.4287e-20	84.166	74.6
AVALSSSVMCPDAR	Oxidation (M)	1478.69	P28799-2;P28799	Grn	Granulins;Acrogranin;Paragranulin;Granulin-1;Granulin-2;Granulin-3;Granulin-4;Granulin-5;Granulin-6;Granulin-7	0.96044	-0.0582326	2	0.0005618	71.879	58.778
TGGKNPDPWAKNLNEKDYELLCLDGTR	Unmodified	3103.5	P02787	Tf	Serotransferrin	0.96086	-0.0576019	5	4.0189e-17	50.986	42.641
YSSQQQR	Unmodified	895.415	Q16787-1;B0YJ33	Lama3	Laminin subunit alpha-3	0.96129	-0.0569564	2	0.010567	82.305	15.876
LGSDAELQIER	Unmodified	1229.63	B7Z1U8;O95302;B7Z6H3	Fkbp9	Peptidyl-prolyl cis-trans isomerase FKBP9	0.96211	-0.0557262	2	0.00027419	62.799	36.013
NTYEKYLGEEYVKAVGNLR	Unmodified	2245.14	P02787	Tf	Serotransferrin	0.96266	-0.0549017	4	0.047074	30.042	23.735
KCSTSSLLEACTFR	Unmodified	1658.78	P02787	Tf	Serotransferrin	0.96397	-0.0529398	3	6.111e-269	124.62	87.676
DLLDDYVNTQGASLLSLSR	Unmodified	2079.05	CON__P06868			0.96518	-0.0511301	2;3	0	171.35	152.06	+
FMANIPLLLYPQDGPR	Oxidation (M)	1859.96	C9JIZ6;F8W6Z6;B1AVU8;P07602;P07602-2;P07602-3;F5H0X6	Psap	Prosaposin;Saposin-A;Saposin-B-Val;Saposin-B;Saposin-C;Saposin-D	0.96629	-0.0494719	3	5.7551e-06	66.387	53.497
RLDYQEGPPGVEISCWSVEL	Unmodified	2333.1	F5H194;B7ZKJ8;E9PGN5;Q14624-2;Q14624;H7C0L5	Itih4	Inter-alpha-trypsin inhibitor heavy chain H4;70 kDa inter-alpha-trypsin inhibitor heavy chain H4;35 kDa inter-alpha-trypsin inhibitor heavy chain H4	0.96864	-0.0459675	2;3	3.6499e-25	72.883	56.269
GYTGAFR	Unmodified	770.371	P02787;H7C5E8;E7EQB2;E7ER44;B7Z4X2;P02788;CON__Q29443;CON__Q0IIK2	Tf;Ltf	Serotransferrin;Lactotransferrin;Lactoferricin-H;Kaliocin-1;Lactoferroxin-A;Lactoferroxin-B;Lactoferroxin-C	0.96874	-0.0458186	2	0.042129	67.035	11.908	+
SGNFCLFR	Unmodified	999.46	P02787	Tf	Serotransferrin	0.96877	-0.0457739	2	2.3132e-134	138.54	95.545
ASYLDCIR	Unmodified	996.47	P02787;F8WEK9;F8WCI6;C9JB55	Tf	Serotransferrin	0.9714	-0.0418626	2	1.9045e-06	81.296	81.296
VAEGETKPDPDVTER	Unmodified	1641.78	P02790;Q9BS19	Hpx	Hemopexin	0.97414	-0.037799	3	0.0001089	76.341	76.341
EVQLVESGGGLVQPGGSLR	Unmodified	1881	P01777;P01766		Ig heavy chain V-III region TEI;Ig heavy chain V-III region BRO	0.97454	-0.0372067	3	1.1255e-07	63.869	48.989
IIHFGSDYEDR	Unmodified	1350.62	F5GY30;P04156-2;P04156	Prnp	Major prion protein	0.97591	-0.03518	3	0	170.89	170.89
LLQDEFPGIPSPLDAAVECHR	Unmodified	2363.16	P02790;Q9BS19	Hpx	Hemopexin	0.97683	-0.0338206	3;4	0	153.58	139.16
DEAIHCPPCSEEKLAR	Unmodified	1910.86	P22692	Igfbp4	Insulin-like growth factor-binding protein 4	0.97724	-0.0332152	4	8.9801e-08	69.485	54.605
TSAHGNVAEGETKPDPDVTER	Unmodified	2209.02	P02790;Q9BS19	Hpx	Hemopexin	0.97866	-0.0311204	4	5.8695e-10	52.451	41.836
NKEGYYGYTGAFR	Unmodified	1524.7	P02787;H7C5E8	Tf	Serotransferrin	0.97968	-0.0296175	3	1.184e-06	72.523	53.424
LNEKDYELLCLDGTR	Unmodified	1837.89	P02787	Tf	Serotransferrin	0.98018	-0.0288814	3	0.017094	48.216	33.94
AEQQVPLVLWSSDR	Unmodified	1626.84	H7C2Y8;H7C0T7;F2Z3L8;A6QRJ1;A6NLC6;Q15904	Atp6Ap1	V-type proton ATPase subunit S1	0.98037	-0.0286018	2	0.036219	50.305	25.375
CCTSICSLYQLENYCN	Unmodified	2083.81	A6XGL2;P01308	Ins	Insulin;Insulin B chain;Insulin A chain	0.98044	-0.0284988	2;3	2.3759e-35	103.83	97.232
RQRLESAEGVLR	Acetyl (N-term)	1454.8	F5H0H8;F5H3W5;F5H7H6;F5H1D6;E7ETS8;Q07864	Pole	DNA polymerase;DNA polymerase epsilon catalytic subunit A	0.98088	-0.0278514	3	0.038295	52.247	8.5671
NFPSPVDAAFR	Unmodified	1219.6	P02790;Q9BS19	Hpx	Hemopexin	0.98215	-0.0259847	2	1.1579e-168	141.1	103.37
TKPDPDVTER	Unmodified	1156.57	P02790;Q9BS19	Hpx	Hemopexin	0.98255	-0.0253973	3	0.0046998	68.132	34.388
GSLLQVEETER	Unmodified	1259.64	Q8WYL5-2;Q8WYL5-5;Q8WYL5-4;Q8WYL5	Ssh1	Protein phosphatase Slingshot homolog 1	0.98373	-0.0236657	2	0.043205	54.199	5.4983
VAPGPR	Unmodified	595.344	Q6YHK3-2;Q6YHK3-4;Q6YHK3;D6RBJ0;Q6YHK3-3;Q8N442	Cd109;Guf1	CD109 antigen;Translation factor GUF1, mitochondrial	0.98382	-0.0235337	2	0.032984	78.002	25.412
EEEDKKEDVGTVVGIDLGTTYSCVGVFKNGR	Unmodified	3400.65	B4DEF7;P11021	Hspa5	78 kDa glucose-regulated protein	0.98572	-0.0207502	5	6.6741e-100	100.17	94.817
GGFCEVCKKLVGYLDR	Unmodified	1899.93	C9JIZ6;F8W6Z6;B1AVU8;P07602;P07602-2;P07602-3;F5H0X6;Q5BJH1	Psap	Prosaposin;Saposin-A;Saposin-B-Val;Saposin-B;Saposin-C;Saposin-D	0.98647	-0.0196529	4	0.043211	44.391	31.898
LVQSGKSEISELR	Unmodified	1444.79	CON__P02533;P02533;CON__Q04695;CON__Q9QWL7;H9KV34;A8MW45;F5GWP8;Q04695	Krt14;Krt17	Keratin, type I cytoskeletal 14;Keratin, type I cytoskeletal 17	0.98776	-0.0177675	3	0.11114	39.163	22.39	+
VSGGEGKGGSDGGGSHR	Unmodified	1499.67	A8MQT7;H7C2F2;P14209-2;A6NIW1;P14209	Cd99	CD99 antigen	0.98861	-0.0165266	4	0.0021732	50.188	20.252
SSAAGEGTLAR	Unmodified	1018.5	G3V511;G3V3X5;Q14767	Ltbp2	Latent-transforming growth factor beta-binding protein 2	0.9908	-0.0133342	2	0.038406	58.511	12.121
APLATELR	Unmodified	869.497	P19875	Cxcl2	C-X-C motif chemokine 2;GRO-beta(5-73)	0.99094	-0.0131304	2	0.011551	77.318	24.915
EIFDSR	Unmodified	765.366	P06733;Q8NHV1	Eno1;Gimap7	Alpha-enolase;GTPase IMAP family member 7	0.99119	-0.0127665	2	0.00024197	82.263	0
EPAMFIEDKAVDTLAYLSDGDAR	Acetyl (N-term)	2568.21	B3KT25;Q96S55-4;Q96S55-3;Q96S55-2;Q96S55	Wrnip1	ATPase WRNIP1	0.99131	-0.0125918	4	0.0088722	35.195	35.195
FCLFR	Unmodified	741.363	P02787;H3BM84;E7EPQ8;Q9UQ88-9;Q9UQ88-3;H3BU56;Q9BZW5	Tf;Tm6Sf1	Serotransferrin;Transmembrane 6 superfamily member 1	0.99268	-0.0105994	2	5.7502e-06	82.5	0
DYFMPCPGR	Unmodified	1141.47	P02790;Q9BS19	Hpx	Hemopexin	0.9949	-0.00737657	2	0.009001	69.812	52.338
GNFCFLR	Unmodified	912.428	Q9NYQ8	Fat2	Protocadherin Fat 2	0.99568	-0.00624594	2	0.012257	81.381	2.7657
GNFCLFR	Unmodified	912.428	P02787	Tf	Serotransferrin	0.99568	-0.00624594	2	1.0258e-50	122.79	22.871
MFEAR	Oxidation (M)	668.295	Q7KZF4;E9PPA0;F8W7R4;E7ESM6;E7ETD3;Q8NEM8-2;Q8NEM8-4;Q8WWZ7-2;Q8NEM8;Q8WWZ7;P12004	Snd1;Chid1;Agbl3;Abca5;Pcna	Staphylococcal nuclease domain-containing protein 1;Cytosolic carboxypeptidase 3;ATP-binding cassette sub-family A member 5;Proliferating cell nuclear antigen	0.99627	-0.00539131	2	0.021795	59.89	20.38
RDYFMPCPGR	Unmodified	1297.57	P02790;Q9BS19	Hpx	Hemopexin	0.99871	-0.00186228	3	0.0024594	64.064	44.933
YQLENYCN	Unmodified	1102.44	A6XGL2;P01308	Ins	Insulin;Insulin B chain;Insulin A chain	0.99904	-0.00138565	2	0.0087769	74.486	67.266
DTPVASPR	Unmodified	841.429	Q16787-1;B0YJ33;Q16787-3;Q16787	Lama3	Laminin subunit alpha-3	1.0005	0.000721167	2	0.0008958	91.318	15.626
EQAPGTAPCSR	Unmodified	1172.52	Q9NP84	Tnfrsf12A	Tumor necrosis factor receptor superfamily member 12A	1.0018	0.00259452	2;3	5.4275e-218	147.91	85.445
VNQHLCGSHLVEALYLVCGER	Unmodified	2453.19	A6XGL2;P01308;C9JNR5;F8WCM5	Ins;Ins-Igf2	Insulin;Insulin B chain;Insulin A chain;Insulin, isoform 2	1.0026	0.00374614	3;4	1.3771e-132	125.57	116.37
SVDAAFICPGSSR	Unmodified	1365.63	P02790	Hpx	Hemopexin	1.0028	0.0040339	2	0.013182	64.104	49.313
EVCMASR	Unmodified	851.363	F8WFD9;F8W9N8;Q8N114	Shisa5	Protein shisa-5	1.0054	0.00776959	2	0.0127	94.662	48.647
EQCCTSICSLYQLENYCN	Unmodified	2340.91	A6XGL2;P01308	Ins	Insulin;Insulin B chain;Insulin A chain	1.006	0.00863031	2;3	7.4865e-79	117.3	113.3
LQVDYR	Unmodified	792.413	Q9NZV1	Crim1	Cysteine-rich motor neuron 1 protein;Processed cysteine-rich motor neuron 1 protein	1.0073	0.0104934	2	0.00087305	84.359	14.969
SVMCPDAR	Oxidation (M)	950.395	P28799-2;P28799	Grn	Granulins;Acrogranin;Paragranulin;Granulin-1;Granulin-2;Granulin-3;Granulin-4;Granulin-5;Granulin-6;Granulin-7	1.0077	0.0110662	2	0.0014389	91.069	67.545
VSPAAGSSPGKPPR	Unmodified	1306.7	P01034	Cst3	Cystatin-C	1.0081	0.0116388	3	9.1733e-17	89.507	89.507
GAPEVLVSAPR	Unmodified	1094.61	Q7Z4H8	Kdelc2	KDEL motif-containing protein 2	1.0094	0.013498	2	0.043799	54.65	33.122
DWVVAPISVPENGKGPFPQR	Unmodified	2192.14	P22223-2;P22223	Cdh3	Cadherin-3	1.0107	0.0153548	3;4;5	1.1758e-60	110.74	100.59
TDTNKIEEFLEAVLCPPR	Unmodified	2131.06	O00299	Clic1	Chloride intracellular channel protein 1	1.0125	0.0179219	3	0.0090777	42.633	42.633
SDVLELTDDNFESR	Unmodified	1638.74	P30101;F8WBS6;F8WBW5;H7BZJ3	Pdia3	Protein disulfide-isomerase A3	1.013	0.0186342	2;3	0	224.16	196.39
GLLDQMAALR	Unmodified	1086.59	I3L191;F8WEE9;F5H5S4;Q5XG92-7;Q5XG92-6;Q5XG92-5;Q5XG92-8;Q5XG92-2;Q5XG92	Ces4A	Carboxylesterase 4A	1.0131	0.0187766	2	0.00099234	87.258	15.566
GVQVETISPGDGR	Unmodified	1313.66	P62942	Fkbp1A	Peptidyl-prolyl cis-trans isomerase FKBP1A	1.0136	0.0194884	2	0	170.18	101.52
MSTGGGGAGSLGAGGAFGEAAGDR	Unmodified	2009.89	Q9UMD9-2;Q9UMD9	Col17A1	Collagen alpha-1(XVII) chain;120 kDa linear IgA disease antigen;97 kDa linear IgA disease antigen	1.0174	0.024887	2	0.0064502	35.246	23.928
SSTVQGSNIFER	Unmodified	1323.64	P31431;B4E1S6	Sdc4	Syndecan-4;Syndecan	1.0211	0.0301242	2	2.9166e-84	125.03	108.26
SALDTAAR	Unmodified	803.414	C9J2R0;C9JP35;C9JMN4;Q92520	Fam3C	Protein FAM3C	1.0212	0.0302654	2	4.8688e-09	107.29	36.77
APDQDEIQR	Unmodified	1070.5	Q5JZG9;Q5JZH0;P10619	Ctsa	Lysosomal protective protein;Lysosomal protective protein 32 kDa chain;Lysosomal protective protein 20 kDa chain	1.0222	0.0316775	2	6.7108e-12	106.88	66.822
EPAVYFKEQFLDGDGWTSR	Unmodified	2244.05	P27797	Calr	Calreticulin	1.0222	0.0316775	3	0	162.42	151.22
LGYEYVTAIR	Unmodified	1183.62	P02787	Tf	Serotransferrin	1.0237	0.033793	2	0.0018602	83.862	63.084
SSWWTHVEMGPPDPILGVTEAFKR	Unmodified	2739.35	B4DY39;E7ERW2;P00505	Got2	Aspartate aminotransferase, mitochondrial	1.0249	0.0354832	4;5	1.0729e-21	66.467	60.104
SYLDCIR	Unmodified	925.433	P02787;F8WEK9;F8WCI6;C9JB55;CON__Q2HJF0	Tf	Serotransferrin	1.0254	0.0361868	2	1.7279e-07	107.32	56.351
DSKPVFIKVPEDQTGLSGGVASFVCQATGEPKPR	Unmodified	3600.82	A2A437;P10586-2;P10586	Ptprf	Receptor-type tyrosine-protein phosphatase F	1.0302	0.0429244	5	4.1447e-07	41.575	31.155
DFSILDEAQVLASQMR	Oxidation (M)	1837.89	Q5VU97	Cachd1	VWFA and cache domain-containing protein 1	1.0309	0.0439044	3	0.0081627	48.899	36.107
SSPGKPPR	Unmodified	824.45	P01034	Cst3	Cystatin-C	1.031	0.0440443	2	0.0017077	91.853	50.201
SHLVEALYLVCGER	Unmodified	1644.83	A6XGL2;P01308;C9JNR5;F8WCM5	Ins;Ins-Igf2	Insulin;Insulin B chain;Insulin A chain;Insulin, isoform 2	1.0326	0.0462815	2;3	1.4337e-166	139.64	122.61
DDTVCLAKLHDR	Unmodified	1441.7	P02787	Tf	Serotransferrin	1.0328	0.0465609	3	7.3342e-06	71.806	47.735
AALTTLFKYIDENQDR	Acetyl (N-term)	1938.97	Q96KP4-2;Q96KP4	Cndp2	Cytosolic non-specific dipeptidase	1.0334	0.0473988	2;3	4.5331e-30	98.281	73.363
GASSAGLGPVVR	Unmodified	1069.59	F5H4S6;P17936	Igfbp3	Insulin-like growth factor-binding protein 3	1.0341	0.0483757	2	2.4937e-07	84.309	62.316
MAAQPQFVHPEHR	Unmodified	1546.75	Q5SR54;B4E3Q1;O94985-2;O94985	Clstn1	Calsyntenin-1;Soluble Alc-alpha;CTF1-alpha	1.037	0.0524159	4	5.7306e-07	62.088	37.834
AGYKEPACDDPDTEQAALAAVDYINKHLPR	Unmodified	3327.58	CON__P12763			1.0372	0.0526941	5	1.2761e-08	47.73	43.697	+
WCAVSEHEATKCQSFR	Unmodified	1994.87	P02787;F8WEK9;F8WCI6;F8WC57	Tf	Serotransferrin	1.0386	0.0546401	4	0.13842	39.338	24.764
EGPDEDSSNR	Unmodified	1104.43	P13667	Pdia4	Protein disulfide-isomerase A4	1.0393	0.0556122	2	2.6102e-12	105.4	45.294
TNVESLVNEYDDNGEGIILFR	Unmodified	2396.15	P30101;B3KQT9;G5EA52	Pdia3	Protein disulfide-isomerase A3;Protein disulfide-isomerase	1.0408	0.0576929	2;3	5.3167e-55	97.49	85.827
YPQDGPR	Unmodified	831.388	C9JIZ6;F8W6Z6;B1AVU8;P07602;P07602-2;P07602-3;F5H0X6	Psap	Prosaposin;Saposin-A;Saposin-B-Val;Saposin-B;Saposin-C;Saposin-D	1.0409	0.0578315	2	0.035955	66.799	39.662
HLCGSHLVEALYLVCGER	Unmodified	2112.02	A6XGL2;P01308;C9JNR5;F8WCM5	Ins;Ins-Igf2	Insulin;Insulin B chain;Insulin A chain;Insulin, isoform 2	1.0424	0.059909	4	9.0491e-38	83.37	72.509
VYFKEQFLDGDGWTSR	Unmodified	1946.92	P27797	Calr	Calreticulin	1.0438	0.0618453	3	4.3896e-05	65.298	52.806
GPETLCGAELVDALQFVCGDR	Unmodified	2306.07	P05019-3;Q13429	Igf-I		1.0483	0.0680516	3	4.1295e-166	131.54	123.86
KPANDITSQLEINFGDLGR	Unmodified	2087.06	Q8NC51-4;Q8NC51-3;Q8NC51-2;Q8NC51	Serbp1	Plasminogen activator inhibitor 1 RNA-binding protein	1.0497	0.0699771	3	2.7108e-07	55.707	45.954
SYELPDGQVITIGNER	Unmodified	1789.88	F5H0N0;B4E335;I3L3I4;P63261;P60709;Q5T8M8;A6NL76;Q5T8M7;F5H1C1;B4DW52;P63267;P68133;P68032;P62736;Q6S8J3;F5GYT4;B4DUI8;E9PG30;A5A3E0;Q9BYX7;Q562R1	Actg1;Actb;Acta1;Actg2;Actc1;Acta2;Potee;Potef;Potekp;Actbl2	Actin, cytoplasmic 2;Actin, cytoplasmic 2, N-terminally processed;Actin, cytoplasmic 1;Actin, cytoplasmic 1, N-terminally processed;Actin, gamma-enteric smooth muscle;Actin, alpha skeletal muscle;Actin, alpha cardiac muscle 1;Actin, aortic smooth muscle;POTE ankyrin domain family member E;POTE ankyrin domain family member F;Putative beta-actin-like protein 3;Putative beta-actin-like protein 3, N-…	1.0526	0.0739573	3	0.007257	45.618	27.722
EVGTPHGIILDSVDAAFICPGSSR	Unmodified	2497.23	P02790	Hpx	Hemopexin	1.0529	0.0743684	3	1.563e-67	88.976	74.167
SLAQEATR	Unmodified	874.451	Q13753;F5H430;Q13753-2	Lamc2	Laminin subunit gamma-2	1.0529	0.0743684	2	1.5921e-21	113.71	50.141
TKDLLFR	Unmodified	891.518	P02787	Tf	Serotransferrin	1.0531	0.0746424	3	0.020232	91.626	14.344
LQIDPSIQR	Unmodified	1068.59	F8W0C6	Krt5		1.0537	0.0754642	2	9.5822e-06	92.051	44.345	+
TGVDTMASYEEVLHLLR	Unmodified	1932.96	Q5SR54;B4E3Q1;O94985-2;O94985	Clstn1	Calsyntenin-1;Soluble Alc-alpha;CTF1-alpha	1.0541	0.0760117	3	9.7407e-07	55.011	36.597
GPPSNFLEIDIFNPQTVGVGR	Unmodified	2256.15	F8W8K5;Q9UMY4-2;Q9UMY4	Snx12	Sorting nexin-12	1.0555	0.0779266	3	0.029999	29.058	22.784
AEGPDEDSSNR	Unmodified	1175.47	P13667	Pdia4	Protein disulfide-isomerase A4	1.0564	0.0791562	2	2.7849e-09	87.667	64.55
ASATEVLR	Unmodified	845.461	F8WB38	Asb10		1.0591	0.0828388	2	0.023489	87.323	9.1309
MYHVLKPDDQLR	Acetyl (N-term)	1555.78				1.0612	0.0856966	3	0.026292	57.164	57.164
HSLFTCEPITVPR	Unmodified	1555.78	E5RGK8;E5RJT4;G5EA13;O60353	Fzd6	Frizzled-6	1.0629	0.0880059	3	1.6626e-11	77.185	52.685
IVEQCCTSICSLYQLENYCN	Unmodified	2553.06	A6XGL2;P01308	Ins	Insulin;Insulin B chain;Insulin A chain	1.063	0.0881416	2;3	1.5745e-60	110.6	106.64
YMYSGGGSALAGGAGGGAGR	Unmodified	1715.77	F5GYB2;Q10471	Galnt2	Polypeptide N-acetylgalactosaminyltransferase 2;Polypeptide N-acetylgalactosaminyltransferase 2 soluble form	1.0655	0.0915306	2	0.00024637	45.347	35.275
TELQGVCDTVLGLLDSHLIKEAGDAESR	Unmodified	3025.5	P31947	Sfn	14-3-3 protein sigma	1.0673	0.0939658	4	6.523e-25	57.845	52.498
VVEHPEFLKAGKEPGLQIWR	Unmodified	2332.27	Q5T0I1;Q5T0I0;F5H8M4;F8WA45;CON__Q3SX14;P06396-2;F5H1A8;P06396-3;P06396	Gsn	Gelsolin	1.0702	0.0978804	5	2.4919e-114	129.46	108.54	+
LWPWPQNFQTSDQR	Unmodified	1801.85	H3BRP6;H3BVH8;H3BT62;H3BQ04;H3BTD4;H3BS10;H3BP20;P06865	Hexa	Beta-hexosaminidase;Beta-hexosaminidase subunit alpha	1.0707	0.0985543	3	3.711e-94	126.5	110.95
GVPAFFR	Unmodified	792.428	Q9H0D6	Xrn2	5'-3' exoribonuclease 2	1.0711	0.0990932	2	0.031369	77.748	77.748
VGVKPVGSDPDFQPELSGAGSR	Unmodified	2198.1	O43396	Txnl1	Thioredoxin-like protein 1	1.0725	0.100978	3	1.491e-10	53.998	48.035
LVEALYLVCGER	Unmodified	1420.74	A6XGL2;P01308;C9JNR5;F8WCM5	Ins;Ins-Igf2	Insulin;Insulin B chain;Insulin A chain;Insulin, isoform 2	1.0739	0.10286	2;3	7.1345e-202	145.31	105.58
TVVYFPVR	Unmodified	979.549	A8MX94;P09211	Gstp1	Glutathione S-transferase P	1.075	0.104337	2	1.3113e-155	140.98	140.98
SPAAGSSPGKPPR	Unmodified	1207.63	P01034	Cst3	Cystatin-C	1.0754	0.104873	3	0.014364	50.897	26.044
VDYYEVLGVQR	Unmodified	1339.68	C9JN01;C9JB42;C9JDR7;C9JDX6;F8WCZ4;C9J2P2;E9PH18;C9J2C4;B4DVN1;O75190-2;O75190-3;O75190	Dnajb6	DnaJ homolog subfamily B member 6	1.0789	0.109561	3	0.038114	58.63	34.354
LVGVSTPLQGGSNSAAAIGQSSGELR	Unmodified	2455.27	P15291-2;P15291;Q86XA6	B4Galt1	Beta-1,4-galactosyltransferase 1;Lactose synthase A protein;N-acetyllactosamine synthase;Beta-N-acetylglucosaminylglycopeptide beta-1,4-galactosyltransferase;Beta-N-acetylglucosaminyl-glycolipid beta-1,4-galactosyltransferase;Processed beta-1,4-galactosyltransferase 1	1.0796	0.110497	3	3.8027e-30	78.098	67.333
SLDEMEKQQR	Unmodified	1262.59	H0Y9K7;P23246-2;P23246	Sfpq	Splicing factor, proline- and glutamine-rich	1.0804	0.111566	3	0.052177	74.841	53.49
ASGGGVPTDEEQATGLER	Unmodified	1772.82	P10606	Cox5B	Cytochrome c oxidase subunit 5B, mitochondrial	1.0822	0.113967	2;3	1.9925e-06	55.437	48.821
SYSPEPDQR	Unmodified	1077.47	O14773;E9PME9;E9PPA4;E7EV34;B4DSE2	Tpp1	Tripeptidyl-peptidase 1	1.0831	0.115166	2	0	169.09	117.65
MTHICKEQTVQYILTMVDDML	2 Oxidation (M)	2600.2	E5RG49	Atp6V1H		1.0839	0.116232	3	0.016194	33.248	19.881
AKNLNEKDYELLCLDGTR	Unmodified	2151.06	P02787	Tf	Serotransferrin	1.084	0.116365	4	0.097922	33.36	20.981
VEALYLVCGER	Unmodified	1307.65	A6XGL2;P01308;C9JNR5;F8WCM5	Ins;Ins-Igf2	Insulin;Insulin B chain;Insulin A chain;Insulin, isoform 2	1.0845	0.11703	2	4.4123e-64	123.67	87.254
FKSLAQEATR	Unmodified	1149.61	Q13753;F5H430;Q13753-2	Lamc2	Laminin subunit gamma-2	1.0858	0.118758	3	0.013691	68.355	43.518
LEENEVIPKR	Unmodified	1225.67	P31431;B4E1S6	Sdc4	Syndecan-4;Syndecan	1.0888	0.122739	3	0.012964	69.721	45.466
SATAGSEGGFLAPEYR	Unmodified	1611.75	D6RJI3;P35556-2;P35556;E9PHW4	Fbn2	Fibrillin-2	1.0889	0.122871	2	1.4828e-07	76.82	60.879
LLLQNGASPDVTNIR	Unmodified	1609.88	B7Z651;D6RHE1;E9PHW9;F8WEF9;I6L894;Q01484-5;Q01484-2;Q01484	Ank2	Ankyrin-2	1.0902	0.124593	3	0.03773	43.316	10.125
RNQSPVDQGATGASQGLLDR	Unmodified	2069.03	P18827	Sdc1	Syndecan-1	1.0916	0.126444	3	4.0785e-267	148.56	131.32
ILHLPTSWDWR	Unmodified	1422.74	H0YCY8;F5HGG6;P53634	Ctsc	Dipeptidyl peptidase 1;Dipeptidyl peptidase 1 exclusion domain chain;Dipeptidyl peptidase 1 heavy chain;Dipeptidyl peptidase 1 light chain	1.0918	0.126709	3	2.0183e-33	91.549	64.843
TENEVEPVDAR	Unmodified	1257.58	E9PEV0;E9PG40;P05067-10;P05067-4;P05067-6;B4DII8;P05067-8;P05067	App	Amyloid beta A4 protein;N-APP;Soluble APP-alpha;Soluble APP-beta;C99;Beta-amyloid protein 42;Beta-amyloid protein 40;C83;P3(42);P3(40);C80;Gamma-secretase C-terminal fragment 59;Gamma-secretase C-terminal fragment 57;Gamma-secretase C-terminal fragment 50;C31	1.0933	0.128689	2	0.0004419	65.179	27.835
SNWQNYR	Unmodified	966.431	Q9Y2W1	Thrap3	Thyroid hormone receptor-associated protein 3	1.094	0.129613	2	0.02632	76.847	55.3
LYQLENYCN	Unmodified	1215.52	A6XGL2;P01308	Ins	Insulin;Insulin B chain;Insulin A chain	1.0946	0.130404	2	0.021903	55.064	45.283
TDLEKDIISDTSGDFR	Unmodified	1810.86	H0YKS4;H0YMD0;H0YMU9;H0YN42;P07355;P07355-2;A6NMY6;H0YM50;H0YN52;H0YNA0;H0YN28;H0YL33;H0YNP5;B3KRQ1	Anxa2;Anxa2P2	Annexin;Annexin A2;Putative annexin A2-like protein	1.0946	0.130404	3	0.0052915	47.942	37.871
EEQPPETAAQR	Unmodified	1254.58	G3V503;G3V5B3;G3V3E6;Q96HE7	Ero1L	ERO1-like protein alpha	1.0949	0.130799	2	0	157.38	110.92
DEPQEPSNKVPEQQR	Unmodified	1779.84	P12270	Tpr	Nucleoprotein TPR	1.095	0.130931	3	0.016594	48.527	30.512
AYRPSETLCGGELVDTLQFVCGDR	Unmodified	2742.27	P01344;P01344-2;C9JAF2	Igf2	Insulin-like growth factor II;Insulin-like growth factor II;Insulin-like growth factor II Ala-25 Del;Preptin	1.0958	0.131985	3	1.4946e-70	100.39	90.573
GDNSVFDIFELTGAAR	Unmodified	1710.82	CON__Q28194;P07996;A8MZG1	Thbs1	Thrombospondin-1	1.0966	0.133037	3	0.00030822	63.681	49.935	+
RSAVPPGADKKAEAGAGSATEFQFR	Unmodified	2547.28	P46783	Rps10	40S ribosomal protein S10	1.1018	0.139862	5	0.0043798	34.437	29.046
GLGTDEDTLIEILASR	Unmodified	1701.88	Q5T3N1;P04083	Anxa1	Annexin;Annexin A1	1.104	0.14274	2	0.037291	45.684	34.078
GIVEQCCTSICSLYQLENYCN	Unmodified	2610.09	A6XGL2;P01308	Ins	Insulin;Insulin B chain;Insulin A chain	1.1048	0.143785	2;3	0	159.26	154.96
SAAQAAAQTNSNAAGKQLR	Unmodified	1856.95	Q8NC51-4;Q8NC51-3;Q8NC51-2;Q8NC51	Serbp1	Plasminogen activator inhibitor 1 RNA-binding protein	1.1048	0.143785	3	1.2057e-78	116.6	96.556
EGDPIPEELYEMLSDHSIR	Unmodified	2229.03	P01127	Pdgfb	Platelet-derived growth factor subunit B	1.1049	0.143916	3	5.9741e-05	51.566	38.676
VVAVEPDRR	Unmodified	1039.58	P18827	Sdc1	Syndecan-1	1.105	0.144046	3	1.0806e-44	117.89	57.453
SLDEMEKQQR	Oxidation (M)	1278.59	H0Y9K7;P23246-2;P23246	Sfpq	Splicing factor, proline- and glutamine-rich	1.1059	0.145221	3	0.022262	67.334	38.626
VNPTVFFDIAVDGEPLGR	Unmodified	1944.99	E5RIZ5;F8WE65;C9J5S7;B4DM82;P62937	Ppia	Peptidyl-prolyl cis-trans isomerase;Peptidyl-prolyl cis-trans isomerase A;Peptidyl-prolyl cis-trans isomerase A, N-terminally processed	1.1109	0.151729	2;3	0	167.97	153
SGTLGHPGSLDETTYER	Unmodified	1818.84	C9JAX1;Q16595-2;A8MXJ6;Q16595	Fxn	Frataxin, mitochondrial;Frataxin intermediate form;Frataxin(56-210);Frataxin(78-210);Frataxin mature form	1.1121	0.153287	3	1.6023e-08	78.078	50.312
TDCPCPEPELCR	Unmodified	1532.61	F6X5H7;Q01459	Ctbs	Di-N-acetylchitobiase	1.113	0.154454	2	1.0346e-22	106.67	92.222
GLLYCDLPEPR	Unmodified	1331.65	P02787;C9JVG0	Tf	Serotransferrin	1.1134	0.154972	2	6.8238e-05	74.611	47.513
DIVMTQSPDSLAVSLGER	Unmodified	1916.95	P01625;P06312;P06313;P06314	Igkv4-1	Ig kappa chain V-IV region Len;Ig kappa chain V-IV region;Ig kappa chain V-IV region JI;Ig kappa chain V-IV region B17	1.114	0.155749	2;3	1.7381e-09	66.893	55.287
TVPVGR	Unmodified	627.37	Q6IQ15;Q5VTE0;P68104;Q05639	Eef1A1;Eef1A1P5;Eef1A2	Elongation factor 1-alpha 1;Putative elongation factor 1-alpha-like 3;Elongation factor 1-alpha 2	1.1156	0.15782	2	0.0037339	81.297	24.223
SDMPPLTLEGIQDR	Unmodified	1570.77	O14561	Ndufab1	Acyl carrier protein, mitochondrial	1.1204	0.164014	3	0.00058987	72.815	53.529
ASVVTELR	Unmodified	873.492	P19876	Cxcl3	C-X-C motif chemokine 3;GRO-gamma(5-73)	1.1214	0.165301	2	0.011168	71.379	24.298
LKETGYVVER	Unmodified	1192.65	E9PK09;E9PQN2;E9PKI6;E9PK91;Q9NYF8-3;Q9NYF8-2;Q9NYF8	Bclaf1	Bcl-2-associated transcription factor 1	1.1223	0.166458	3	0.00054527	81.92	63.295
SFFSFLGEAFDGAR	Unmodified	1549.72	P0DJI8;E9PQD6;E9PR14;G3V1D9;G3XAK9;P0DJI9	Saa1;Saa2	Serum amyloid A-1 protein;Amyloid protein A;Serum amyloid protein A(2-104);Serum amyloid protein A(3-104);Serum amyloid protein A(2-103);Serum amyloid protein A(2-102);Serum amyloid protein A(4-101);Serum amyloid A protein;Serum amyloid A-2 protein	1.1278	0.173511	2	0.022097	47.621	26.562
SLPEAGPGR	Unmodified	882.456	E9PQE6;E9PL83;P35318	Adm	ADM;Adrenomedullin;Proadrenomedullin N-20 terminal peptide	1.1288	0.17479	2	7.5508e-212	146.81	53.436
TEFTPTEKDEYACR	Unmodified	1745.76	F5H6I0;P61769;H0YLF3	B2M	Beta-2-microglobulin;Beta-2-microglobulin form pI 5.3	1.1313	0.177982	3	0.010741	55.724	41.292
MVNPTVFFDIAVDGEPLGR	Oxidation (M)	2092.03	E5RIZ5;F8WE65;C9J5S7;B4DM82;P62937	Ppia	Peptidyl-prolyl cis-trans isomerase;Peptidyl-prolyl cis-trans isomerase A;Peptidyl-prolyl cis-trans isomerase A, N-terminally processed	1.1314	0.178109	3	9.202e-10	57.366	43.381
SSILELSTSR	Unmodified	1091.58	E9PC47	Limk1		1.1317	0.178492	2	0.014468	57.532	19.229
SEVLAER	Unmodified	802.418	Q99650-2;Q99650	Osmr	Oncostatin-M-specific receptor subunit beta	1.1324	0.179384	2	1.6278e-50	121.99	19.275
FPNQH	Unmodified	641.292	C9J7U7	Eif2Ak1		1.1325	0.179511	2	0.0030858	57.986	19.164
VNDGDMR	Unmodified	805.339	B4DVE1;Q08380;B4DI70	Lgals3Bp	Galectin-3-binding protein	1.1326	0.179638	2	0.00099973	101.64	48.089
FVNQHLCGSHLVEALYLVCGER	Unmodified	2600.26	A6XGL2;P01308;C9JNR5;F8WCM5	Ins;Ins-Igf2	Insulin;Insulin B chain;Insulin A chain;Insulin, isoform 2	1.1349	0.182565	2;3;4;5	0	223.44	206.85
VSEPTTVAFDVR	Unmodified	1319.67	Q969H8	Mydgf	Myeloid-derived growth factor	1.1366	0.184725	2;3	1.1774e-46	116.03	84.547
HWPSEPSEAVR	Unmodified	1293.61	C9JY76;C9JEH2;C9JEN1;C9J6Z6;C9JYS1;C9J196;C9JQL4;Q14118	Dag1	Dystroglycan;Alpha-dystroglycan;Beta-dystroglycan	1.1367	0.184852	3	6.4675e-16	83.883	52.405
SFTPDHVVYAR	Unmodified	1290.64	B3KRY5;Q6NZI2-2;Q6NZI2;Q6NZI2-3	Ptrf	Polymerase I and transcript release factor	1.139	0.187768	3	0.0016091	79.659	63.521
VGGEAAAAVEELVSGVR	Unmodified	1612.84	Q96HQ2-2;Q96HQ2	Cdkn2Aipnl	CDKN2AIP N-terminal-like protein	1.1398	0.188781	3	2.4009e-10	57.595	38.763
VYYLQR	Unmodified	840.449	E9PPK1;E7ENH4;E9PNA2;B7WPJ2;E9PLW7;O43280-2;O43280	Treh	Trehalase	1.1438	0.193835	2	0.032984	78.002	0.25348
SCPIKEDSFLQR	Unmodified	1478.72	H0Y3N3;Q504U8;E9PFD7;P00533	Egfr	Receptor protein-tyrosine kinase;Epidermal growth factor receptor	1.1446	0.194844	3	0.0006315	80.312	51.009
VLLESEQFLTELTR	Unmodified	1676.9	H0YLA2;P37108	Srp14	Signal recognition particle 14 kDa protein	1.1475	0.198494	2;3	1.6414e-67	119.63	90.344
EKVETELQGVCDTVLGLLDSHLIKEAGDAESR	Unmodified	3510.75	P31947	Sfn	14-3-3 protein sigma	1.1478	0.198871	5	0.00010904	29.056	27.058
TATESFASDPILYR	Unmodified	1569.77	H3BT25;H3BUW1;H3BTJ2;H3BQ34;H3BTN5;P14618-3;P14618-2;P14618	Pkm	Pyruvate kinase;Pyruvate kinase PKM	1.1484	0.199625	2	0.023857	53.946	39.863
EEEEAVEER	Unmodified	1118.47	F5H696;E9PCQ2;O75417-2;O75417	Polq	DNA polymerase theta	1.1486	0.199876	2	8.8965e-05	80.688	6.224
IPESGGDNSVFDIFELTGAAR	Unmodified	2194.05	CON__Q28194;P07996;A8MZG1	Thbs1	Thrombospondin-1	1.1523	0.204516	3	1.2482e-31	65.954	57.097	+
SQDASDGLQR	Unmodified	1075.49	Q9UNN8	Procr	Endothelial protein C receptor	1.1527	0.205017	2	2.4404e-193	121.02	60.585
TTIIQLQPLQEPESWAR	Unmodified	2009.06	Q9UNN8	Procr	Endothelial protein C receptor	1.1549	0.207768	3	0.00024896	52.52	43.462
RQLEEAEEEAQR	Unmodified	1486.7	P35579;H0Y3P4;P35579-2	Myh9	Myosin-9	1.162	0.21661	3	0.022438	71.558	47.303
AGAAAGGPGVSGVCVCKSR	Unmodified	1759.85	B4E1N2;Q16270	Igfbp7	Insulin-like growth factor-binding protein 7	1.1651	0.220454	3	1.4452e-68	114.03	93.202
DDPDTEQAALAAVDYINKHLPR	Unmodified	2451.2	CON__P12763			1.1706	0.227248	4	3.5874e-73	108.13	99.506	+
AVIDWPTEEGKEVWDYVTVR	Unmodified	2391.17	I3L2N6;I3L4Z3;Q9HB40-2;Q9HB40	Scpep1	Retinoid-inducible serine carboxypeptidase	1.1727	0.229834	3	0.0032037	38.878	30.021
AAPVPTAPAAGAPLMDFGNDFVPPAPR	Unmodified	2646.33	F8W914;Q9NQC3-2;Q9NQC3-5;Q9NQC3	Rtn4	Reticulon;Reticulon-4	1.1729	0.23008	3	1.1347e-21	53.209	45.953
SSPIP	Unmodified	499.264	H7BZI0	Tmem214		1.1744	0.231924	1	0.044039	53.225	9.2378
VLSSQQFLHR	Unmodified	1213.66	Q9BQT9;Q9BQT9-2	Clstn3	Calsyntenin-3	1.1763	0.234256	3	0.011161	68.657	47.957
DSYESYGNSR	Unmodified	1176.47	B3KRG5;H3BUY5;P38159-2;P38159;Q96E39	Rbmx;Rbmxl1	RNA-binding motif protein, X chromosome;RNA-binding motif protein, X chromosome, N-terminally processed;RNA binding motif protein, X-linked-like-1	1.1781	0.236462	2	3.0734e-102	130.79	112.35
AGDWQCPNPGCGNQNFAWR	Unmodified	2233.92	B0QYK0;B0QYK1;Q01844-3;Q01844;Q01844-5;C9JGE3;Q01844-2	Ewsr1	RNA-binding protein EWS	1.1796	0.238298	3	1.4124e-13	60.062	56.824
DIPAMLPAAR	Oxidation (M)	1069.56	D6RED8;E7EQR8;Q9GZM5	Yipf3	Protein YIPF3;Protein YIPF3, 36 kDa form III	1.1797	0.23842	2	0.028186	63.076	42.555
GPVLGLKECTR	Unmodified	1228.66	C9JIZ6;F8W6Z6;B1AVU8;P07602;P07602-2;P07602-3;Q5BJH1	Psap	Prosaposin;Saposin-A;Saposin-B-Val;Saposin-B;Saposin-C;Saposin-D	1.1821	0.241352	2;3	4.0497e-16	84.479	59.55
MPPYTVVYFPVR	Oxidation (M)	1483.75	A8MX94;P09211	Gstp1	Glutathione S-transferase P	1.185	0.244887	2	0.028467	56.205	47.169
VYYLAGR	Unmodified	840.449	P15291-2;P15291;Q86XA6;F5H0P7	B4Galt1	Beta-1,4-galactosyltransferase 1;Lactose synthase A protein;N-acetyllactosamine synthase;Beta-N-acetylglucosaminylglycopeptide beta-1,4-galactosyltransferase;Beta-N-acetylglucosaminyl-glycolipid beta-1,4-galactosyltransferase;Processed beta-1,4-galactosyltransferase 1	1.1856	0.245617	2	0.0015424	101.33	8.1747
SVPAAEPEYPKGIR	Unmodified	1512.79	F8VPP1;G3V213;F8VZG5;F8VY04;E7EWH4;F8W1A4;P54819-3;P54819-5;P54819-2;P54819	Ak2	Adenylate kinase 2, mitochondrial;Adenylate kinase 2, mitochondrial;Adenylate kinase 2, mitochondrial, N-terminally processed	1.186	0.246104	3	1.4695e-21	96.464	83.363
MVNPTVFFDIAVDGEPLGR	Unmodified	2076.03	E5RIZ5;F8WE65;C9J5S7;B4DM82;P62937	Ppia	Peptidyl-prolyl cis-trans isomerase;Peptidyl-prolyl cis-trans isomerase A;Peptidyl-prolyl cis-trans isomerase A, N-terminally processed	1.187	0.24732	2;3	5.9741e-05	51.566	36.052
HSQFIGYPITLYLEKER	Unmodified	2093.09	P08238	Hsp90Ab1	Heat shock protein HSP 90-beta	1.1871	0.247441	4	0.039521	37.157	28.608
SALYSPSDPLTLLQADTVR	Unmodified	2046.06	O00391;O00391-2;A8MXT8	Qsox1	Sulfhydryl oxidase 1	1.1878	0.248292	3	4.9634e-06	54.103	43.729
SLKKADVEEEFLAFR	Unmodified	1780.94	F5H4V4;P46013-2;P46013	Mki67	Antigen KI-67	1.1883	0.248899	4	0.0045383	62.287	50.645
DLQEADLDLLR	Unmodified	1299.67	Q99075	Hbegf	Proheparin-binding EGF-like growth factor;Heparin-binding EGF-like growth factor	1.1885	0.249142	2	5.0691e-44	92.112	36.798
GQAPLDPVYLPAALELLDAPEHFR	Unmodified	2631.37	Q24JP5-3;Q24JP5;Q24JP5-2	Tmem132A	Transmembrane protein 132A	1.1914	0.252658	3;4	4.167e-201	136.37	127.64
AQAYMKLEDYEKALVDCEWAL	Unmodified	2545.19	C9JPY5	Ttc12		1.1938	0.255561	3	0.019525	31.625	14.153
TVLSGGTTMYPGIADR	Unmodified	1637.81	F5H0N0;B4E335;I3L3I4;P63261;P60709;B4DW52;F5GYT4	Actg1;Actb	Actin, cytoplasmic 2;Actin, cytoplasmic 2, N-terminally processed;Actin, cytoplasmic 1;Actin, cytoplasmic 1, N-terminally processed	1.1958	0.257976	2	0.0148	45.618	22.761
QATKDAGAIAGLNVLR	Gln->pyro-Glu	1579.87	P17066;B4DHP5	Hspa6	Heat shock 70 kDa protein 6	1.196	0.258217	3	3.961e-06	67.136	42.207
LRPGDCEVCISYLGR	Unmodified	1793.86	H7C2D6;P55145	Manf	Mesencephalic astrocyte-derived neurotrophic factor	1.1989	0.261711	3	6.7196e-24	92.38	73.967
YMYSGGGSALAGGAGGGAGR	Oxidation (M)	1731.76	F5GYB2;Q10471	Galnt2	Polypeptide N-acetylgalactosaminyltransferase 2;Polypeptide N-acetylgalactosaminyltransferase 2 soluble form	1.201	0.264236	2;3	3.0061e-06	50.957	43.826
FESGLDLSDAEPDAGEATAYASKDLEEQLR	Unmodified	3226.48	P49767	Vegfc	Vascular endothelial growth factor C	1.2016	0.264957	3	4.9319e-82	96.793	87.23
WKNFPSPVDAAFR	Unmodified	1533.77	P02790;Q9BS19	Hpx	Hemopexin	1.2027	0.266277	3	9.8643e-07	65.043	49.529
LPASFDAR	Unmodified	875.45	E9PL32;E9PS78;E9PR54;E9PJ67;E9PCB3;E9PKD0;E9PKQ7;E9PNL5;E9PHZ5;E9PLY3;E9PSG5;E9PQM1;P07858	Ctsb	Cathepsin B;Cathepsin B light chain;Cathepsin B heavy chain	1.2035	0.267236	2	0.033908	57.047	15.545
LVNKESSETPDQFMTADETR	Oxidation (M)	2313.04	E7EPC6;P16070-18;P16070-12;P16070-14;P16070-13;P16070-11;P16070-10;P16070-16;P16070-8;P16070-17;P16070-6;P16070-4;P16070-3;P16070-7;P16070-5;P16070;H0Y2P0;H0YE40;H0YD13	Cd44	CD44 antigen	1.2039	0.267716	3	0.0066328	37.884	28.41
EALLGR	Unmodified	657.381	C9JIE4;O15061-3;O15061-2;O15061;A8MXW0;P52565	Synm;Arhgdia	Synemin;Rho GDP-dissociation inhibitor 1	1.2058	0.269991	2	0.00048888	71.995	0
DTGAALLAESR	Unmodified	1102.56	O00391;H0Y5Z8	Qsox1	Sulfhydryl oxidase 1	1.206	0.27023	2	5.3608e-127	134.98	87.675
YEPQGGSGYDYSYAGGR	Unmodified	1825.75	Q5T6W2;Q5T6W5;B4DFF1;P61978-3;P61978;P61978-2	Hnrnpk	Heterogeneous nuclear ribonucleoprotein K	1.2141	0.279887	2;3	9.0659e-08	75.682	67.116
GFAGDDAPR	Unmodified	904.404	F5H0N0;B4E335;I3L3I4;P63261;P60709;Q5T8M8;A6NL76;Q5T8M7;F5H1C1;B4DW52;P63267;P68133;P68032;P62736;C9JTX5;C9JUM1;C9JZR7;F8WB63;B8ZZJ2;G5E9R0;C9JFL5;F6UVQ4;F6QUT6;I3L3R2;E7EVS6;I3L3I0;I3L1U9;E7EQV5;Q6S8J3;E9PG30;A5A3E0;F8WCH0;I3L4N8;P0CG39;P0CG38	Actg1;Actb;Acta1;Actg2;Actc1;Acta2;Potee;Potef;Potej;Potei	Actin, cytoplasmic 2;Actin, cytoplasmic 2, N-terminally processed;Actin, cytoplasmic 1;Actin, cytoplasmic 1, N-terminally processed;Actin, gamma-enteric smooth muscle;Actin, alpha skeletal muscle;Actin, alpha cardiac muscle 1;Actin, aortic smooth muscle;POTE ankyrin domain family member E;POTE ankyrin domain family member F;POTE ankyrin domain family member J;POTE ankyrin domain family member I	1.2214	0.288536	2	0.0078556	69.598	27.722
ALYLVCGER	Unmodified	1079.54	A6XGL2;P01308;C9JNR5;F8WCM5	Ins;Ins-Igf2	Insulin;Insulin B chain;Insulin A chain;Insulin, isoform 2	1.2221	0.289362	2	3.3263e-161	141.48	108.22
GDVCQDCIQMVTDIQTAVR	Oxidation (M)	2223.99	C9JIZ6;F8W6Z6;B1AVU8;P07602;P07602-2;P07602-3;F5H0X6	Psap	Prosaposin;Saposin-A;Saposin-B-Val;Saposin-B;Saposin-C;Saposin-D	1.2258	0.293724	3	4.1574e-07	59.163	52.889
EASNCFAIR	Unmodified	1066.49	Q5W0A2;Q9Y287	Itm2B	Integral membrane protein 2B;BRI2, membrane form;BRI2 intracellular domain;BRI2C, soluble form;Bri23 peptide	1.2281	0.296428	2	1.6813e-85	129.63	96.363
LVELEYPFQAGR	Unmodified	1420.74	H3BM07;H0YBK5;G8JLG8;Q8N9H9-2;Q8N9H9	C1Orf127	Uncharacterized protein C1orf127	1.2286	0.297015	2	0.033679	53.567	23.362
DLEPGTMDSVR	Unmodified	1218.56	G3V5W4;G3V2R8;F8W813;G3V3R4;G3V2N6;E9PBJ4;B4DJ43;F8VUJ7;B4DP54;Q5JP53;F8VYX6;F8VW92;Q3ZCM7;P07437;P04350;Q9BVA1;Q13885;P68371;Q9BUF5;Q13509	Tubb3;Tubb;Tubb8;Tubb4A;Tubb2B;Tubb2A;Tubb4B;Tubb6	Tubulin beta-8 chain;Tubulin beta chain;Tubulin beta-4A chain;Tubulin beta-2B chain;Tubulin beta-2A chain;Tubulin beta-4B chain;Tubulin beta-6 chain;Tubulin beta-3 chain	1.2305	0.299245	2	0.030013	65.232	26.929
SAGWNIPIGLLYCDLPEPR	Unmodified	2170.09	P02787;C9JVG0	Tf	Serotransferrin	1.2329	0.302056	2;3	4.5956e-171	133.94	105.39
SHGSQETDEEFDAR	Unmodified	1606.65	H3BRI0;H3BNX8;P20674	Cox5A	Cytochrome c oxidase subunit 5A, mitochondrial	1.2353	0.304861	3	8.6391e-212	119.77	95.817
MIEVVCNDR	Unmodified	1134.52	Q9BZL1	Ubl5	Ubiquitin-like protein 5	1.2366	0.306379	2	0.0072666	72.607	46.562
HASPILPITEFSDIPR	Unmodified	1791.95	H0YJH7;G5E972;P42167	Tmpo	Lamina-associated polypeptide 2, isoforms beta/gamma;Thymopoietin;Thymopentin	1.237	0.306846	3	2.3029e-18	86.497	73.078
LDNGLLQTPPMGWLAWER	Unmodified	2096.05	P17050	Naga	Alpha-N-acetylgalactosaminidase	1.2392	0.309409	3	0.0075923	38.878	35.237
LDLNDTYSGKR	Unmodified	1280.64	D6RFX5;P15514	Areg	Amphiregulin	1.2397	0.309991	3	7.4965e-12	101.39	68.394
KLDPGSEETQTLVR	Unmodified	1571.82	P26641;B4DUP0;B4DTG2	Eef1G	Elongation factor 1-gamma	1.2408	0.311271	3	0.0002401	68.262	56.553
AYGPPSNFLEIDIFNPQTVGVGR	Unmodified	2490.25	F8W8K5;Q9UMY4-2;Q9UMY4	Snx12	Sorting nexin-12	1.2426	0.313362	3	3.0351e-10	50.271	41.424
YLAGR	Unmodified	578.318	P15291-2;P15291;Q86XA6;F5H0P7;H7BXE9;C9JSW4;A8MZK4;Q86WJ1-2;Q86WJ1;Q96KP4-2;Q96KP4	B4Galt1;Chd1L;Cndp2	Beta-1,4-galactosyltransferase 1;Lactose synthase A protein;N-acetyllactosamine synthase;Beta-N-acetylglucosaminylglycopeptide beta-1,4-galactosyltransferase;Beta-N-acetylglucosaminyl-glycolipid beta-1,4-galactosyltransferase;Processed beta-1,4-galactosyltransferase 1;Chromodomain-helicase-DNA-binding protein 1-like;Cytosolic non-specific dipeptidase	1.2445	0.315566	2	0.053239	57.986	0
GDPEEEEEEEEELVDPLTTVR	Unmodified	2443.08	P07919	Uqcrh	Cytochrome b-c1 complex subunit 6, mitochondrial	1.2446	0.315682	2	2.2746e-19	71.148	70.003
DGGFCEVCKKLVGYLDR	Unmodified	2014.96	C9JIZ6;F8W6Z6;B1AVU8;P07602;P07602-2;P07602-3;F5H0X6;Q5BJH1	Psap	Prosaposin;Saposin-A;Saposin-B-Val;Saposin-B;Saposin-C;Saposin-D	1.2455	0.316725	4	1.3074e-13	83.758	68.565
DFSILDEAQVLASQMR	Unmodified	1821.89	Q5VU97	Cachd1	VWFA and cache domain-containing protein 1	1.2495	0.321351	3	1.7102e-104	124.16	114.32
TRFDPTWESLDAR	Unmodified	1592.76	Q7Z6V1;Q9BTY2	Fuca2	Plasma alpha-L-fucosidase	1.253	0.325386	3	9.0213e-17	94.023	59.591
SSSDTCGPCEPASCPPLPPLGCLLGETR	Unmodified	3014.32	B4E1N2;Q16270	Igfbp7	Insulin-like growth factor-binding protein 7	1.2633	0.337197	3	8.6622e-122	115.45	112.52
NSLTLEAVKR	Acetyl (N-term)	1171.66	E9PD70;E7ENQ8;Q96G03	Pgm2	Phosphoglucomutase-2	1.2655	0.339708	2	0.001823	80.037	39.883
GDVCQDCIQMVTDIQTAVR	Unmodified	2208	C9JIZ6;F8W6Z6;B1AVU8;P07602;P07602-2;P07602-3;F5H0X6	Psap	Prosaposin;Saposin-A;Saposin-B-Val;Saposin-B;Saposin-C;Saposin-D	1.2669	0.341303	3	3.0569e-37	82.765	74.841
AAPEEESAYVAGEKR	Unmodified	1605.76	F2Z2K0;Q9UNZ2-6;Q9UNZ2;Q9UNZ2-5	Nsfl1C	NSFL1 cofactor p47	1.2702	0.345056	3	0.011067	53.395	24.04
VNQHLCGSHLVEALYLVCGER	Acetyl (N-term)	2495.2	A6XGL2;P01308;C9JNR5;F8WCM5	Ins;Ins-Igf2	Insulin;Insulin B chain;Insulin A chain;Insulin, isoform 2	1.2716	0.346645	2;3	1.1954e-10	50.132	39.061
NVTRGRGSKR	Acetyl (N-term)	1171.65	H7C5U4;C9J1I8;A6H8Y1-2;A6H8Y1-7;A6H8Y1-6;A6H8Y1	Bdp1	Transcription factor TFIIIB component B'' homolog	1.2775	0.353323	2	0.030381	63.184	31.69
CKIKDCGQPR	Gln->pyro-Glu	1243.58	P00736	C1R	Complement C1r subcomponent;Complement C1r subcomponent heavy chain;Complement C1r subcomponent light chain	1.288	0.365133	3	0.0048699	60.167	21.891
AGEGQQPWGRSLDEEPICHRLR	Acetyl (N-term)	2632.26	F8W8M3;O60237	Ppp1R12B	Protein phosphatase 1 regulatory subunit 12B	1.2904	0.367818	3	0.019436	30.652	21.805
GLLDLCEEVFGTADLYR	Unmodified	1969.95	Q8WXX5	Dnajc9	DnaJ homolog subfamily C member 9	1.2932	0.370945	2;3	2.7374e-225	144.97	122.44
SGKSEISELR	Unmodified	1104.58	CON__P02533;P02533;CON__Q04695;CON__Q9QWL7;H9KV34;A8MW45;F5GWP8;Q04695	Krt14;Krt17	Keratin, type I cytoskeletal 14;Keratin, type I cytoskeletal 17	1.2934	0.371169	3	2.6506e-12	105.36	105.36	+
DTPENLR	Unmodified	843.409	C9J9W2;B4DH47	Lasp1		1.3005	0.379066	2	4.4251e-100	105.2	9.4074
AAVPSGASTGIYEALELR	Unmodified	1803.94	F5H0C8;B7Z2X9;P09104;P13929-3;P13929-2;P13929;D3DTL2;F5H1C3;F5H5U1;F5GWQ3;F5GZ30;E5RI09;E5RG95;E5RGZ4;P06733	Eno2;Eno3;Eno1	Enolase;Gamma-enolase;Beta-enolase;Alpha-enolase	1.3101	0.389677	2;3	7.9645e-19	82.449	58.515
VINLPLDSMAAPWETGDTFPDVVAIAPDVR	Unmodified	3208.61	Q96PD5;Q96PD5-2	Pglyrp2	N-acetylmuramoyl-L-alanine amidase	1.3104	0.390007	3	0.032311	22.146	18.024
TLSEDSYKDSTLIMQLLR	Unmodified	2112.08	P31947;P31947-2	Sfn	14-3-3 protein sigma	1.3165	0.396708	3	4.4397e-05	49.924	32.999
TAGDTHLGGEDFDNR	Unmodified	1603.69	P17066;B4DHP5;P48741;H0YIE7;E7EP11;E9PKE3;P11142-2;P11142;E9PN89	Hspa6;Hspa7;Hspa8	Heat shock 70 kDa protein 6;Putative heat shock 70 kDa protein 7;Heat shock cognate 71 kDa protein	1.3191	0.399554	3	0.031349	44.312	33.959
ANESEEVR	Unmodified	932.42	P04632	Capns1	Calpain small subunit 1	1.3199	0.400429	2	0.0090918	73.233	39.855
DIPAMLPAAR	Unmodified	1053.56	D6RED8;E7EQR8;Q9GZM5	Yipf3	Protein YIPF3;Protein YIPF3, 36 kDa form III	1.3235	0.404358	2	0.0010364	82.645	37.564
TTIAGVVYKDGIVLGADTR	Unmodified	1948.06	Q5TBG5;B4E0P1;Q99436	Psmb7	Proteasome subunit beta type;Proteasome subunit beta type-7	1.3262	0.407298	3	4.0135e-07	58.712	47.672
SQGGQFLR	Unmodified	891.456	Q5T0S4	Ppt1		1.3264	0.407516	2	0.009849	93.467	45.31
VSGFHPSDIEVDLLKNGER	Unmodified	2111.06	F5H6I0;P61769	B2M	Beta-2-microglobulin;Beta-2-microglobulin form pI 5.3	1.3277	0.408929	4	0.00054425	45.885	27.873
MANIPLLLYPQDGPR	Unmodified	1696.9	C9JIZ6;F8W6Z6;B1AVU8;P07602;P07602-2;P07602-3;F5H0X6	Psap	Prosaposin;Saposin-A;Saposin-B-Val;Saposin-B;Saposin-C;Saposin-D	1.3318	0.413377	3	0.0032585	59.709	39.66
DAPEEEDHVLVLR	Unmodified	1520.75	I3L1Y5;I3L514;I3L0S0;I3L3P5;I3NI03;I3L3U6;I3L312;I3L2P8;F5H8J2;B4DUA5;H7BZ94;P07237	P4Hb	Protein disulfide-isomerase	1.3324	0.414027	3	1.2993e-60	120.87	97.78
SAADIPINISETDLSLLTATVVPPSGR	Unmodified	2736.45	Q5HY54;P21333-2;P21333;H7C2E7;H0Y5F3;E9PHF0	Flna	Filamin-A	1.3336	0.415326	3	0.0041387	30.702	27.257
HLEINPDHSIIETLR	Unmodified	1785.94	P07900;P07900-2	Hsp90Aa1	Heat shock protein HSP 90-alpha	1.3428	0.425244	4	0.027145	44.968	29.999
AYTNFDAER	Unmodified	1085.48	H0YKS4;H0YMD0;H0YMU9;H0YN42;P07355;P07355-2;H0YMM1;A6NMY6;H0YKV8;H0YKL9;H0YKZ7;H0YLV6;H0YMT9;H0YKX9;H0YNB8;H0YMD9;H0YKN4	Anxa2;Anxa2P2	Annexin;Annexin A2;Putative annexin A2-like protein	1.3471	0.429857	2	1.8079e-07	101.9	55.434
ICSLYQLENYCN	Unmodified	1575.67	A6XGL2;P01308	Ins	Insulin;Insulin B chain;Insulin A chain	1.3527	0.435842	2	0.030435	55.261	49.366
KVFPGSTTEDYNLIVIER	Unmodified	2080.08	Q13263-2;Q13263	Trim28	Transcription intermediary factor 1-beta	1.3562	0.43957	3	0.005269	44.238	29.663
TAPAAGVVPSR	Unmodified	1024.57	B9ZVR1;E7EVA0;P27816-5;P27816-2;P27816-6;P27816;B4DSQ1;H0Y2V1;H7C4C5;B5MEG9;E9PGM5;P27816-4;F8W9U4	Map4	Microtubule-associated protein;Microtubule-associated protein 4	1.3601	0.443713	2	0.0033022	59.198	25.323
CTGQIKTGAPCR	Gln->pyro-Glu	1330.61	F5H0C8;B7Z2X9;P09104;P13929-3;P13929-2;P13929;D3DTL2;P06733;P06733-2	Eno2;Eno3;Eno1	Enolase;Gamma-enolase;Beta-enolase;Alpha-enolase	1.3618	0.445515	2	3.2135e-06	61.233	37.161
VLDLDLFR	Unmodified	989.555	Q5T5C7;P49591	Sars	Serine--tRNA ligase, cytoplasmic	1.3625	0.446256	2	1.3694e-13	82.452	18.188
GAVEKGEELSCEER	Unmodified	1591.71	P31947;P31947-2	Sfn	14-3-3 protein sigma	1.3628	0.446574	3	0.06392	43.592	32.646
SSQPLASKQEKDGTEKR	Unmodified	1887.96	P17096-2;P17096;H7BYM6;P17096-3	Hmga1	High mobility group protein HMG-I/HMG-Y	1.3876	0.472592	5	0.0014763	53.168	53.168
AVSHEDQFLR	Unmodified	1200.59	H0YK87;C9J9B4;O14672	Adam10	Disintegrin and metalloproteinase domain-containing protein 10	1.3924	0.477574	3	0.0051052	60.102	41.43
AGFAGDDAPR	Unmodified	975.441	F5H0N0;B4E335;I3L3I4;P63261;P60709;Q5T8M8;A6NL76;Q5T8M7;F5H1C1;B4DW52;P63267;P68133;P68032;P62736;C9JTX5;C9JUM1;C9JZR7;F8WB63;B8ZZJ2;G5E9R0;C9JFL5;F6UVQ4;F6QUT6;I3L3R2;E7EVS6;I3L3I0;I3L1U9;E7EQV5;Q6S8J3;E9PG30;A5A3E0;F8WCH0;I3L4N8;P0CG39;P0CG38	Actg1;Actb;Acta1;Actg2;Actc1;Acta2;Potee;Potef;Potej;Potei	Actin, cytoplasmic 2;Actin, cytoplasmic 2, N-terminally processed;Actin, cytoplasmic 1;Actin, cytoplasmic 1, N-terminally processed;Actin, gamma-enteric smooth muscle;Actin, alpha skeletal muscle;Actin, alpha cardiac muscle 1;Actin, aortic smooth muscle;POTE ankyrin domain family member E;POTE ankyrin domain family member F;POTE ankyrin domain family member J;POTE ankyrin domain family member I	1.4051	0.490673	2	2.0468e-86	129.85	73.593
STAAQQELR	Unmodified	1002.51	P35579	Myh9	Myosin-9	1.4059	0.491494	2	3.8621e-85	128.27	65.053
LELSR	Unmodified	616.354	O00468;H7C2D7;G3V577;C9JHQ4;H7C2A3;C9JRD2;C9JXB9;H0YB35;H0YIZ9;B4DZS5;F8W8P3;B4DLL8;Q4VXW4;F6SKP1;F8VV69;H0Y9T8;E7ESW4;B3KUE5;F5GY20;C9JX16;Q5T2X4;C9JFW8;B0S7V7;A2ABH1;A2ABE0;F8W6L0;E7ERK1;F8WBQ9;F5GXT2;B4DIA2;B0S7V6;F5GYE6;G3V236;F5H156;G3V3F7;G8JL87;H0Y7F7;C9JJR0;F8WB18;F5GYC7;E7ERL8;F5H618;H9KV42;F5H5N0;H9KVB3;P56746;Q9BVQ8;P25686-2;Q96LA8-2;Q92820;P25686;Q9H3M9;Q96LA8;Q9NXS2;Q6N075-2;Q6ZU80-3…	Agrn;Cldn15;Rpgrip1;Pcnt;Dnajb2;Rasa4;Cep128;Mfsd5;Prr5-Arhgap8;Pltp;Naaladl1;Cep350;Cchcr1;Rasa4B;Nrxn1;Otog;Ddx49;Prmt6;Ggh;Atxn3L;Qpctl;Armc5;Gpnmb;Lingo3;Tgm6;Ogfr;Hmgcr;Ocrl;Nrxn3;Adamts14;Acin1;Wdr62;Cdc42Bpa;Cdc42Bpb	Agrin;Agrin N-terminal 110 kDa subunit;Agrin C-terminal 110 kDa subunit;Agrin C-terminal 90 kDa fragment;Agrin C-terminal 22 kDa fragment;Claudin;Claudin-15;Probable ATP-dependent RNA helicase DDX49;DnaJ homolog subfamily B member 2;Protein arginine N-methyltransferase 6;Gamma-glutamyl hydrolase;Putative ataxin-3-like protein;Glutaminyl-peptide cyclotransferase-like protein;Molybdate-anion transp…	1.4134	0.49917	2	0.020913	63.581	0
DLPLPASWR	Unmodified	1053.56	Q5TDC2			1.4221	0.508023	2	0.042296	65.224	13.879
AAPALPR	Unmodified	694.413	G3V511;G3V3X5;Q14767	Ltbp2	Latent-transforming growth factor beta-binding protein 2	1.4235	0.509442	2	0.058087	69.432	9.7914
SDMPPLTLEGIQDR	Oxidation (M)	1586.76	O14561	Ndufab1	Acyl carrier protein, mitochondrial	1.4279	0.513895	2	0.00013721	55.335	37.641
DLEPTVIDEVR	Unmodified	1284.66	F5H5D3;G3V1U9;Q9BQE3;Q71U36;P68363;F8VVB9;F8VRK0;F8VX09;F8VWV9;F8VRZ4;F8VS66;F8VQQ4;E9PGK3	Tuba1C;Tuba1A;Tuba1B	Tubulin alpha-1A chain;Tubulin alpha-1C chain;Tubulin alpha-1B chain	1.428	0.513996	2	2.0794e-16	105.46	34.519
WACCPYR	Unmodified	1011.41	P28799-2;P28799;B4E1G5;Q9H8S1	Grn	Granulins;Acrogranin;Paragranulin;Granulin-1;Granulin-2;Granulin-3;Granulin-4;Granulin-5;Granulin-6;Granulin-7	1.4304	0.516419	2	0.010409	82.263	58.29
CGNKPLWAR	Gln->pyro-Glu	1083.53	O43240	Klk10	Kallikrein-10	1.4377	0.523763	2	0.019033	56.378	17.074
TKGQEGSVCLR	Unmodified	1233.61	O94907	Dkk1	Dickkopf-related protein 1	1.4563	0.542308	3	0.076379	73.435	56.662
CTCVPPHPQTAFCNSDLVIR	Unmodified	2371.09	Q5H9B4;Q5H9B5;P01033	Timp1	Metalloproteinase inhibitor 1	1.4568	0.542803	3	5.4198e-08	57.798	50.854
IIEPSLR	Unmodified	826.491	P62987	Uba52	Ubiquitin-60S ribosomal protein L40;Ubiquitin;60S ribosomal protein L40	1.4682	0.554049	2	3.9811e-12	108.24	24.624
SKLILFPR	Unmodified	972.612	P26373	Rpl13	60S ribosomal protein L13	1.4763	0.561986	3	0.030445	57.59	31.206
DDLVTVKTPAFAESVTEGDVR	Unmodified	2248.12	H0YJF9;G3V5M3;G3V3F0;Q86SW4;P36957	Dlst	Dihydrolipoyllysine-residue succinyltransferase component of 2-oxoglutarate dehydrogenase complex, mitochondrial	1.4956	0.580724	3	0.027765	29.276	23.159
FELILSPR	Unmodified	973.56	A2A2D0;P16949;P16949-2	Stmn1	Stathmin	1.534	0.617298	2	9.8496e-21	87.639	12.427
SSLPDICYR	Unmodified	1109.52	P62633-2;P62633-5;P62633;P62633-4;E9PDR7;D6RAT4	Cnbp	Cellular nucleic acid-binding protein	1.5351	0.618333	2	7.5817e-05	102.07	76.446
[truncated: 559 more rows]

## Sheet: Supplementary Table 3
Supplementary Table 3| TopFINDER analysis of the N-terminomics TAILS peptides from control HSC3 cells.
[truncated: 65 more rows]

## Sheet: Supplementary Table 4
Supplementary Table 4| TopFINDER analysis of the N-terminomics TAILS peptides from MMP8+ HSC3 cells.
[truncated: 78 more rows]
